# Supplementary material for: Effects of oral florfenicol and azithromycin on gut microbiota and adipogenesis in mice
Source: PLoS One. 2017 Jul 25;12(7):e0181690. doi: 10.1371/journal.pone.0181690 (PMC5526540; doi:10.1371/journal.pone.0181690)
Supplement: S1 Dataset — (CSV) [file pone.0181690.s002.csv]

name	ace	chao1	shannon	simpson	goods_coverage	group	sex
F11	36461.55921	34981.88079	12.24489882	0.999063046	0.922553937	Control	0
F12	37559.96604	37012.91478	12.10409207	0.998762387	0.930630971	Control	0
F13	38866.0514	37361.718	12.42759067	0.999175704	0.922979248	Control	0
F14	38658.70073	37483.46021	11.92728385	0.997959636	0.930424081	Control	0
F15	36513.00773	35671.75844	11.88329521	0.998487414	0.939024316	Control	0
F21	27013.27108	26171.04313	11.04943537	0.997619453	0.950519243	Florfenicol	0
F22	25843.22177	25042.60522	10.79543301	0.997667534	0.967948071	Florfenicol	0
F23	24402.89384	23440.65157	10.80739894	0.996447469	0.947981651	Florfenicol	0
F24	26754.44145	25505.76539	11.02104047	0.998114071	0.958289323	Florfenicol	0
F25	26259.05581	25312.70148	10.75928167	0.996826554	0.957783393	Florfenicol	0
F31	28139.20428	27416.31187	11.80514146	0.998890517	0.952600564	Azithromycin	0
F32	26651.60172	25825.79001	11.66519595	0.998073418	0.95766433	Azithromycin	0
F33	25274.95439	24942.58248	11.54883158	0.998488819	0.956907454	Azithromycin	0
F34	26918.23153	26262.5718	11.26405349	0.9975511	0.953812672	Azithromycin	0
F35	22458.66882	21970.39802	11.08866653	0.997725126	0.954270323	Azithromycin	0
M11	33185.62855	32034.68253	11.32184671	0.996756152	0.945305867	Control	1
M12	38089.03351	36810.33965	12.04922756	0.998827687	0.934550923	Control	1
M13	37328.10075	35904.40657	12.23891281	0.999103975	0.918697514	Control	1
M14	39783.7218	37974.97359	12.37681798	0.999253111	0.934066669	Control	1
M15	40729.57113	39210.55148	12.46648744	0.999251584	0.939858799	Control	1
M21	24861.23949	24011.10429	11.03136924	0.99817178	0.954795178	Florfenicol	1
M22	28872.6232	27764.4693	11.13916832	0.997742307	0.953202073	Florfenicol	1
M23	21559.17275	20716.49262	9.778258981	0.993869739	0.968989075	Florfenicol	1
M24	25952.68715	25012.91419	10.50610531	0.996177661	0.957730766	Florfenicol	1
M25	25825.44204	25276.1992	10.72477061	0.997154142	0.964763947	Florfenicol	1
M31	26613.79429	25905.95762	11.8751802	0.999150144	0.95461732	Azithromycin	1
M32	25668.97098	24899.85795	11.74039112	0.998893052	0.956880399	Azithromycin	1
M33	26947.68463	26203.87062	11.78333441	0.998948178	0.955267709	Azithromycin	1
M34	26499.00825	25906.01755	11.83175104	0.998498115	0.953741129	Azithromycin	1
M35	24158.34656	23446.98752	11.34814186	0.997799116	0.957272067	Azithromycin	1
