# Supplementary material for: Effects of oral florfenicol and azithromycin on gut microbiota and adipogenesis in mice
Source: PLoS One. 2017 Jul 25;12(7):e0181690. doi: 10.1371/journal.pone.0181690 (PMC5526540; doi:10.1371/journal.pone.0181690)
Supplement: S2 Dataset — (TXT) [file pone.0181690.s003.txt]

	F11	F12	F13	F14	F15	F21	F22	F23	F24	F25	F31	F32	F33	F34	F35	M11	M12	M13	M14	M15	M21	M22	M23	M24	M25	M31	M32	M33	M34	M35
F11	0.0	0.596387895088	0.648648310621	0.626345372624	0.595766091613	0.834853844157	0.853559276965	0.840108039044	0.842957800154	0.832661684139	0.844294182603	0.850479078773	0.836986445277	0.842398799852	0.845783948264	0.672772515549	0.607318723304	0.598371499828	0.61210097686	0.622600643268	0.87372148572	0.864493608285	0.885617655514	0.860373045016	0.864253428347	0.850206452951	0.846326407152	0.841475658612	0.845673101198	0.870142626049
F12	0.596387895088	0.0	0.627974506278	0.632078261894	0.598411200462	0.844517094049	0.862927670441	0.845681307868	0.849743660109	0.831565965181	0.802642111185	0.810407765969	0.794287832409	0.790562153609	0.799118570555	0.699320242645	0.627826618818	0.619332659673	0.63811905034	0.623686214578	0.882704838387	0.870614914621	0.882991488279	0.860709145331	0.869974686129	0.815824015023	0.821969253731	0.803935904741	0.812410116257	0.836277645336
F13	0.648648310621	0.627974506278	0.0	0.637759810805	0.654667136002	0.839235512492	0.863432390464	0.849633970995	0.854190121259	0.84519537872	0.82140281605	0.826122620338	0.827362469925	0.81905739784	0.839426296857	0.691947586334	0.659020457849	0.641424052486	0.634628699387	0.612011310805	0.866527454374	0.851487758992	0.875197426867	0.852540750362	0.85238720004	0.812017813516	0.821647680833	0.812464845116	0.810475414273	0.830597465281
F14	0.626345372624	0.632078261894	0.637759810805	0.0	0.627843461337	0.812263668028	0.826679195388	0.815774040589	0.82154244745	0.800913867532	0.843563602659	0.840111423529	0.849804182463	0.84421863835	0.85139983853	0.642630178434	0.644893301137	0.634868089551	0.642879505948	0.63009000337	0.845595183997	0.836451366955	0.856045699673	0.833475890869	0.839641578801	0.841631925142	0.849897686869	0.836966673949	0.8430640836	0.841547752674
F15	0.595766091613	0.598411200462	0.654667136002	0.627843461337	0.0	0.822145919133	0.835939678571	0.829002646529	0.82752658201	0.819097373349	0.841157646676	0.854185916862	0.834407613307	0.832711744905	0.83772397504	0.649709728733	0.615417535956	0.607338896793	0.619688758176	0.622357703816	0.861519885267	0.855770244614	0.873018282659	0.849466605962	0.85495350461	0.854734074527	0.858606265513	0.85004505483	0.853074470873	0.879468465964
F21	0.834853844157	0.844517094049	0.839235512492	0.812263668028	0.822145919133	0.0	0.571473978032	0.56551973357	0.549491310943	0.617340963431	0.932694477466	0.93378687554	0.93340373474	0.935516888134	0.93379042261	0.795495149315	0.844588765694	0.840238989408	0.825790566406	0.833335857286	0.708126892368	0.70149554825	0.753142017405	0.723690176174	0.718014453236	0.94109805779	0.940252361335	0.93263492048	0.935505544439	0.934686093752
F22	0.853559276965	0.862927670441	0.863432390464	0.826679195388	0.835939678571	0.571473978032	0.0	0.623037775742	0.541122741135	0.550699077506	0.940668707099	0.940597877626	0.940956658872	0.941245939813	0.941361760176	0.811816135872	0.860379544004	0.86332082394	0.856068630345	0.862845090739	0.664307045598	0.701222313064	0.725713880127	0.715633949362	0.710067276017	0.950217878929	0.947369442893	0.941885803958	0.94498474985	0.943793262455
F23	0.840108039044	0.845681307868	0.849633970995	0.815774040589	0.829002646529	0.56551973357	0.623037775742	0.0	0.571590681705	0.630881801036	0.917831641588	0.916814898061	0.917564092636	0.922017001215	0.918464881135	0.7992648591	0.851163971457	0.849595157826	0.837441064511	0.845037559999	0.748458417312	0.711666184733	0.772158877709	0.742541941167	0.738193606313	0.92788247192	0.926408801197	0.923937754571	0.926430594611	0.919839459059
F24	0.842957800154	0.849743660109	0.854190121259	0.82154244745	0.82752658201	0.549491310943	0.541122741135	0.571590681705	0.0	0.590917682958	0.941604015618	0.938247260051	0.939265451938	0.94295301414	0.937996746231	0.79928471406	0.85538824837	0.853690627486	0.843119275189	0.850996230802	0.703890567124	0.686950383223	0.730895022418	0.709798407871	0.71984916259	0.948100050197	0.947949575527	0.94216723812	0.945959986909	0.943086452391
F25	0.832661684139	0.831565965181	0.84519537872	0.800913867532	0.819097373349	0.617340963431	0.550699077506	0.630881801036	0.590917682958	0.0	0.917210489138	0.913851019048	0.914719985176	0.91815698065	0.919165888764	0.79344660335	0.836868760396	0.84580590685	0.846993877961	0.847942527376	0.693569599851	0.715332395395	0.716634480238	0.715062182067	0.727223398807	0.927770628609	0.925478760423	0.919757704354	0.924203825878	0.920709250179
F31	0.844294182603	0.802642111185	0.82140281605	0.843563602659	0.841157646676	0.932694477466	0.940668707099	0.917831641588	0.941604015618	0.917210489138	0.0	0.552731614267	0.562146883319	0.564012286899	0.596075690325	0.886529589339	0.818903849591	0.814845657051	0.848166893283	0.829452516474	0.970930829022	0.942543822641	0.957434738607	0.951848882055	0.948274176711	0.688376576396	0.686239016213	0.678365333912	0.676840502604	0.723978973467
F32	0.850479078773	0.810407765969	0.826122620338	0.840111423529	0.854185916862	0.93378687554	0.940597877626	0.916814898061	0.938247260051	0.913851019048	0.552731614267	0.0	0.594679399302	0.58353441819	0.647756537861	0.883630121365	0.833199813221	0.834651330902	0.858848474584	0.832890202235	0.970085252116	0.945729231196	0.958046247658	0.951318049227	0.9492838831	0.680917994873	0.684067451321	0.669119762543	0.665337429138	0.712956895799
F33	0.836986445277	0.794287832409	0.827362469925	0.849804182463	0.834407613307	0.93340373474	0.940956658872	0.917564092636	0.939265451938	0.914719985176	0.562146883319	0.594679399302	0.0	0.55725582601	0.566038291298	0.886915680676	0.806940937158	0.813929699632	0.846170143081	0.83292535269	0.97011613055	0.93932663654	0.955929284755	0.948350140912	0.946851346142	0.691226295029	0.690966507977	0.681331936865	0.688429737216	0.742703355641
F34	0.842398799852	0.790562153609	0.81905739784	0.84421863835	0.832711744905	0.935516888134	0.941245939813	0.922017001215	0.94295301414	0.91815698065	0.564012286899	0.58353441819	0.55725582601	0.0	0.570528199947	0.889172705692	0.810322169047	0.808940234201	0.845379011538	0.83034741678	0.97201014671	0.936986252787	0.957600183098	0.950332576076	0.948003422469	0.690130050715	0.702519236563	0.675319972723	0.674196412634	0.712116024751
F35	0.845783948264	0.799118570555	0.839426296857	0.85139983853	0.83772397504	0.93379042261	0.941361760176	0.918464881135	0.937996746231	0.919165888764	0.596075690325	0.647756537861	0.566038291298	0.570528199947	0.0	0.883224692815	0.809629271852	0.817412215531	0.850919075454	0.844992185589	0.969881806841	0.939534482638	0.952123728213	0.946555232573	0.946815124918	0.725064733937	0.734833003322	0.710997322073	0.718173745199	0.764431152335
M11	0.672772515549	0.699320242645	0.691947586334	0.642630178434	0.649709728733	0.795495149315	0.811816135872	0.7992648591	0.79928471406	0.79344660335	0.886529589339	0.883630121365	0.886915680676	0.889172705692	0.883224692815	0.0	0.647859089031	0.649455704361	0.636769550434	0.637415846639	0.832580008784	0.834880953268	0.852295230474	0.827678658563	0.830871454246	0.88499601493	0.88964279087	0.881536842928	0.885635466047	0.882612185904
M12	0.607318723304	0.627826618818	0.659020457849	0.644893301137	0.615417535956	0.844588765694	0.860379544004	0.851163971457	0.85538824837	0.836868760396	0.818903849591	0.833199813221	0.806940937158	0.810322169047	0.809629271852	0.647859089031	0.0	0.587692602521	0.62726903804	0.611640628474	0.878604506582	0.873064123142	0.884202657143	0.864563647903	0.872140988307	0.820465329114	0.830417122673	0.810649224968	0.817383861659	0.845107490904
M13	0.598371499828	0.619332659673	0.641424052486	0.634868089551	0.607338896793	0.840238989408	0.86332082394	0.849595157826	0.853690627486	0.84580590685	0.814845657051	0.834651330902	0.813929699632	0.808940234201	0.817412215531	0.649455704361	0.587692602521	0.0	0.581682318044	0.572583973355	0.880484968	0.870444163936	0.889849242733	0.864907867595	0.868813902648	0.834532686384	0.839261358863	0.826889277611	0.830704411192	0.856468025953
M14	0.61210097686	0.63811905034	0.634628699387	0.642879505948	0.619688758176	0.825790566406	0.856068630345	0.837441064511	0.843119275189	0.846993877961	0.848166893283	0.858848474584	0.846170143081	0.845379011538	0.850919075454	0.636769550434	0.62726903804	0.581682318044	0.0	0.54613070329	0.86703113213	0.852732367841	0.891374708938	0.855865584136	0.856153114096	0.85435995223	0.858446183171	0.851900153024	0.856983987647	0.875130991025
M15	0.622600643268	0.623686214578	0.612011310805	0.63009000337	0.622357703816	0.833335857286	0.862845090739	0.845037559999	0.850996230802	0.847942527376	0.829452516474	0.832890202235	0.83292535269	0.83034741678	0.844992185589	0.637415846639	0.611640628474	0.572583973355	0.54613070329	0.0	0.875429427105	0.861282474371	0.894135920231	0.86344238608	0.867926952258	0.820122320697	0.82853944477	0.819980547524	0.816324633671	0.845075915132
M21	0.87372148572	0.882704838387	0.866527454374	0.845595183997	0.861519885267	0.708126892368	0.664307045598	0.748458417312	0.703890567124	0.693569599851	0.970930829022	0.970085252116	0.97011613055	0.97201014671	0.969881806841	0.832580008784	0.878604506582	0.880484968	0.86703113213	0.875429427105	0.0	0.591323819026	0.630412863601	0.599240732778	0.597573255004	0.965104839807	0.964840896339	0.965404225719	0.962992431712	0.962048035611
M22	0.864493608285	0.870614914621	0.851487758992	0.836451366955	0.855770244614	0.70149554825	0.701222313064	0.711666184733	0.686950383223	0.715332395395	0.942543822641	0.945729231196	0.93932663654	0.936986252787	0.939534482638	0.834880953268	0.873064123142	0.870444163936	0.852732367841	0.861282474371	0.591323819026	0.0	0.603608686422	0.530247087492	0.526351583796	0.93831660415	0.941040855318	0.93324426877	0.933970919913	0.929904397606
M23	0.885617655514	0.882991488279	0.875197426867	0.856045699673	0.873018282659	0.753142017405	0.725713880127	0.772158877709	0.730895022418	0.716634480238	0.957434738607	0.958046247658	0.955929284755	0.957600183098	0.952123728213	0.852295230474	0.884202657143	0.889849242733	0.891374708938	0.894135920231	0.630412863601	0.603608686422	0.0	0.562874258031	0.587581691394	0.954806200127	0.953673470662	0.949888044538	0.953332644362	0.952145592762
M24	0.860373045016	0.860709145331	0.852540750362	0.833475890869	0.849466605962	0.723690176174	0.715633949362	0.742541941167	0.709798407871	0.715062182067	0.951848882055	0.951318049227	0.948350140912	0.950332576076	0.946555232573	0.827678658563	0.864563647903	0.864907867595	0.855865584136	0.86344238608	0.599240732778	0.530247087492	0.562874258031	0.0	0.521782638318	0.945122287259	0.947796493139	0.939966420821	0.944514470462	0.940031099323
M25	0.864253428347	0.869974686129	0.85238720004	0.839641578801	0.85495350461	0.718014453236	0.710067276017	0.738193606313	0.71984916259	0.727223398807	0.948274176711	0.9492838831	0.946851346142	0.948003422469	0.946815124918	0.830871454246	0.872140988307	0.868813902648	0.856153114096	0.867926952258	0.597573255004	0.526351583796	0.587581691394	0.521782638318	0.0	0.941173968086	0.940657780919	0.93748718829	0.941003331849	0.940405090712
M31	0.850206452951	0.815824015023	0.812017813516	0.841631925142	0.854734074527	0.94109805779	0.950217878929	0.92788247192	0.948100050197	0.927770628609	0.688376576396	0.680917994873	0.691226295029	0.690130050715	0.725064733937	0.88499601493	0.820465329114	0.834532686384	0.85435995223	0.820122320697	0.965104839807	0.93831660415	0.954806200127	0.945122287259	0.941173968086	0.0	0.536466147948	0.572852195236	0.57715480958	0.603751171615
M32	0.846326407152	0.821969253731	0.821647680833	0.849897686869	0.858606265513	0.940252361335	0.947369442893	0.926408801197	0.947949575527	0.925478760423	0.686239016213	0.684067451321	0.690966507977	0.702519236563	0.734833003322	0.88964279087	0.830417122673	0.839261358863	0.858446183171	0.82853944477	0.964840896339	0.941040855318	0.953673470662	0.947796493139	0.940657780919	0.536466147948	0.0	0.606767796997	0.60570849069	0.625393967736
M33	0.841475658612	0.803935904741	0.812464845116	0.836966673949	0.85004505483	0.93263492048	0.941885803958	0.923937754571	0.94216723812	0.919757704354	0.678365333912	0.669119762543	0.681331936865	0.675319972723	0.710997322073	0.881536842928	0.810649224968	0.826889277611	0.851900153024	0.819980547524	0.965404225719	0.93324426877	0.949888044538	0.939966420821	0.93748718829	0.572852195236	0.606767796997	0.0	0.543525357934	0.616514104694
M34	0.845673101198	0.812410116257	0.810475414273	0.8430640836	0.853074470873	0.935505544439	0.94498474985	0.926430594611	0.945959986909	0.924203825878	0.676840502604	0.665337429138	0.688429737216	0.674196412634	0.718173745199	0.885635466047	0.817383861659	0.830704411192	0.856983987647	0.816324633671	0.962992431712	0.933970919913	0.953332644362	0.944514470462	0.941003331849	0.57715480958	0.60570849069	0.543525357934	0.0	0.612088662334
M35	0.870142626049	0.836277645336	0.830597465281	0.841547752674	0.879468465964	0.934686093752	0.943793262455	0.919839459059	0.943086452391	0.920709250179	0.723978973467	0.712956895799	0.742703355641	0.712116024751	0.764431152335	0.882612185904	0.845107490904	0.856468025953	0.875130991025	0.845075915132	0.962048035611	0.929904397606	0.952145592762	0.940031099323	0.940405090712	0.603751171615	0.625393967736	0.616514104694	0.612088662334	0.0
