# Supplementary material for: Effects of oral florfenicol and azithromycin on gut microbiota and adipogenesis in mice
Source: PLoS One. 2017 Jul 25;12(7):e0181690. doi: 10.1371/journal.pone.0181690 (PMC5526540; doi:10.1371/journal.pone.0181690)
Supplement: S3 Dataset — (TRE) [file pone.0181690.s004.tre]

((((OTU100598:0.00792,OTU80400:0.01011)0.880:0.00499,(((((OTU126089:0.01605,OTU84869:0.01055)0.880:0.00522,(((((OTU100473:0.02779,(OTU145400:0.02508,OTU88977:0.00711)0.354:0.0026)0.752:0.00327,(((OTU144013:0.00798,OTU76430:0.01014)0.772:0.00242,((OTU100522:0.01057,OTU97706:0.01597)0.722:0.00257,(OTU130478:0.01894,OTU92074:0.01815)0.744:0.00262)0.804:0.00251)0.960:0.00015,(OTU88099:0.01054,(OTU100978:0.0162,OTU82427:0.01861)0.732:0.00256)0.578:0.00261)0.873:0.00506)0.230:0.00014,(OTU80415:0.01258,OTU82079:0.02098)0.908:0.00769)0.000:0.00015,(OTU81557:0.01066,((OTU76424:0.0103,OTU78895:0.01557)0.857:0.00567,OTU81402:0.01619)0.660:0.00123)0.866:0.00541)0.994:0.00015,((((OTU104926:0.01755,OTU111059:0.01956)0.749:0.0041,OTU86843:0.01058)0.760:0.00255,OTU85372:0.00793)0.679:0.00247,((OTU107374:0.02547,OTU156807:0.01634)0.854:0.00542,OTU84408:0.01866)0.559:0.00015)0.805:0.00267)1.000:0.00034)0.022:0.00016,OTU129437:0.01322)0.197:0.0001,(((OTU137688:0.00795,OTU138709:0.0134)0.848:0.00521,(OTU86518:0.02694,OTU98225:0.01461)0.891:0.00015)0.757:0.00287,(OTU118492:0.01885,OTU192900:0.01083)0.890:0.00794)0.789:0.00285)0.158:0.00019,(OTU139928:0.01909,(OTU134147:0.01274,OTU142678:0.01429)0.614:0.0055)0.688:0.00217)1.000:0.00166)0.749:0.00014,((((OTU124378:0.01815,(OTU76399:0.01476,OTU78041:0.02277)0.908:0.00015)0.252:0.00338,((OTU76417:0.02313,OTU79927:0.00765)0.432:0.00496,(OTU76345:0.0075,(OTU107845:0.01537,OTU123351:0.01854)0.795:0.00015)1.000:0.00014)0.895:0.00252)0.774:0.00237,(((OTU76587:0.0155,(OTU118715:0.01323,OTU160495:0.03289)0.850:0.00533)0.730:0.0022,(((OTU90331:0.00516,(OTU114132:0.01329,OTU132648:0.02775)0.816:0.00516)0.920:0.00016,((OTU83015:0.02125,(((((OTU137171:0.01633,(OTU188754:0.01595,OTU189131:0.02193)0.926:0.00014)0.797:0.00264,((((OTU189006:0.01367,OTU140021:0.01634)0.136:0.00254,(OTU189123:0.03522,OTU193864:0.02649)0.626:0.00105)0.414:0.00015,OTU132843:0.01618)0.762:0.00015,OTU167567:0.01059)0.843:0.00262)0.596:0.00015,(OTU190070:0.01084,(OTU181095:0.01978,OTU191346:0.02284)0.680:0.00182)0.786:0.00279)0.806:0.00128,((((OTU133447:0.0133,OTU176182:0.03554)0.457:0.00539,(OTU114325:0.01595,(OTU132955:0.01345,OTU178741:0.01632)0.866:0.00525)1.000:0.00015)0.944:0.00111,OTU133189:0.02963)0.954:0.00147,(((OTU158979:0.02142,((((OTU157775:0.01868,((OTU114262:0.0298,OTU147695:0.00988)0.314:0.0062,(OTU112831:0.01322,(OTU123882:0.01572,OTU182998:0.02448)0.757:0.0031)0.818:0.00253)1.000:0.00014)0.417:0.0026,(OTU159221:0.02028,OTU193935:0.02079)0.871:0.00752)0.705:0.00015,((OTU125899:0.01278,OTU185910:0.02412)0.757:0.00332,((((OTU113881:0.01843,OTU124869:0.00716)0.742:0.00366,(OTU114351:0.01055,(OTU102513:0.00574,((OTU113857:0.00789,OTU176017:0.0137)0.706:0.00264,(OTU164026:0.01856,((OTU136687:0.01075,(OTU114543:0.01894,OTU133342:0.01659)0.721:0.00247)0.782:0.00262,((OTU114096:0.01597,(OTU133563:0.00792,((OTU114567:0.01876,OTU133446:0.0223)0.752:0.00268,OTU147827:0.01941)0.893:0.00015)0.770:0.00266)0.779:0.00259,(OTU113702:0.01606,OTU155654:0.01604)0.734:0.00263)0.993:0.00015)0.962:0.00071)0.919:0.00206)0.763:0.00106)0.810:0.00204)0.305:0.00014)0.144:0.00014,(OTU167425:0.02676,OTU176133:0.02185)0.734:0.00283)0.917:0.00212,((OTU125095:0.0133,(OTU113906:0.01805,OTU147450:0.02174)0.754:0.00372)0.769:0.00262,((OTU123775:0.01596,OTU133337:0.0133)0.742:0.00264,(OTU132314:0.01578,(OTU147914:0.01906,OTU159299:0.04136)0.680:0.00522)0.878:0.00014)0.751:0.00014)0.857:0.00155)0.917:0.00213)0.390:0.00014)0.114:0.00014,(OTU167643:0.01568,OTU188956:0.01882)0.752:0.00321)0.639:0.00016)0.027:0.003,OTU113831:0.01591)0.037:0.00015,((((OTU176078:0.027,OTU175445:0.01892)0.820:0.00015,((OTU177948:0.0273,OTU186571:0.02463)0.758:0.00236,OTU184621:0.016)0.759:0.00259)0.819:0.00261,OTU171682:0.0105)0.716:0.00013,((((OTU133495:0.0134,(OTU113688:0.05504,OTU182601:0.01472)0.637:0.01143)0.850:0.00838,(OTU112843:0.02723,OTU115079:0.0216)0.895:0.00793)0.631:0.00014,((((OTU133070:0.01584,(OTU114507:0.02685,OTU189959:0.02191)0.857:0.00568)0.837:0.00016,(OTU133020:0.01561,OTU183257:0.03257)0.770:0.00316)0.560:0.00261,((OTU179103:0.01596,(OTU187295:0.01867,(OTU136953:0.01894,OTU176206:0.01365)0.471:0.00263)0.775:0.00287)0.781:0.00261,((((OTU114107:0.01326,OTU133465:0.01622)0.300:0.00016,(((OTU116100:0.02094,(OTU148146:0.06384,OTU204159:0.04363)0.864:0.00776)0.756:0.00014,OTU83528:0.01424)0.669:0.0019,OTU176248:0.05538)0.717:0.00519)0.686:0.00296,((OTU113891:0.01865,(OTU124492:0.01871,OTU133534:0.01337)0.742:0.00261)0.777:0.00263,(((((OTU182847:0.01904,(OTU123646:0.016,(OTU190164:0.02194,(OTU142873:0.01636,OTU147707:0.01558)0.550:0.00306)0.425:0.00014)0.776:0.00266)0.759:0.00261,(((OTU130240:0.01093,(OTU128865:0.02251,OTU152378:0.02248)0.790:0.0046)0.490:0.00733,((OTU144665:0.01914,(OTU133489:0.01892,OTU159145:0.01361)0.729:0.00312)0.767:0.00671,OTU169688:0.01835)0.710:0.00346)0.978:0.00014,((OTU104279:0.01343,(OTU114146:0.01366,OTU169785:0.03651)0.451:0.00522)0.819:0.00016,(OTU129111:0.00903,(OTU118615:0.02142,OTU182832:0.02753)0.852:0.00596)0.695:0.0019)0.865:0.00276)0.812:0.00313)0.554:0.00016,(OTU136033:0.01585,(OTU147956:0.01075,(OTU127906:0.00991,OTU159163:0.02184)0.748:0.00324)0.850:0.00016)0.850:0.00263)0.433:0.00014,((OTU159213:0.016,OTU182681:0.01633)0.741:0.00258,((OTU137348:0.01272,OTU176149:0.01932)0.836:0.00586,(OTU113649:0.0132,(OTU138216:0.0189,OTU147441:0.01901)0.779:0.00014)0.841:0.0026)0.093:0.00014)0.856:0.0026)0.232:0.00014,(OTU159222:0.01332,(OTU114731:0.0187,OTU116666:0.01305)0.826:0.00602)0.772:0.00267)0.763:0.00283)0.780:0.0026)1.000:0.00015,((OTU128020:0.04057,(OTU159397:0.01677,OTU175487:0.03031)0.340:0.00675)0.773:0.00026,OTU176633:0.03055)0.780:0.00319)0.221:0.00015)1.000:0.00014)0.874:0.00303,(OTU188996:0.0214,(OTU118301:0.0155,OTU188960:0.05467)0.780:0.00411)0.773:0.00484)0.209:0.00014)0.389:0.00016,((OTU121206:0.01608,OTU163324:0.01356)0.834:0.00511,(((OTU175713:0.01813,OTU171012:0.02061)0.752:0.00424,(OTU122980:0.02151,OTU175870:0.03291)0.805:0.00519)0.819:0.00015,OTU132527:0.01058)0.565:0.00261)0.711:0.00014)0.382:0.00016)0.289:0.00012)0.789:0.00274)0.812:0.00167)0.822:0.00513,(OTU140662:0.01494,(OTU81182:0.01915,(OTU163552:0.02454,OTU97186:0.00948)0.753:0.00374)0.291:0.00356)0.771:0.00505)0.475:0.0036)0.826:0.00014,(OTU113942:0.02394,OTU133348:0.02101)0.840:0.00608)0.410:0.00014)0.917:0.00014,((OTU121351:0.01566,OTU147811:0.01364)0.708:0.00213,(OTU114086:0.0134,(OTU102630:0.01861,OTU158954:0.0188)0.751:0.00259)0.753:0.00015)0.847:0.00249)0.423:0.00015)0.221:0.00015,((((OTU137366:0.01361,OTU86093:0.02146)0.838:0.00531,(OTU91339:0.00015,((OTU114157:0.00527,OTU76289:0.01988)0.835:0.00832,(OTU89428:0.01578,OTU90092:0.01595)0.374:0.00656)0.946:0.00014)0.988:0.00015)0.879:0.00259,(OTU78393:0.0131,OTU96000:0.00811)0.780:0.00097)0.869:0.00154,OTU102969:0.01273)0.626:0.00014)1.000:0.00015)0.178:0.00258,(((OTU78590:0.00759,(OTU76734:0.0127,OTU82659:0.00531)0.769:0.00242)0.770:0.00251,(OTU78315:0.00749,OTU91848:0.01005)0.440:0.00014)0.788:0.00248,((((OTU79124:0.01532,OTU82874:0.01345)0.779:0.0025,OTU97151:0.0153)0.775:0.0025,OTU78142:0.02074)0.731:0.00245,(OTU86789:0.01528,(OTU76528:0.02066,OTU77996:0.01026)0.750:0.00244)0.778:0.00267)0.777:0.00251)0.818:0.00246)0.994:0.00016)0.900:0.00258,((((OTU79330:0.01375,(OTU76871:0.01904,OTU79128:0.01505)0.756:0.00272)0.811:0.00413,(OTU101049:0.01526,(OTU94776:0.02862,(OTU89980:0.0179,OTU99838:0.0077)0.134:0.00242)0.769:0.00261)0.354:0.00014)0.875:0.00249,((((OTU122455:0.01267,OTU90745:0.02046)0.855:0.00613,(OTU113419:0.01859,OTU78098:0.01522)0.922:0.00015)0.800:0.00283,(OTU105991:0.01171,OTU144618:0.02403)0.760:0.00414)0.794:0.00243,((OTU89191:0.01884,(OTU79047:0.01272,(OTU76343:0.00501,OTU79147:0.02333)0.888:0.00517)0.835:0.00016)0.906:0.00731,OTU125884:0.01582)0.802:0.00016)0.830:0.00015)0.870:0.00248,((((OTU103411:0.0076,OTU111140:0.01528)0.908:0.00745,(((((OTU145790:0.01912,OTU91034:0.01053)0.759:0.00254,(OTU130675:0.01606,(OTU119128:0.01965,OTU134767:0.02848)0.663:0.00182)0.784:0.0026)0.914:0.00016,(OTU121283:0.01581,((OTU128320:0.01657,(OTU172565:0.01926,(OTU134252:0.00826,OTU149532:0.02216)0.835:0.00514)0.761:0.00281)0.826:0.00463,(OTU150194:0.01979,OTU77500:0.01604)0.808:0.00428)0.316:0.00016)0.335:0.00014)0.916:0.00248,(((((((((((((OTU150397:0.02127,((OTU82966:0.0214,(OTU77164:0.01656,OTU85952:0.01623)0.732:0.00234)0.655:0.00259,(OTU87474:0.0297,(OTU86399:0.02398,(OTU122743:0.02176,OTU101445:0.01094)0.754:0.00269)0.541:0.0027)0.087:0.00269)0.979:0.00015)0.214:0.00016,(OTU116382:0.01595,(OTU194184:0.02228,(OTU139202:0.03321,OTU78786:0.01483)0.739:0.00252)0.770:0.00269)0.773:0.00284)0.840:0.0039,(((OTU130497:0.01069,OTU134952:0.00795)0.959:0.01076,(OTU142389:0.0193,OTU172815:0.01343)0.687:0.00282)0.792:0.00268,(((OTU76147:0.01047,((((((OTU82925:0.01857,(OTU76842:0.00755,OTU84915:0.01327)0.765:0.00251)0.760:0.00248,((OTU79305:0.00503,OTU87933:0.01858)0.765:0.00245,((OTU136879:0.01876,((OTU92181:0.00807,(OTU90686:0.02452,(OTU130642:0.01354,OTU146956:0.01572)0.720:0.00251)0.845:0.00488)0.723:0.00243,(OTU134090:0.00518,OTU145721:0.01864)0.924:0.00015)0.795:0.00492)0.910:0.00016,OTU88706:0.00794)0.786:0.00256)0.775:0.00016)0.788:0.00247,(((((((OTU163398:0.02609,(OTU147819:0.02458,OTU84554:0.00909)0.305:0.00337)0.769:0.00322,(OTU77558:0.01797,(((OTU78416:0.02088,OTU88011:0.02179)0.741:0.00246,OTU119537:0.0188)0.762:0.0026,OTU84344:0.02143)0.763:0.00015)0.862:0.00253)0.876:0.00015,(OTU88479:0.02116,((OTU136935:0.01564,OTU77070:0.01505)0.744:0.00314,(OTU97080:0.00783,OTU121518:0.01051)0.643:0.00014)0.900:0.00132)0.718:0.00126)0.754:0.00117,(((OTU114142:0.019,OTU145554:0.02561)0.799:0.00506,(OTU118157:0.01069,OTU179030:0.0189)0.708:0.00261)0.787:0.00267,(OTU118869:0.01582,(OTU78452:0.01386,OTU84894:0.0331)0.432:0.01143)0.985:0.00014)0.850:0.00274)0.000:0.00015,(OTU106952:0.02,OTU120742:0.01597)0.866:0.00559)0.760:0.00128,(OTU139084:0.01061,(OTU88079:0.01593,(OTU136926:0.01819,OTU76962:0.01464)0.864:0.00611)0.755:0.0025)0.759:0.00245)1.000:0.00014,((OTU186034:0.01366,OTU81104:0.01755)0.853:0.00568,((OTU81891:0.01519,(OTU125794:0.01594,(OTU145497:0.00933,OTU147808:0.01897)0.901:0.00932)0.909:0.00016)0.925:0.00158,((OTU108069:0.01607,OTU136681:0.01922)0.869:0.00531,(OTU103440:0.01261,(OTU131358:0.03522,OTU77451:0.01488)0.736:0.00308)0.766:0.00254)0.860:0.00157)0.881:0.0016)0.793:0.00255)0.293:0.00015)0.897:0.00014,(((OTU76388:0.01259,(OTU82181:0.01054,((OTU100552:0.03529,OTU118636:0.02117)0.498:0.00591,OTU82532:0.01851)0.852:0.00014)0.786:0.00015)0.856:0.00248,(((OTU133528:0.0183,OTU90514:0.01548)0.770:0.00328,(((OTU132390:0.01337,OTU133315:0.04523)0.925:0.01075,((((((((OTU126344:0.01594,((OTU181823:0.02127,OTU182910:0.01834)0.901:0.00922,(OTU128943:0.02162,((OTU177454:0.0159,OTU184803:0.01901)0.040:0.00293,(OTU148193:0.01171,OTU163450:0.03157)0.780:0.00435)0.055:0.00014)0.833:0.00275)0.797:0.00015)0.740:0.00252,OTU179221:0.0192)0.746:0.00276,((OTU184644:0.02153,OTU159289:0.01357)0.765:0.00527,(OTU136798:0.02182,(OTU156253:0.01076,(OTU79167:0.01752,OTU186245:0.01544)0.730:0.00305)0.770:0.00348)0.678:0.00204)1.000:0.00015)0.919:0.0023,(OTU192880:0.01871,(OTU192004:0.019,OTU192175:0.02583)0.837:0.01082)0.761:0.00311)1.000:0.00011,(OTU120926:0.01819,OTU143761:0.00985)0.740:0.00656)0.979:0.00014,(((OTU125720:0.0125,(OTU114501:0.02427,OTU123608:0.03086)0.728:0.00794)0.772:0.0034,(OTU184759:0.01362,(OTU115240:0.02175,OTU161271:0.01885)0.769:0.00255)1.000:0.00016)0.911:0.0024,(OTU171423:0.01191,(OTU143920:0.01072,(OTU100337:0.05207,OTU176158:0.0155)0.852:0.00781)0.715:0.00014)0.798:0.00379)0.881:0.00016)0.771:0.00263,((OTU137355:0.01622,OTU175714:0.01372)0.759:0.00263,(OTU141132:0.03321,(OTU123591:0.00991,OTU159358:0.02145)0.598:0.0062)0.931:0.00016)0.787:0.00277)0.862:0.00493,((((OTU193825:0.0283,(OTU142809:0.03545,(OTU104314:0.02263,OTU132944:0.01919)0.479:0.00252)0.401:0.0027)0.827:0.00469,(OTU132744:0.01851,(OTU147310:0.01353,OTU90172:0.02852)0.763:0.00249)0.767:0.00269)0.725:0.00249,((((OTU84740:0.01583,(OTU126258:0.01616,OTU84617:0.01061)0.745:0.00258)0.777:0.0026,((OTU84641:0.01049,(OTU82307:0.01059,OTU82489:0.01323)0.745:0.00251)0.753:0.00261,((OTU135389:0.0161,OTU177059:0.01074)0.817:0.00509,((OTU76617:0.00946,OTU82495:0.02122)0.737:0.0031,(OTU114144:0.01612,(OTU113841:0.01003,OTU190403:0.01858)0.766:0.00367)0.769:0.00252)0.160:0.00014)0.000:0.00015)0.499:0.00014)0.801:0.00015,((((OTU85761:0.00794,OTU90515:0.01881)0.862:0.00518,((OTU82434:0.01312,((OTU140050:0.00796,OTU184058:0.01645)0.882:0.00525,(OTU82113:0.01137,(OTU182834:0.03356,OTU89430:0.008)0.838:0.00515)0.041:0.00014)0.262:0.00016)0.842:0.00372,OTU90262:0.02124)0.591:0.00016)0.911:0.00016,(OTU82496:0.00787,(OTU159100:0.016,OTU76593:0.02016)0.837:0.0059)0.792:0.00249)0.851:0.00014,(OTU76766:0.00758,OTU90085:0.01541)0.884:0.00497)0.843:0.00248)0.929:0.00172,(((((((OTU133481:0.02408,OTU82349:0.01585)0.265:0.00015,OTU188979:0.03051)0.501:0.00274,OTU76341:0.01016)0.823:0.00129,((OTU103011:0.02864,(OTU76755:0.00773,OTU85435:0.01582)0.347:0.00242)0.756:0.00267,(OTU135017:0.01874,OTU90338:0.01329)0.746:0.00255)0.832:0.0047)0.806:0.00139,((((OTU147907:0.0162,OTU147916:0.01378)0.590:0.00516,(OTU113908:0.02504,OTU141433:0.01644)0.810:0.00477)0.669:0.00014,(OTU161757:0.02458,OTU102749:0.0121)0.762:0.00589)0.773:0.00014,(OTU78946:0.03156,OTU89278:0.00795)0.752:0.00265)0.754:0.00015)0.855:0.00249,((((OTU132305:0.0187,OTU86419:0.01588)0.748:0.00256,(OTU76136:0.01263,((OTU114013:0.02677,OTU189133:0.03318)0.829:0.00571,(OTU114079:0.0213,OTU82658:0.0078)0.855:0.00014)0.885:0.0026)0.185:0.00015)0.331:0.00014,(OTU114126:0.01866,((OTU114158:0.01594,(OTU137272:0.01358,OTU87964:0.01064)0.750:0.00266)0.783:0.00266,OTU82804:0.016)0.363:0.00264)0.767:0.00259)0.802:0.00016,(((OTU126397:0.01329,(OTU83040:0.02693,OTU91320:0.00801)0.776:0.00251)0.757:0.00261,((OTU76643:0.01258,(OTU76475:0.02337,(OTU133400:0.01244,(OTU112582:0.0169,OTU133302:0.0245)0.789:0.0089)0.601:0.00607)0.271:0.00014)0.846:0.00271,(OTU133999:0.01884,OTU186209:0.0137)0.733:0.00249)0.239:0.00015)0.797:0.00015,OTU90160:0.01005)0.820:0.00248)0.553:0.00015)0.709:0.00016,(OTU108023:0.01941,(OTU103527:0.00907,OTU108098:0.022)0.760:0.00515)0.851:0.00604)0.929:0.00159)0.929:0.00161)1.000:0.00015,(((OTU89854:0.02414,((OTU141326:0.01329,OTU150707:0.01631)0.768:0.00265,(((OTU176992:0.02756,OTU99394:0.01306)0.772:0.00332,(OTU92162:0.01463,(OTU192827:0.02897,OTU95831:0.00998)0.855:0.00577)0.767:0.00407)0.425:0.00014,(OTU79268:0.01348,OTU82728:0.01858)0.353:0.0053)0.801:0.00328)0.501:0.00015)0.783:0.00324,(OTU103110:0.02309,(OTU133454:0.01851,OTU141445:0.01277)0.763:0.00344)0.764:0.0028)0.864:0.00015,((OTU82462:0.02189,OTU82490:0.01641)0.818:0.00474,(OTU76339:0.02067,OTU89871:0.01021)0.765:0.00241)0.771:0.00251)0.822:0.00251)0.908:0.00016)0.171:0.00011)0.696:0.00119,(OTU81167:0.01486,OTU90228:0.01582)0.776:0.00289)0.335:0.00053)1.000:0.00063,(((OTU188751:0.01067,OTU77674:0.01807)0.483:0.00506,(OTU113405:0.01878,OTU82154:0.01327)0.784:0.00511)0.865:0.00016,((((OTU188939:0.01648,(OTU181543:0.01949,OTU185970:0.02194)0.874:0.00802)0.872:0.00536,((OTU133139:0.01305,OTU195246:0.02473)0.733:0.00337,(OTU133323:0.01366,(OTU175326:0.03278,(OTU137337:0.0284,OTU147887:0.03013)0.390:0.00607)0.079:0.00558)0.742:0.00286)0.487:0.00014)0.820:0.00257,((OTU106025:0.04072,(OTU132420:0.02485,OTU175862:0.00845)0.655:0.00148)0.769:0.00326,OTU158880:0.02149)0.797:0.00387)0.999:0.00016,OTU132960:0.02992)0.841:0.00014)0.892:0.00251)0.995:0.00015)1.000:0.00014,(OTU78476:0.0128,(OTU184173:0.02377,(OTU151759:0.02476,OTU97715:0.03775)0.702:0.00727)0.778:0.00322)0.593:0.005)0.907:0.00235)1.000:0.00014,(OTU125624:0.01603,OTU129297:0.01346)0.795:0.00805)0.851:0.00232,(((((((OTU143044:0.01862,OTU84622:0.01318)0.738:0.00259,(OTU136854:0.03567,OTU84254:0.01072)0.734:0.00236)0.809:0.0026,((((OTU84521:0.01862,OTU88543:0.0079)0.747:0.00255,((((OTU81852:0.01517,(((OTU83090:0.01321,(OTU83083:0.02668,(((OTU76570:0.01826,((OTU82520:0.01047,OTU82697:0.03234)0.739:0.00015,OTU76573:0.01207)0.776:0.00332)0.789:0.00216,(OTU81099:0.01324,(OTU82295:0.01329,OTU84019:0.02408)0.754:0.00264)1.000:0.00014)0.418:0.00255,(OTU142549:0.022,(OTU130150:0.01858,(OTU156211:0.02478,OTU165941:0.01513)0.907:0.00891)0.734:0.00324)0.944:0.00015)0.820:0.00242)0.871:0.00014)0.679:0.00014,((OTU77222:0.01757,OTU77542:0.0149)0.755:0.00317,((OTU128558:0.0161,OTU88585:0.01064)0.877:0.00524,OTU78022:0.02326)0.816:0.00015)0.895:0.00249)0.864:0.00247,((((((OTU76886:0.02345,(OTU76365:0.01771,OTU78314:0.0181)0.751:0.00285)0.751:0.00254,(OTU160307:0.02166,(OTU134985:0.03323,OTU84402:0.01083)0.081:0.00253)0.059:0.00015)0.802:0.00123,((OTU82878:0.01092,(OTU81548:0.02008,(OTU86863:0.03041,OTU98720:0.02392)0.849:0.00534)0.783:0.00331)0.216:0.00016,(OTU82412:0.01812,(OTU113520:0.02521,OTU77740:0.02329)0.207:0.00507)0.722:0.00323)0.790:0.00486)0.816:0.00142,(OTU122005:0.01254,OTU82628:0.02963)0.847:0.00646)0.993:0.00014,((OTU125924:0.02149,(OTU133111:0.01348,OTU88186:0.02977)0.871:0.00015)0.755:0.00251,(OTU122683:0.02152,(OTU118290:0.01346,OTU126843:0.0189)0.744:0.00249)0.773:0.00265)0.783:0.00268)0.822:0.00249,(((OTU107542:0.02105,(OTU76659:0.02081,OTU89043:0.03281)0.851:0.00663)0.779:0.00354,(OTU85898:0.00945,(OTU86140:0.01141,OTU88606:0.02132)0.850:0.0098)0.781:0.00426)0.495:0.00253,(((((OTU157002:0.0366,OTU79390:0.01081)0.867:0.00728,(((OTU130591:0.03145,(OTU144072:0.01735,((OTU138903:0.02034,OTU80926:0.05515)0.754:0.00411,OTU82851:0.02523)0.781:0.00324)0.738:0.00257)0.718:0.00268,(((((OTU90823:0.04022,(OTU103225:0.02455,OTU152277:0.01775)0.745:0.00404)0.839:0.00834,(OTU145547:0.01614,((OTU147498:0.01629,OTU194306:0.02973)0.771:0.00283,(OTU118955:0.02094,OTU157950:0.03324)0.912:0.0089)0.853:0.00016)0.312:0.00258)0.783:0.00268,(((((OTU133710:0.02534,(OTU147877:0.01598,(OTU133518:0.02181,OTU133185:0.01887)0.730:0.00016)0.862:0.00572)0.671:0.00171,((((OTU114116:0.01874,OTU114493:0.02138)0.762:0.00263,(OTU113774:0.0162,OTU113806:0.01625)0.749:0.00246)0.944:0.00123,OTU113768:0.02416)0.239:0.00119,((((OTU124374:0.01328,((OTU103295:0.01057,OTU147841:0.01624)0.746:0.00257,(OTU115478:0.01856,((((OTU115442:0.03287,(OTU150265:0.03108,(OTU122934:0.00721,OTU162927:0.02973)0.228:0.00304)0.725:0.00362)0.778:0.00266,((OTU133560:0.01904,(OTU114901:0.01812,OTU186556:0.01649)0.725:0.00285)0.791:0.00294,(OTU122875:0.0111,OTU156074:0.04793)0.871:0.00741)0.842:0.00015)0.812:0.00271,((OTU134441:0.01645,OTU138441:0.01632)0.804:0.00529,OTU136677:0.01622)0.781:0.00014)0.483:0.00272,(((OTU130414:0.02138,(OTU129010:0.011,OTU145446:0.01669)0.809:0.00106)0.916:0.00115,(OTU134701:0.07508,OTU138993:0.02434)0.869:0.00922)0.859:0.00015,(OTU114919:0.01888,OTU116316:0.02706)0.873:0.00513)0.902:0.00014)0.943:0.00795)0.995:0.00015)0.887:0.00014)0.769:0.00269,OTU114019:0.01615)0.724:0.0021,OTU140761:0.02176)1.000:0.00046,(OTU121019:0.01632,(OTU133308:0.0188,(OTU143450:0.02155,OTU172299:0.02173)0.053:0.00014)0.762:0.00525)0.834:0.00498)1.000:0.00016)0.086:0.00281)0.648:0.00253,OTU133336:0.02454)1.000:0.00014,(OTU112805:0.02443,OTU113912:0.01619)0.855:0.00511)0.996:0.00014,((OTU115385:0.01074,OTU134540:0.03883)0.863:0.00523,((OTU133104:0.019,OTU181829:0.02882)0.169:0.00014,(OTU114917:0.02227,OTU140860:0.0226)0.799:0.00492)0.773:0.0027)0.778:0.00264)0.798:0.00257)0.765:0.00014,(OTU130648:0.01324,(OTU132383:0.02751,OTU172167:0.02739)0.826:0.00513)0.792:0.00262)0.297:0.00014,((OTU129867:0.01086,((OTU132956:0.01653,OTU134301:0.02494)0.763:0.00257,(OTU122726:0.02159,OTU132347:0.01042)0.694:0.0029)0.767:0.00269)0.855:0.00519,(OTU114282:0.01888,(OTU118131:0.01948,OTU125764:0.017)0.671:0.0017)0.734:0.00263)0.750:0.00263)0.851:0.00636)0.624:0.00135,((OTU82926:0.02417,OTU84998:0.01061)0.864:0.00514,((OTU110270:0.01323,(OTU85805:0.02138,(OTU113691:0.01342,OTU122004:0.01892)0.904:0.00779)0.875:0.00014)0.844:0.0026,(OTU85252:0.01847,((((OTU78167:0.01515,OTU78278:0.02027)0.884:0.00015,(OTU99643:0.0127,(OTU134768:0.01356,OTU79571:0.02055)0.735:0.00243)0.789:0.00248)0.241:0.00015,(OTU100670:0.00265,(OTU78414:0.01032,(OTU76636:0.01501,OTU82921:0.03972)0.825:0.00577)0.834:0.00493)0.768:0.00252)0.827:0.00251,(OTU75709:0.00505,(OTU76457:0.01023,OTU98480:0.01874)0.749:0.00233)0.819:0.00253)1.000:0.00023)0.000:0.0001)0.000:0.0001)0.125:0.00038)0.299:0.0004)0.920:0.00128,((OTU79387:0.01952,(OTU100502:0.02317,OTU130321:0.01559)0.126:0.00583)0.767:0.00363,((OTU144715:0.0108,OTU88093:0.01599)0.867:0.00527,(OTU83143:0.01322,OTU85570:0.00527)0.739:0.00256)0.827:0.00016)0.849:0.00248)0.787:0.00016,(OTU81824:0.01983,(OTU79392:0.01784,OTU88368:0.01596)0.265:0.00246)0.756:0.00306)0.929:0.00166,((((OTU78094:0.01006,((OTU144232:0.02425,OTU82305:0.04076)0.513:0.00885,((OTU115112:0.01591,OTU133436:0.03622)0.941:0.00016,OTU85545:0.01862)1.000:0.00014)0.826:0.00251)0.811:0.00248,(OTU134188:0.02459,OTU84703:0.02403)0.869:0.00015)0.925:0.00015,(OTU87585:0.01589,((((OTU102920:0.02092,OTU129757:0.01413)0.762:0.00243,(OTU85125:0.01604,(OTU79767:0.01787,OTU91253:0.02114)0.851:0.00822)0.814:0.00606)0.757:0.00213,(OTU79774:0.01801,OTU84013:0.01075)0.871:0.0051)0.161:0.00254,((OTU79408:0.01941,OTU82558:0.02372)0.862:0.00878,(OTU84269:0.02169,OTU86083:0.02169)0.849:0.00666)0.669:0.00154)0.887:0.00015)0.818:0.00249)0.585:0.00248,(((((OTU133950:0.02741,OTU76327:0.0122)0.742:0.00315,((OTU114193:0.0161,OTU82436:0.01337)0.766:0.0025,(OTU115353:0.02149,OTU145614:0.02732)0.199:0.00014)0.682:0.00016)0.910:0.00249,(OTU82731:0.00787,((((OTU76374:0.01539,OTU82497:0.0105)0.882:0.00016,(OTU175788:0.01629,OTU94143:0.01884)0.317:0.00516)0.807:0.00488,(((((OTU122830:0.01852,OTU82615:0.01554)0.719:0.00326,((OTU82381:0.02957,(OTU113382:0.02959,((((OTU76648:0.01793,(OTU82411:0.0131,(OTU76868:0.02039,OTU84650:0.01264)0.342:0.00588)0.942:0.00015)0.803:0.00014,OTU76618:0.01256)0.839:0.0025,(((((OTU134590:0.02183,OTU86139:0.02415)0.726:0.00246,OTU82545:0.01598)0.764:0.00263,(OTU79277:0.0155,OTU83446:0.02437)0.831:0.0049)0.773:0.00244,(((OTU76502:0.01255,(OTU76604:0.01271,OTU82567:0.02417)0.743:0.00237)0.907:0.00015,((OTU98084:0.02124,(OTU133361:0.01301,OTU79493:0.05721)0.829:0.00585)0.740:0.00255,(OTU113677:0.01324,OTU89628:0.01264)0.879:0.00503)0.917:0.00014)0.739:0.00016,((((OTU84266:0.01865,OTU79744:0.01558)0.876:0.00016,(OTU77254:0.01021,(OTU79607:0.01778,(OTU76367:0.0078,(OTU78076:0.01605,(OTU79172:0.0147,OTU79325:0.01707)0.578:0.0002)0.859:0.00574)0.768:0.00221)0.880:0.00014)0.808:0.00249)0.842:0.00015,OTU76663:0.00747)0.851:0.00247,OTU82718:0.01851)0.919:0.00015)0.909:0.00015)0.701:0.00015,(((OTU82470:0.01583,((OTU133542:0.01389,OTU80525:0.01946)0.531:0.00821,(OTU140636:0.03263,OTU94167:0.01066)0.292:0.0001)0.801:0.00255)0.868:0.00068,OTU76532:0.01754)0.881:0.00232,(OTU114027:0.04735,OTU141756:0.01091)0.916:0.00787)0.834:0.00015)0.852:0.00253)1.000:0.00015,(((OTU105969:0.01868,OTU82605:0.01875)0.761:0.00254,OTU82995:0.02119)0.804:0.00015,(((((OTU145186:0.01877,OTU88372:0.01275)0.737:0.00344,((OTU119469:0.01075,(OTU129478:0.02135,((OTU156102:0.01614,OTU76278:0.01064)0.829:0.00579,(OTU140808:0.02303,OTU142765:0.01995)0.374:0.00015)0.878:0.00761)0.736:0.00021)0.856:0.00184,(OTU124305:0.01836,OTU144091:0.01873)0.729:0.0033)0.774:0.00108)0.935:0.00014,OTU129817:0.02976)0.802:0.00267,OTU88268:0.01318)0.860:0.00016,OTU79175:0.01276)0.814:0.00251)0.844:0.0025)1.000:0.00012)0.000:0.00014)0.000:0.00012,(OTU82173:0.01855,OTU82595:0.01854)0.748:0.00256)0.008:0.00016)0.013:0.00014,OTU86203:0.01311)0.335:0.00042,((OTU147772:0.0249,OTU82710:0.01067)0.351:0.00522,(OTU82249:0.01313,(OTU82280:0.008,(OTU77744:0.01991,OTU84345:0.0106)0.718:0.00285)0.791:0.00263)1.000:0.00014)0.802:0.00271)0.318:0.00073,OTU83235:0.0185)1.000:0.00053)0.999:0.00015,((OTU82541:0.01324,(OTU76463:0.01755,(OTU180515:0.02122,OTU87965:0.0127)0.770:0.00344)0.470:0.00015)0.793:0.00274,OTU76421:0.01025)0.762:0.00262)0.845:0.00251)0.797:0.00015)0.780:0.0014,(OTU79719:0.02589,((OTU78842:0.03115,OTU91430:0.01766)0.639:0.00579,(OTU76662:0.00761,OTU79321:0.01273)0.861:0.00487)0.482:0.00014)0.918:0.00469)0.774:0.00139,((OTU85811:0.01596,(OTU76935:0.01536,OTU79382:0.01535)0.766:0.00465)0.787:0.00335,((OTU95625:0.03241,((((OTU89173:0.01584,(OTU76040:0.01031,OTU79002:0.00488)0.756:0.00254)0.199:0.00016,(OTU145488:0.00268,((OTU138326:0.01877,OTU86653:0.02146)0.908:0.00809,OTU179033:0.01659)0.760:0.00236)0.774:0.0026)0.828:0.00257,((((OTU77561:0.01278,OTU78216:0.01538)0.734:0.00242,((OTU130442:0.02523,OTU91509:0.02514)0.879:0.00718,OTU85696:0.02964)0.888:0.00015)0.923:0.00243,(OTU118684:0.02166,OTU88223:0.01339)0.314:0.00521)1.000:0.00015,((OTU78079:0.01511,(OTU77492:0.02045,OTU77924:0.01525)0.286:0.00246)0.863:0.00015,(OTU78666:0.04221,(OTU85369:0.01314,(OTU85849:0.01077,OTU83041:0.01895)0.827:0.00508)0.254:0.00015)0.836:0.00251)0.548:0.00014)0.804:0.00014)0.282:0.00015,(((OTU84158:0.01259,OTU86182:0.00794)0.302:0.00313,(((OTU76692:0.01367,OTU85423:0.04411)0.866:0.00997,(OTU82251:0.0272,OTU82137:0.01079)0.716:0.00301)0.807:0.00473,(OTU84413:0.01872,(OTU84787:0.03104,OTU85254:0.0118)0.585:0.00134)0.265:0.00016)0.870:0.00514)0.897:0.00015,(((OTU84196:0.02128,(OTU82214:0.00791,OTU82586:0.01057)0.838:0.00128)0.909:0.00132,(OTU87808:0.01607,(OTU98624:0.01834,OTU99510:0.00723)0.761:0.00369)0.754:0.00249)0.262:0.00014,(OTU88785:0.01591,(OTU83190:0.01056,OTU90825:0.01596)0.739:0.00261)0.765:0.00261)0.843:0.00015)0.922:0.00251)1.000:0.00015)0.660:0.00097,(OTU76900:0.02274,(OTU121211:0.02673,OTU95484:0.01857)0.496:0.00607)0.750:0.00291)0.219:0.00019)0.857:0.00132)0.844:0.00016)0.929:0.00164)0.929:0.0016)1.000:0.00014)0.733:0.00015)0.768:0.00015)1.000:0.00014,(((OTU109125:0.02679,OTU126243:0.01856)0.922:0.00016,(OTU79364:0.02014,OTU79269:0.01737)0.768:0.00374)0.847:0.00015,(OTU79587:0.01272,(OTU83021:0.02128,OTU87789:0.01066)0.869:0.00014)0.890:0.00251)0.783:0.00253)1.000:0.00014,(OTU85992:0.01324,OTU84231:0.00785)0.758:0.00259)0.072:0.0001,(OTU87974:0.01592,((OTU135555:0.0162,OTU86644:0.03281)0.427:0.00502,(OTU144862:0.0155,OTU164632:0.01726)0.854:0.00594)0.807:0.00016)0.839:0.0026)0.023:0.00022)0.000:0.00072,(OTU134134:0.02683,OTU85763:0.01343)0.895:0.00865)0.143:0.00055,OTU86242:0.01314)0.022:0.00045)1.000:0.00016,(((OTU172705:0.0222,((OTU84278:0.01062,OTU91190:0.01827)0.763:0.00297,OTU145513:0.02743)0.781:0.00328)0.800:0.00322,((((OTU76492:0.01768,((((OTU141549:0.0204,OTU82372:0.0167)0.434:0.00338,(OTU76741:0.01275,(OTU108316:0.01036,OTU140796:0.02724)0.822:0.00485)0.788:0.00387)0.787:0.00418,((OTU113772:0.01336,((OTU132962:0.02884,OTU141184:0.01514)0.760:0.00274,(OTU76416:0.0175,OTU133313:0.01509)0.728:0.00251)0.785:0.00294)0.743:0.00276,((OTU114038:0.04143,OTU135837:0.01081)0.388:0.00546,OTU114752:0.01577)0.614:0.00016)0.830:0.00257)0.834:0.00015,OTU76519:0.02253)0.874:0.00165)0.811:0.00123,((((OTU160304:0.00795,(OTU113988:0.01346,OTU82546:0.01331)0.744:0.00255)0.773:0.00261,(((OTU86306:0.01313,((OTU76551:0.01412,OTU82229:0.01845)0.866:0.00014,(OTU147505:0.02453,(OTU84099:0.00266,(OTU133310:0.01932,OTU76536:0.01726)0.725:0.00273)0.825:0.00279)0.000:0.00014)0.955:0.00016)0.874:0.00286,(OTU123754:0.01603,OTU78404:0.02484)0.757:0.0027)0.768:0.00016,(OTU140748:0.01088,OTU90274:0.03556)0.886:0.00785)0.459:0.00014)0.298:0.00015,OTU82537:0.01049)0.835:0.00015,((OTU141444:0.02181,OTU88488:0.01621)0.347:0.00519,((OTU77511:0.02796,OTU86558:0.01333)0.472:0.00534,((OTU84236:0.01051,(OTU119562:0.02444,OTU88357:0.01066)0.751:0.00246)0.781:0.00261,((OTU115054:0.02138,((OTU79209:0.02042,OTU98777:0.01801)0.744:0.00243,(OTU77624:0.01532,(OTU77507:0.02314,OTU77658:0.0258)0.950:0.00016)0.904:0.00504)0.248:0.00308)0.669:0.00014,OTU85243:0.00014)0.143:0.00015)0.894:0.00014)0.912:0.00016)0.885:0.00254)0.817:0.00305)0.795:0.00016,((OTU134400:0.02742,OTU82363:0.01321)0.758:0.00256,OTU82660:0.01321)0.793:0.00258)0.844:0.00248,(OTU129258:0.01319,OTU86109:0.01848)0.735:0.00217)0.845:0.00248)0.850:0.00014,(((OTU83474:0.01592,OTU87959:0.00793)0.538:0.00261,((OTU87116:0.02393,(OTU150218:0.02136,(OTU123623:0.01327,(OTU119578:0.01349,OTU137038:0.01374)0.755:0.00252)0.741:0.00261)0.419:0.00263)0.769:0.00015,OTU178530:0.01898)0.997:0.00014)0.885:0.00172,((((OTU76505:0.01529,(OTU77637:0.01255,OTU79659:0.00497)0.658:0.00014)0.806:0.00249,(OTU76737:0.01008,OTU82673:0.02131)0.739:0.00248)0.907:0.00254,(OTU82102:0.01316,OTU84698:0.00801)0.775:0.00785)0.999:0.00014,((OTU171129:0.01055,(OTU82195:0.0105,OTU79397:0.01469)0.902:0.00015)0.819:0.00291,((OTU144774:0.02221,OTU156373:0.0307)0.778:0.00798,(OTU145977:0.00843,(OTU114141:0.01652,OTU125706:0.01616)0.787:0.00408)0.563:0.00326)1.000:0.00015)0.815:0.00016)0.929:0.00172)0.902:0.00164)0.821:0.00264)0.908:0.00015,(OTU122463:0.02148,OTU78739:0.01281)0.849:0.00486)0.750:0.00014,OTU78663:0.00747)0.847:0.00244,(((((((OTU171737:0.01867,(OTU84360:0.01319,OTU182023:0.01911)0.416:0.00259)0.588:0.00016,((OTU88542:0.01881,(OTU82791:0.01897,(OTU136984:0.02519,OTU137210:0.01432)0.694:0.00166)0.755:0.00272)0.762:0.00266,((OTU142352:0.01908,(OTU118698:0.01591,OTU185855:0.01987)0.838:0.00517)0.740:0.00263,(OTU81237:0.01775,(OTU85188:0.01872,(OTU129250:0.01821,OTU137132:0.03515)0.877:0.00624)0.753:0.00271)0.746:0.00214)0.814:0.00324)0.523:0.00016)0.766:0.00014,((OTU85577:0.04135,OTU88408:0.03712)0.871:0.00769,(OTU90949:0.02107,(OTU78618:0.01774,OTU137668:0.01639)0.106:0.00233)0.781:0.00283)0.777:0.00247)0.555:0.00015,(OTU119478:0.01348,((OTU129648:0.00781,OTU76661:0.03144)0.848:0.00544,OTU81031:0.01291)0.746:0.00248)0.852:0.00488)0.840:0.00249,(((((OTU129363:0.02643,OTU80158:0.02488)0.735:0.00416,(OTU100733:0.02474,OTU77469:0.01804)0.134:0.00222)0.762:0.00284,((OTU92199:0.0183,OTU95431:0.02113)0.845:0.00619,(OTU82847:0.01835,OTU88292:0.01258)0.886:0.00644)0.814:0.00015)0.790:0.00256,((((((((((OTU186280:0.01635,OTU186381:0.01642)0.884:0.00777,((OTU115193:0.0183,OTU186218:0.01604)0.761:0.00312,(OTU181621:0.02096,OTU206364:0.01542)0.769:0.00427)0.488:0.00015)0.843:0.00512,(OTU178735:0.02429,(OTU104240:0.02083,OTU107350:0.01816)0.614:0.00729)0.089:0.00014)0.889:0.00014,(OTU88211:0.02405,OTU92779:0.01185)0.746:0.00301)0.847:0.00318,((((OTU119694:0.01363,OTU177621:0.01878)0.384:0.00257,OTU128965:0.02948)0.869:0.00556,(OTU126091:0.01849,(((OTU110721:0.025,OTU192715:0.0254)0.523:0.00014,OTU192698:0.03356)0.868:0.00524,(OTU176277:0.02732,(((OTU192134:0.01646,(OTU80995:0.01991,OTU88002:0.02481)0.426:0.00771)0.920:0.00014,OTU144938:0.02184)0.856:0.00089,OTU118779:0.01598)0.856:0.00205)0.821:0.00014)0.596:0.00129)0.911:0.00115)0.134:0.00016,(OTU110982:0.02142,(OTU129147:0.03469,OTU144553:0.02532)0.318:0.00615)0.738:0.00261)0.869:0.00276)0.799:0.00016,OTU144783:0.02124)0.446:0.00016,((OTU100580:0.02146,OTU172232:0.02467)0.116:0.00287,(OTU172234:0.01966,(OTU173157:0.01891,OTU76189:0.01535)0.872:0.00852)0.666:0.00279)0.742:0.00241)0.805:0.00015,(OTU88146:0.0212,(OTU79197:0.03414,OTU88129:0.01595)0.727:0.00248)0.792:0.00251)0.850:0.00014,(OTU110747:0.03105,OTU81684:0.0284)0.766:0.00332)0.749:0.0025,((((OTU76460:0.0191,OTU76630:0.03597)0.752:0.00967,(((OTU88381:0.02099,(OTU78958:0.01786,OTU76560:0.01612)0.116:0.00205)0.875:0.0056,OTU110968:0.01274)0.006:0.00015,((((OTU88771:0.01323,(OTU77529:0.01295,OTU79323:0.01812)0.730:0.00235)0.708:0.00015,OTU87174:0.02406)0.871:0.00154,((OTU142637:0.02992,(OTU118237:0.01886,OTU91167:0.0229)0.606:0.00561)0.760:0.00328,((((OTU86517:0.01268,(OTU82972:0.01822,OTU89891:0.02817)0.768:0.00775)0.755:0.00328,(OTU121534:0.03283,OTU98868:0.01761)0.744:0.00232)0.769:0.00277,OTU147850:0.03302)0.767:0.00278,((OTU147268:0.01654,OTU172881:0.0152)0.866:0.00601,(OTU187040:0.0184,OTU85953:0.02462)0.718:0.00313)0.767:0.00303)0.739:0.00015)0.883:0.00207)0.869:0.00167,((OTU132036:0.01341,OTU96362:0.02429)0.870:0.00515,((OTU142092:0.01595,(((OTU81399:0.01472,((((OTU103543:0.02184,OTU111092:0.01202)0.705:0.00314,OTU115194:0.01761)0.155:0.00267,OTU103639:0.01234)0.719:0.00015,OTU76883:0.01365)0.854:0.00042)0.802:0.00278,OTU76232:0.00837)0.756:0.00405,(OTU155995:0.01334,OTU90061:0.02549)0.695:0.00559)0.989:0.00016)0.278:0.00015,(OTU125582:0.01583,((OTU115404:0.01904,OTU127878:0.01627)0.788:0.00415,(OTU181944:0.01076,(OTU112823:0.01362,OTU115603:0.01909)0.291:0.00424)0.589:0.00016)0.366:0.00015)0.834:0.00434)0.000:0.00016)0.471:0.00015)0.798:0.00016)0.923:0.0024)0.466:0.00014,(((((((OTU79094:0.00785,OTU85411:0.01868)0.847:0.00504,(OTU107558:0.01831,OTU79418:0.01309)0.899:0.00726)0.927:0.00014,((OTU98721:0.01317,(OTU77539:0.01482,OTU82547:0.02983)0.387:0.00584)0.792:0.00015,(OTU141161:0.03296,(OTU79406:0.02121,OTU147848:0.01931)0.256:0.00232)0.773:0.00307)0.863:0.00265)0.930:0.0021,(OTU90828:0.01848,(OTU136828:0.01891,OTU84271:0.02145)0.930:0.00015)0.831:0.00505)0.437:0.00015,(OTU98602:0.00768,(OTU116404:0.01599,OTU154014:0.02139)0.842:0.00141)0.763:0.00133)0.919:0.00014,(OTU81808:0.02056,(((OTU167955:0.03611,OTU90230:0.01346)0.854:0.00503,OTU93614:0.01775)0.768:0.00248,((OTU85973:0.01334,(OTU131347:0.03827,OTU82281:0.01881)0.854:0.0051)0.864:0.00015,OTU89855:0.01005)0.806:0.00251)0.807:0.0025)0.221:0.00016)0.840:0.0025,(((OTU95562:0.01531,(OTU126454:0.01844,OTU88525:0.01279)0.738:0.00332)0.796:0.00248,((OTU76530:0.01536,OTU88687:0.00523)0.885:0.00504,((((((OTU77184:0.01009,(OTU181255:0.02082,OTU189263:0.01519)0.813:0.00765)0.758:0.00244,(((OTU130102:0.00796,OTU82303:0.02725)0.910:0.00793,((OTU85408:0.01024,(OTU136610:0.01894,OTU139874:0.02944)0.762:0.00307)0.764:0.00304,(((OTU176954:0.01101,OTU65407:0.01791)0.836:0.00896,(OTU123929:0.02228,(OTU122081:0.01871,OTU201042:0.01232)0.385:0.00351)0.807:0.00856)0.862:0.00759,(((((((((OTU86717:0.01589,OTU99491:0.0127)0.750:0.00244,OTU98700:0.00523)0.934:0.0024,((OTU129274:0.03298,OTU78728:0.00792)0.736:0.00204,(OTU117098:0.02724,(OTU142369:0.01354,OTU197104:0.02237)0.909:0.01035)0.734:0.0027)0.758:0.00264)1.000:0.00014,((OTU121272:0.00263,OTU83306:0.00526)0.762:0.00261,(OTU171373:0.01588,((OTU78220:0.01257,(OTU152522:0.0339,(OTU199310:0.01994,OTU181585:0.01976)0.573:0.00149)1.000:0.00014)0.241:0.00015,OTU142802:0.01594)0.445:0.00016)0.234:0.00014)0.869:0.00015)0.748:0.00014,(((OTU78650:0.01037,(OTU151934:0.00981,OTU157390:0.02061)0.765:0.00336)0.695:0.00183,OTU75465:0.01788)0.792:0.00055,(OTU87169:0.0105,(OTU79229:0.01094,(((OTU101770:0.00914,OTU79475:0.00962)0.766:0.00295,(OTU103489:0.01176,(OTU111943:0.02362,OTU156468:0.00794)0.313:0.00083)0.772:0.00471)0.998:0.0002,(OTU115414:0.01591,OTU160655:0.0104)0.708:0.00325)1.000:0.00013)0.859:0.00553)0.863:0.00545)1.000:0.00015)0.945:0.00494,(OTU130823:0.02148,(((OTU159173:0.02152,(OTU103120:0.00792,(OTU113188:0.0133,OTU76558:0.00767)0.769:0.00261)0.465:0.00016)0.955:0.00768,(((OTU163893:0.01323,((OTU184709:0.01048,(((OTU160833:0.00764,OTU195744:0.01915)0.851:0.00543,OTU165199:0.00813)0.774:0.0027,OTU202786:0.01631)0.912:0.00015)0.842:0.00514,((((OTU187472:0.01889,(((OTU98402:0.01018,(OTU118655:0.01955,((OTU75395:0.01981,OTU192250:0.0167)0.763:0.00319,(OTU155788:0.02695,OTU154035:0.01578)0.397:0.00016)0.772:0.00315)0.817:0.00572)0.744:0.00292,((OTU207160:0.03744,(OTU205112:0.00553,OTU205165:0.0207)0.635:0.0084)0.688:0.00333,((OTU98190:0.01012,((OTU164638:0.01168,OTU94826:0.01836)0.699:0.00223,(((OTU165343:0.0134,OTU170892:0.01878)0.618:0.00015,((OTU154997:0.01205,OTU192849:0.02875)0.757:0.00345,(OTU158075:0.02884,(OTU117100:0.00787,OTU88618:0.02038)0.888:0.00963)0.672:0.00163)0.957:0.01171)0.182:0.00015,((OTU148954:0.01602,(OTU73898:0.02534,(OTU193560:0.01883,(OTU101535:0.00275,OTU131101:0.02714)0.889:0.00621)0.240:0.00602)0.745:0.00016)0.868:0.00688,OTU174298:0.025)0.713:0.00211)0.807:0.00314)0.786:0.00325)0.878:0.00582,OTU128573:0.01052)0.111:0.00015)0.830:0.00287)0.792:0.00016,((((OTU165321:0.02704,OTU166130:0.00512)0.858:0.00539,((OTU164981:0.04131,OTU95599:0.00767)0.871:0.00756,((((OTU139892:0.01312,(OTU85636:0.02545,OTU135978:0.00948)0.745:0.00364)0.870:0.00517,((OTU121481:0.04117,OTU91017:0.00231)0.871:0.00521,((OTU118280:0.01586,((OTU106386:0.02675,OTU32932:0.01443)0.343:0.00405,(OTU32702:0.01506,OTU86881:0.01799)0.755:0.00382)0.831:0.00538)0.806:0.00015,OTU94095:0.00997)0.293:0.00381)0.811:0.00425)0.892:0.00015,(OTU107177:0.01862,((OTU155001:0.02472,OTU87430:0.03826)0.813:0.00894,OTU186176:0.02713)0.741:0.00262)0.773:0.0029)0.869:0.00641,OTU55190:0.01454)0.456:0.00015)0.813:0.00014)0.014:0.00013,((OTU126717:0.02146,OTU128781:0.00791)0.732:0.00262,OTU185400:0.01883)0.784:0.00258)0.995:0.0011,OTU26558:0.01538)0.807:0.00255)0.890:0.00498)0.758:0.00246,((((((OTU128663:0.0132,OTU185917:0.01324)0.980:0.00015,(OTU130774:0.00272,(OTU48983:0.01031,(OTU172538:0.02637,OTU49042:0.00778)0.273:0.00014)0.181:0.0065)0.312:0.00597)0.837:0.00288,((OTU32741:0.00244,(((OTU49383:0.01285,(OTU101106:0.02405,((OTU189868:0.04494,OTU115725:0.00822)0.867:0.00015,((OTU204746:0.03175,OTU95334:0.01777)0.948:0.00015,OTU198667:0.03853)0.905:0.00737)0.520:0.00594)0.815:0.00455)0.949:0.00016,OTU74736:0.01305)0.909:0.005,OTU58769:0.01815)0.435:0.00016)0.852:0.00484,OTU192242:0.01893)0.819:0.00015)0.767:0.00286,((OTU105617:0.01591,(((OTU115882:0.00966,OTU77104:0.03103)0.844:0.00681,(((OTU43164:0.01821,(OTU116107:0.00825,OTU154148:0.01555)0.555:0.00266)0.732:0.0055,OTU73659:0.03334)0.222:0.00016,((OTU185345:0.03041,OTU70969:0.00733)0.830:0.00892,(OTU170841:0.01931,OTU202729:0.0165)0.777:0.00494)0.248:0.00013)0.707:0.00294)0.864:0.00015,OTU127298:0.0159)0.802:0.00393)0.600:0.00014,(OTU185015:0.01101,(OTU155050:0.01806,OTU177582:0.01373)0.747:0.00264)0.712:0.00224)0.907:0.00724)0.825:0.00508,((OTU35826:0.01242,((OTU65619:0.00261,(((((OTU163542:0.01881,OTU92616:0.00993)0.765:0.00316,((OTU115787:0.01056,OTU174902:0.0245)0.685:0.00016,(OTU115090:0.01862,((OTU201002:0.03075,OTU95384:0.00803)0.661:0.0076,OTU91284:0.00551)0.932:0.00945)0.029:0.00015)0.814:0.00014)0.895:0.00255,((((OTU103805:0.00193,OTU106871:0.02492)0.870:0.00577,OTU150071:0.01291)0.773:0.00269,((OTU134229:0.01511,((OTU110981:0.01317,OTU198544:0.019)0.880:0.00016,(OTU154010:0.01636,OTU88028:0.01626)0.131:0.00016)0.924:0.00805)0.744:0.00279,OTU91634:0.00649)0.657:0.00083)0.960:0.00794,OTU160539:0.01625)0.863:0.00015)0.811:0.00255,(OTU192545:0.0223,((((((OTU154565:0.01536,((((OTU109337:0.00528,OTU171222:0.03863)0.859:0.00522,((((OTU83476:0.01351,(OTU104575:0.0286,OTU126026:0.00958)0.214:0.00266)0.940:0.01088,OTU75178:0.01661)0.566:0.00015,OTU121816:0.00523)0.962:0.0138,(OTU197063:0.01059,(OTU142962:0.01058,OTU88976:0.01424)0.715:0.00571)0.249:0.00016)0.530:0.00015)0.866:0.00695,(OTU171874:0.0134,(OTU156541:0.0161,(OTU155569:0.02459,OTU171034:0.00016)0.173:0.00378)0.755:0.00373)0.886:0.00502)0.337:0.0031,OTU167449:0.01333)0.957:0.00016)0.467:0.00313,((OTU161783:0.01838,OTU169185:0.01545)0.777:0.00594,OTU204316:0.01532)0.868:0.01008)0.790:0.00307,OTU84107:0.00495)0.753:0.00015,(OTU143824:0.0263,(OTU143723:0.01851,(OTU109492:0.01085,OTU87237:0.00527)0.709:0.00165)0.898:0.00561)0.764:0.00252)0.929:0.00624,(OTU82812:0.02336,OTU180895:0.03275)0.653:0.00014)0.058:0.00014,OTU111963:0.02043)0.242:0.00014)0.928:0.00623)1.000:0.00016,(((OTU123888:0.00744,OTU206071:0.02556)0.922:0.00834,OTU100800:0.02355)0.000:0.00015,((OTU143163:0.01875,OTU165580:0.00526)0.752:0.00265,OTU87438:0.00732)0.976:0.00015)0.800:0.00258)0.518:0.00387)0.000:0.00038,OTU161713:0.01318)0.012:0.00018)0.005:0.00314,(OTU146962:0.01821,OTU192856:0.02137)0.841:0.00616)0.017:0.0001)0.639:0.00096,OTU43642:0.01588)0.803:0.00259)0.851:0.00015,OTU129544:0.01583)0.838:0.00324,(OTU178132:0.00998,OTU98136:0.00653)0.932:0.00955)0.652:0.00015)0.775:0.00415)0.885:0.00847,(OTU103830:0.01835,OTU103952:0.0071)0.762:0.00334)0.756:0.00276,(((((OTU78148:0.01001,(OTU100714:0.00996,OTU139023:0.02349)0.795:0.00536)0.367:0.00016,OTU78551:0.01254)0.527:0.00011,(((OTU165866:0.01722,OTU178062:0.03487)0.651:0.0014,OTU83609:0.00794)0.891:0.00531,(OTU142395:0.01326,(OTU127850:0.01067,OTU87101:0.01596)0.725:0.00246)0.111:0.00015)0.834:0.00259)0.138:0.00011,OTU85846:0.01588)0.812:0.00015,((((OTU138931:0.02175,((OTU76824:0.00657,((OTU179215:0.01874,OTU184533:0.01833)0.888:0.00643,(OTU114754:0.01879,(OTU77274:0.00016,OTU142705:0.01626)0.444:0.00619)0.456:0.00015)0.835:0.00312)0.652:0.00016,OTU144943:0.01875)0.528:0.0033)0.741:0.00328,OTU92454:0.00765)0.768:0.00256,OTU78454:0.00503)0.000:0.00015,((OTU185207:0.01086,OTU176958:0.02424)0.650:0.00014,(OTU171791:0.01065,((OTU155406:0.02978,OTU184914:0.01073)0.994:0.00015,(OTU144189:0.00543,OTU99887:0.02612)0.422:0.00759)0.785:0.00261)0.897:0.00508)0.794:0.00251)0.440:0.00015)0.811:0.00253)0.746:0.00274)0.905:0.00791,((OTU100828:0.00687,((OTU83163:0.00531,(OTU119231:0.01426,OTU199364:0.0154)0.782:0.00563)0.848:0.00727,(OTU81088:0.00015,(OTU149298:0.01119,OTU204248:0.01961)0.965:0.01478)0.887:0.00568)0.520:0.00499)0.764:0.00319,OTU157072:0.02055)0.841:0.00492)0.772:0.00269)0.333:0.00015)0.846:0.00264,((OTU78602:0.01262,((OTU85788:0.0026,((((((OTU146086:0.02215,((OTU77052:0.01014,OTU83786:0.01598)0.857:0.00494,((OTU104262:0.03451,OTU92096:0.01629)0.726:0.00219,(OTU84580:0.01864,(OTU116499:0.01352,OTU92518:0.01059)0.887:0.01871)0.922:0.00015)0.895:0.00014)0.896:0.00497)0.631:0.00014,(OTU77067:0.00016,(OTU107475:0.00248,OTU120512:0.01329)0.936:0.00799)0.823:0.00248)0.773:0.00247,OTU146552:0.01904)0.863:0.005,(OTU139668:0.01313,(((((OTU113762:0.01956,OTU182859:0.02841)0.789:0.0043,(OTU124137:0.01586,((OTU133455:0.01315,(OTU124394:0.01373,OTU177146:0.01844)0.711:0.00272)0.784:0.00296,((OTU133155:0.01316,OTU201447:0.02219)0.765:0.00315,(OTU186946:0.01646,OTU198951:0.01388)0.813:0.00494)0.871:0.00015)0.748:0.00015)0.762:0.00121)0.674:0.00069,((OTU166250:0.00532,((OTU190155:0.04109,(OTU182529:0.02688,OTU199515:0.01119)0.829:0.00747)0.670:0.0009,OTU113599:0.01597)0.914:0.00015)0.779:0.00287,OTU176057:0.04204)0.693:0.00117)0.922:0.00482,((OTU177773:0.01081,(OTU82289:0.03282,OTU90145:0.00958)0.740:0.00238)0.771:0.0031,(((OTU204463:0.01591,(OTU116036:0.01335,OTU134973:0.00793)0.747:0.00315)0.928:0.00795,((OTU117811:0.01108,(OTU116320:0.01869,((OTU177346:0.01077,OTU204539:0.01937)0.873:0.00555,OTU160706:0.02039)0.719:0.00266)0.917:0.00014)0.942:0.00554,((OTU185652:0.01893,(OTU109038:0.01101,OTU122794:0.02702)0.749:0.00281)0.869:0.00551,(OTU178034:0.01693,(OTU167231:0.02673,OTU177407:0.03146)0.750:0.00363)0.698:0.00252)0.067:0.00014)0.881:0.00572)0.814:0.00459,((OTU200713:0.00264,(OTU102090:0.01318,OTU139809:0.01572)0.756:0.00271)0.922:0.00861,((((((OTU167467:0.01868,(OTU167282:0.01343,OTU174008:0.01967)0.739:0.00314)0.730:0.0028,(OTU197909:0.01333,(OTU104161:0.02159,OTU203241:0.01288)0.749:0.0035)0.194:0.00016)0.782:0.00267,(OTU163522:0.01614,((OTU203122:0.03791,((OTU199045:0.04175,OTU206613:0.00515)0.772:0.00738,OTU201428:0.01135)0.680:0.00195)0.729:0.00354,(OTU122580:0.01357,(OTU189918:0.01946,(OTU172115:0.01855,(OTU163765:0.01322,OTU186646:0.01927)0.807:0.00573)0.840:0.00016)0.772:0.00276)0.776:0.00272)0.723:0.00268)0.766:0.0029)0.751:0.00237,(((((OTU168536:0.03812,(OTU161299:0.02453,OTU167415:0.04825)0.593:0.0076)0.779:0.00346,OTU166615:0.01117)0.704:0.00169,(OTU179391:0.01888,(OTU163371:0.0195,OTU95161:0.0158)0.878:0.00758)0.762:0.00367)0.828:0.00214,(OTU163432:0.02794,(((OTU161844:0.01613,OTU169459:0.01878)0.000:0.00015,(OTU190046:0.02432,(OTU167880:0.02106,OTU194917:0.01528)0.894:0.00967)0.760:0.00303)0.803:0.00507,(OTU123401:0.00807,OTU137552:0.02457)0.875:0.0084)0.734:0.00324)0.779:0.00421)0.800:0.00111,OTU171783:0.00816)0.785:0.0028)0.783:0.00292,(OTU182074:0.02513,OTU196214:0.00551)0.834:0.00537)0.729:0.00251,OTU134662:0.00817)0.750:0.00239)0.658:0.00014)0.895:0.00582)0.795:0.00291)0.000:0.00015,(OTU93921:0.02144,OTU181792:0.01591)0.193:0.00015)0.306:0.00016)0.759:0.00015)0.850:0.00249,(((((OTU100092:0.01552,OTU96223:0.02318)0.276:0.00486,(OTU117046:0.00523,((OTU82407:0.00529,OTU86226:0.01322)0.130:0.00257,(OTU88378:0.01221,(OTU116019:0.00671,OTU88142:0.02299)0.810:0.00809)0.770:0.00367)0.857:0.00015)1.000:0.00015)0.911:0.00238,(((((OTU162362:0.01071,(OTU159034:0.01539,OTU89952:0.00918)0.924:0.0092)0.880:0.00513,OTU174037:0.00793)0.894:0.00016,OTU102486:0.00742)0.883:0.00756,(OTU193830:0.02171,(OTU128290:0.01063,OTU191759:0.0163)0.928:0.00813)0.734:0.00264)0.924:0.00742,((OTU159130:0.00787,(OTU175956:0.01614,(OTU114106:0.01337,OTU132915:0.01605)0.741:0.0025)0.778:0.00265)0.608:0.00016,(OTU133500:0.01319,OTU159249:0.02697)0.901:0.00014)0.909:0.00014)0.904:0.005)0.629:0.00014,((OTU79512:0.01525,((OTU159197:0.0216,OTU93791:0.02319)0.728:0.00247,(OTU147745:0.03539,((OTU183483:0.01456,OTU204357:0.03911)0.492:0.00725,(OTU82300:0.02696,OTU113436:0.0243)0.882:0.00015)0.917:0.00513)0.886:0.00015)0.982:0.00015)0.838:0.00248,((((OTU86270:0.02149,(OTU76383:0.01312,OTU76477:0.02087)0.739:0.0022)0.759:0.00245,(OTU101183:0.01527,(OTU112697:0.02145,OTU133102:0.01328)0.757:0.00257)0.838:0.00014)0.678:0.00015,(((OTU76450:0.01057,(OTU86159:0.02483,(OTU86086:0.00528,(OTU82226:0.01436,(OTU82406:0.00887,OTU90054:0.02657)0.916:0.009)0.882:0.00766)0.694:0.00349)0.818:0.00014)0.966:0.01303,OTU186869:0.05774)0.468:0.00015,(OTU103009:0.02956,OTU113693:0.03978)0.199:0.00914)0.842:0.00365)0.575:0.00252,((OTU102925:0.00796,OTU82242:0.01869)0.778:0.00258,(OTU155323:0.01016,OTU75962:0.00505)0.767:0.0025)0.813:0.00247)0.787:0.00015)0.761:0.00014)0.408:0.00016,((OTU132945:0.00822,OTU153139:0.05049)0.339:0.00546,(((((OTU86402:0.02954,(OTU123866:0.01644,OTU86122:0.01598)0.778:0.00526)0.761:0.00276,OTU123729:0.01599)0.539:0.00015,(OTU141014:0.02767,OTU85639:0.00797)0.760:0.0025)0.451:0.00015,((((OTU123709:0.0153,OTU124708:0.01153)0.785:0.00511,(OTU183153:0.0227,OTU81107:0.04228)0.010:0.00483)0.585:0.00014,(OTU107860:0.05955,(OTU78542:0.02081,OTU97846:0.02196)0.766:0.00306)0.910:0.00016)0.749:0.00178,((((OTU90692:0.00614,(OTU133265:0.00696,OTU106714:0.03052)0.783:0.00447)0.773:0.00494,OTU81081:0.01243)0.769:0.00302,((OTU96840:0.01524,OTU81177:0.00818)0.759:0.00272,(OTU167328:0.01961,(OTU176249:0.02596,OTU81175:0.03703)0.795:0.00669)0.750:0.0041)0.763:0.00208)0.863:0.00014,(OTU81189:0.02581,OTU97181:0.02566)0.437:0.00586)0.813:0.00507)0.981:0.00014)0.894:0.00016,OTU78382:0.00248)0.840:0.00245)0.999:0.00014)0.901:0.00014)0.435:0.00016,((OTU124910:0.04172,OTU140048:0.0314)0.842:0.00526,(OTU89831:0.02268,OTU89976:0.03531)0.756:0.00324)0.848:0.00014)0.812:0.00248)0.790:0.00248,((((((OTU108330:0.00724,(OTU153058:0.01562,((OTU108095:0.02965,OTU140633:0.01085)0.818:0.00464,(OTU141520:0.0137,OTU133267:0.0219)0.887:0.00015)0.827:0.00247)0.856:0.00282)0.573:0.00015,(OTU176039:0.01864,(((OTU182973:0.02828,OTU167479:0.0138)0.788:0.00486,((OTU123689:0.011,OTU182650:0.02209)0.538:0.00513,((OTU140975:0.02148,OTU167288:0.01887)0.566:0.00015,OTU124728:0.02417)1.000:0.00015)0.812:0.00237)0.928:0.00015,(OTU196609:0.02237,(OTU96923:0.01145,OTU97614:0.05027)0.653:0.00014)0.793:0.00279)0.874:0.00564)0.697:0.00564)0.742:0.00281,(((OTU133160:0.01338,(OTU102988:0.00742,OTU175991:0.03592)0.759:0.00311)0.818:0.0045,(OTU154561:0.00866,OTU90004:0.01538)0.805:0.00807)0.789:0.00341,OTU76323:0.00542)0.984:0.00016)1.000:0.0001,OTU147244:0.00535)0.113:0.00016,OTU147705:0.0192)0.209:0.00018,OTU89963:0.01069)1.000:0.00154)0.815:0.00015)0.408:0.0025,(OTU133059:0.00968,(OTU158270:0.02596,OTU175776:0.01454)0.666:0.00166)0.787:0.00324)0.878:0.00497)0.831:0.00015,(((OTU93455:0.02397,(OTU78698:0.0075,OTU91489:0.01265)0.895:0.00014)0.254:0.00016,(((OTU78795:0.01533,(OTU134155:0.01593,OTU134853:0.01895)0.702:0.00524)0.653:0.00015,(OTU170845:0.02151,((OTU192367:0.01624,(OTU109702:0.00531,OTU184862:0.01616)0.715:0.00248)0.924:0.00791,OTU126636:0.02096)0.885:0.00015)0.904:0.00016)0.937:0.00497,(OTU170775:0.01602,(OTU77112:0.01006,OTU92281:0.0179)0.631:0.00014)0.848:0.00014)0.778:0.00016)0.794:0.00129,((((OTU142300:0.01871,OTU149142:0.01812)0.868:0.00016,(OTU196949:0.02659,(OTU187455:0.02756,OTU185731:0.01618)0.724:0.0026)0.672:0.00046)0.144:0.00015,(OTU133084:0.01855,OTU87443:0.00014)0.948:0.00785)0.771:0.00015,(OTU99295:0.01009,((OTU126672:0.00523,OTU87069:0.01599)0.325:0.00264,OTU128443:0.02135)0.941:0.00016)0.950:0.00499)0.804:0.00141)0.926:0.00725)0.787:0.00249,(OTU77488:0.00464,(OTU121563:0.03586,((OTU127863:0.01337,OTU154987:0.03204)0.753:0.00252,(OTU137094:0.01359,OTU186056:0.00809)0.834:0.00015)0.737:0.0019)0.768:0.00316)0.789:0.00291)0.767:0.00247)0.818:0.00504)0.190:0.00015)0.046:0.00016,(OTU123550:0.03064,(OTU110493:0.01116,OTU192845:0.02387)0.340:0.00337)0.656:0.00231)0.085:0.00016)0.807:0.00015,((((OTU82513:0.00787,(OTU102897:0.02618,OTU113528:0.03575)0.821:0.00485)0.759:0.00251,(OTU84427:0.01586,(OTU76435:0.0133,((OTU175846:0.01924,OTU190968:0.02202)0.842:0.00529,OTU78462:0.01337)0.740:0.00262)0.816:0.00427)0.873:0.00014)0.842:0.00015,OTU76510:0.01517)0.825:0.0025,(((OTU113475:0.01056,OTU76453:0.01511)0.863:0.00209,(OTU82726:0.01272,(OTU81122:0.01777,OTU86076:0.01611)0.733:0.00284)0.867:0.0016)0.922:0.0016,(((OTU77370:0.02313,OTU82603:0.03255)0.863:0.00701,(OTU113555:0.01708,OTU176164:0.02406)0.346:0.00487)0.780:0.00305,((((OTU82566:0.0211,OTU90041:0.02119)0.832:0.00016,(OTU133243:0.02687,(OTU76307:0.01827,OTU97230:0.01015)0.737:0.00533)0.755:0.00248)0.862:0.00257,(((OTU133365:0.01611,OTU191444:0.01094)0.831:0.00484,((OTU141095:0.00796,OTU113819:0.01588)0.765:0.00524,(((OTU103041:0.01527,OTU133557:0.01059)0.776:0.00245,(OTU107925:0.01461,OTU139466:0.0379)0.805:0.00662)0.708:0.00265,OTU108398:0.01288)0.933:0.00015)0.755:0.00143)0.757:0.0014,(OTU124221:0.00788,OTU129456:0.01327)0.852:0.00528)0.885:0.00015)0.174:0.00015,(OTU89530:0.01037,(OTU79757:0.01268,OTU82575:0.00789)0.872:0.00134)0.856:0.00127)0.900:0.00262)0.322:0.00016)0.794:0.00016)0.856:0.00247)0.905:0.0001,(OTU133190:0.01841,(OTU129412:0.01354,OTU147690:0.02167)0.504:0.00257)0.773:0.00283)0.294:0.00194,((OTU169946:0.02423,OTU175885:0.02465)0.859:0.00524,(OTU145950:0.02198,(OTU154205:0.01542,OTU158920:0.02399)0.748:0.00639)0.772:0.00014)0.801:0.00264)0.325:0.00067,OTU122636:0.01586)1.000:0.00011)0.264:0.00016)0.144:0.00016,((((OTU79165:0.01784,OTU88084:0.01582)0.855:0.00015,OTU76890:0.02045)0.827:0.00253,OTU84566:0.01323)0.600:0.00016,OTU100450:0.01256)0.836:0.00247)0.878:0.00281)0.848:0.00015)0.377:0.00015,((OTU76901:0.00507,OTU78334:0.01781)0.750:0.0024,(((OTU144835:0.01661,OTU162839:0.01479)0.845:0.00546,((OTU117819:0.0363,OTU121487:0.01072)0.868:0.00577,(OTU129925:0.01167,OTU137055:0.03075)0.760:0.00546)0.622:0.00152)0.657:0.00158,((OTU130090:0.0216,OTU145834:0.02196)0.718:0.00526,((OTU82380:0.02717,(OTU135451:0.01915,OTU82593:0.0136)0.726:0.00235)0.672:0.00518,(OTU88399:0.0132,OTU88670:0.01053)0.909:0.00014)0.896:0.00513)0.888:0.00014)0.810:0.00014)0.824:0.00247)0.783:0.00494)0.865:0.00016)0.295:0.00013,(((((((OTU77643:0.0157,OTU90669:0.01531)0.855:0.00503,(((OTU137081:0.01646,OTU176706:0.01651)0.703:0.00206,OTU79313:0.02023)0.420:0.00289,OTU142419:0.03895)0.757:0.00016)0.779:0.00256,(OTU107315:0.01583,OTU142126:0.02972)0.245:0.00014)0.842:0.00256,(((((((((OTU82584:0.01081,(OTU82405:0.03267,(OTU134237:0.0171,OTU147399:0.04237)0.790:0.00809)0.759:0.00016)0.753:0.0023,(OTU136045:0.04983,((OTU107982:0.0138,OTU114420:0.03021)0.800:0.00498,OTU183249:0.02443)0.231:0.00561)0.757:0.00299)0.804:0.00269,(OTU76610:0.02956,OTU78587:0.03236)0.877:0.00791)0.274:0.00014,(OTU132914:0.01436,(OTU133149:0.02072,OTU147706:0.02774)0.813:0.00644)0.663:0.00151)0.850:0.00269,OTU102501:0.01057)0.046:0.00014,OTU100657:0.00787)0.850:0.00268,(OTU93391:0.02967,(OTU79207:0.01113,OTU86812:0.01864)0.749:0.0028)0.773:0.00271)0.831:0.00015,((OTU103515:0.01773,OTU98213:0.02313)0.940:0.00016,(OTU107441:0.00907,OTU79545:0.01672)0.855:0.00525)0.825:0.00261)1.000:0.00016,(OTU126543:0.01831,OTU77930:0.01141)0.750:0.00412)0.753:0.00075)1.000:0.00014,OTU111383:0.03104)0.424:0.00015,((OTU134163:0.02469,(OTU111106:0.02026,OTU134433:0.02232)0.792:0.00557)0.765:0.00369,(OTU156631:0.01729,(OTU80309:0.01616,(OTU188623:0.01999,(OTU113375:0.01897,OTU113899:0.02177)0.790:0.00418)0.691:0.00263)0.648:0.00251)0.714:0.00164)0.774:0.00252)0.842:0.00016,(((OTU98465:0.02048,(OTU100107:0.0186,(OTU191803:0.01928,((OTU140315:0.02679,OTU77522:0.012)0.500:0.00297,((OTU154507:0.02568,OTU180926:0.02577)0.557:0.00556,OTU197729:0.02463)0.751:0.00342)0.779:0.00316)0.417:0.00296)0.892:0.00014)0.849:0.00252,(OTU177482:0.02952,OTU178764:0.02067)0.842:0.00723)0.542:0.00015,((OTU78652:0.01288,OTU79353:0.02623)0.829:0.00479,(OTU79801:0.02166,OTU93213:0.02711)0.856:0.00684)0.773:0.00322)0.830:0.00247)0.839:0.00247)0.206:0.00014)0.323:0.00015,(((((OTU115344:0.03063,(OTU136752:0.01638,(OTU83075:0.01338,OTU90870:0.0188)0.763:0.0028)0.671:0.00134)0.875:0.00621,(((((((OTU77256:0.01519,((OTU174973:0.02407,OTU181055:0.02201)0.739:0.0026,((OTU115377:0.01894,OTU169170:0.00973)0.852:0.00609,(OTU133157:0.01615,OTU133879:0.01884)0.838:0.00515)0.351:0.00016)0.749:0.00253)0.769:0.00257,(((OTU137018:0.01689,(OTU107480:0.03146,OTU136787:0.01662)0.893:0.00809)0.857:0.00665,((OTU129150:0.01056,(OTU115366:0.0248,OTU130328:0.01632)0.820:0.00523)0.929:0.00015,(OTU130148:0.01326,OTU130172:0.01063)0.749:0.00263)0.803:0.00148)0.788:0.00135,((((OTU144962:0.02688,OTU192012:0.02797)0.316:0.00877,(OTU105060:0.01032,OTU194196:0.02236)0.902:0.00014)0.811:0.00497,(((((OTU110498:0.02859,(OTU93633:0.01012,(OTU130632:0.01599,OTU81726:0.01274)0.746:0.0024)0.940:0.00015)0.878:0.00153,((OTU144533:0.01326,OTU77604:0.01265)0.885:0.00016,(OTU145999:0.02143,OTU79231:0.00751)0.864:0.005)0.880:0.00153)0.927:0.00223,(OTU93841:0.01724,(OTU145415:0.02834,OTU78241:0.01462)0.324:0.00321)0.773:0.00329)0.690:0.00136,(OTU83302:0.01594,(OTU184321:0.03031,(OTU156225:0.01729,OTU79187:0.01956)0.831:0.006)0.593:0.00015)0.934:0.00549)0.364:0.00016,(OTU127429:0.01606,OTU128759:0.01595)0.869:0.00525)1.000:0.00038)0.813:0.00278,((((((OTU125227:0.01584,((OTU176451:0.01897,OTU180581:0.02219)0.829:0.01033,OTU76340:0.01461)0.762:0.00373)0.298:0.00508,((((OTU121698:0.00522,OTU75727:0.0221)0.908:0.00871,((((OTU84293:0.00787,(OTU77076:0.02498,OTU94214:0.01168)0.881:0.00925)0.088:0.00015,((((OTU185670:0.00792,OTU88831:0.02304)0.914:0.00015,(OTU202288:0.06009,OTU171631:0.00498)0.863:0.00558)1.000:0.00016,((OTU95085:0.01035,OTU204354:0.02486)0.780:0.00243,(OTU135001:0.01264,(OTU135255:0.01334,OTU148991:0.01302)0.847:0.00691)0.749:0.00343)0.775:0.00292)0.816:0.00243,OTU175815:0.02508)0.909:0.00811)0.830:0.00015,OTU119734:0.02716)0.870:0.00526,(((OTU78159:0.00795,(((OTU166011:0.02719,(OTU125269:0.00014,OTU97183:0.05019)0.959:0.01344)0.986:0.01893,((OTU62154:0.04178,(OTU2848:0.0542,(OTU204291:0.03697,(OTU195415:0.02149,(OTU201065:0.01929,(OTU112032:0.0187,OTU37978:0.0331)0.997:0.05376)0.790:0.01902)0.938:0.01958)0.832:0.01187)0.125:0.00518)0.926:0.01287,(OTU201083:0.03328,(OTU122194:0.00278,OTU164532:0.02164)0.481:0.01074)0.846:0.00566)0.007:0.00015)0.978:0.01152,(OTU139338:0.00685,OTU36800:0.01359)0.738:0.00259)0.927:0.00873)0.960:0.01499,OTU82201:0.02176)0.508:0.00015,OTU133569:0.02771)0.876:0.00826)0.768:0.0048)0.401:0.00529,OTU133360:0.02081)0.719:0.0033,(OTU83752:0.00521,(OTU96849:0.01461,(OTU176120:0.01889,OTU76665:0.01213)0.913:0.00015)0.767:0.00309)0.130:0.003)0.963:0.00016)0.828:0.00522,(OTU181442:0.01899,(((OTU139027:0.02395,(OTU164411:0.01339,OTU85513:0.00519)0.815:0.0079)0.889:0.00014,(OTU139495:0.01607,(OTU139318:0.01207,OTU77748:0.02091)0.680:0.00144)0.881:0.00015)0.799:0.00274,OTU180514:0.02478)0.916:0.00015)0.829:0.00537)0.786:0.00284,((((OTU77555:0.02081,OTU79053:0.03495)0.912:0.01029,((((OTU134562:0.0159,(OTU91707:0.01265,(((((((OTU76990:0.00014,(OTU130036:0.02715,(((OTU188915:0.00729,OTU175883:0.02486)0.840:0.00014,(OTU133268:0.03325,OTU113624:0.0061)0.856:0.00578)0.746:0.0028,OTU130264:0.01277)0.713:0.00292)0.775:0.00303)0.847:0.00257,(OTU26568:0.01251,OTU88503:0.01875)0.857:0.00593)0.868:0.00015,OTU129413:0.01852)0.000:0.00014,OTU82986:0.01855)0.813:0.00453,(OTU127549:0.02145,((OTU76105:0.00647,(OTU99580:0.02677,OTU76956:0.00857)0.755:0.00015)0.769:0.00255,OTU87481:0.02682)0.609:0.00265)0.880:0.00525)0.747:0.00023,(OTU160779:0.02415,(OTU160750:0.02708,(OTU160445:0.0105,(OTU187383:0.01638,(OTU160581:0.01912,OTU166769:0.02463)0.736:0.00279)0.680:0.00098)0.814:0.00134)0.333:0.00014)0.820:0.00265)0.012:0.00011,(OTU129117:0.02731,OTU130418:0.03873)0.886:0.00761)0.000:0.00016)0.235:0.0001)0.000:0.00025,(OTU128920:0.02137,OTU83101:0.0383)0.785:0.00552)1.000:0.00041,(OTU59001:0.01511,(OTU134346:0.01815,((OTU114204:0.01634,OTU133508:0.01346)0.769:0.00403,(OTU76331:0.00016,OTU91159:0.02849)0.788:0.00374)0.803:0.00457)0.097:0.00244)0.143:0.00016)0.774:0.00304,(OTU101139:0.0079,OTU88423:0.01058)0.911:0.0079)0.779:0.00308)0.790:0.00296,((OTU77455:0.01017,(OTU93030:0.00997,(OTU81844:0.00992,OTU89844:0.01043)0.766:0.00764)0.970:0.00014)0.837:0.00253,(((OTU91454:0.01743,(OTU115760:0.02194,OTU179309:0.00771)0.065:0.00268)0.898:0.00015,OTU160013:0.03005)0.742:0.00307,OTU115546:0.01336)0.862:0.00014)0.770:0.00256)0.693:0.00609,((OTU129218:0.00263,(OTU171904:0.02382,(OTU136171:0.0464,(OTU144601:0.01635,(OTU135277:0.00436,OTU83164:0.01983)0.843:0.00554)0.877:0.00673)0.465:0.00014)0.733:0.00209)0.818:0.00263,(OTU130550:0.0185,(OTU125148:0.02687,((OTU119062:0.03257,(OTU129949:0.02447,OTU77594:0.00305)0.907:0.00944)0.979:0.00014,(OTU77276:0.00809,OTU78189:0.01818)0.361:0.00749)0.834:0.00515)0.418:0.00254)0.592:0.00015)0.755:0.00016)0.905:0.00597)0.463:0.00015,((OTU165358:0.01338,OTU87627:0.0186)0.795:0.00795,((OTU129821:0.00524,OTU88150:0.01582)0.782:0.00258,(OTU77138:0.02555,(OTU126423:0.01874,OTU84277:0.01062)0.269:0.00254)0.867:0.00014)1.000:0.00015)0.849:0.00265)0.440:0.00014,(OTU129777:0.01579,(OTU154179:0.02355,OTU91029:0.01354)0.736:0.00461)0.775:0.00315)0.187:0.00016)0.200:0.00015)0.219:0.00014)0.082:0.00016,((((OTU80199:0.02209,OTU82975:0.02691)0.870:0.00968,((OTU130448:0.01334,OTU85771:0.01336)0.854:0.00529,((OTU124784:0.00797,OTU76602:0.03476)0.849:0.00513,((OTU119000:0.01818,OTU140117:0.03394)0.805:0.00622,(OTU145783:0.01098,OTU146057:0.01346)0.424:0.00266)0.951:0.00015)0.871:0.00264)0.948:0.00015)0.836:0.00252,(((OTU129896:0.00967,OTU148494:0.02514)0.865:0.00625,(OTU77704:0.01244,OTU82500:0.01867)0.733:0.00281)0.471:0.00014,(OTU130236:0.01844,OTU85526:0.0131)0.917:0.00014)0.770:0.00014)0.809:0.00015,((OTU88177:0.01322,(OTU84379:0.02117,OTU85422:0.01581)0.326:0.00016)0.776:0.00014,((OTU113767:0.01057,(OTU102756:0.0206,OTU83103:0.01058)0.858:0.00504)0.764:0.00248,(OTU108131:0.01776,(((OTU82565:0.01422,OTU96750:0.01429)0.689:0.00139,OTU97518:0.01609)0.770:0.00281,(OTU76346:0.01005,OTU82682:0.02136)0.845:0.00014)0.860:0.00014)0.923:0.00015)0.828:0.00248)0.882:0.00247)0.856:0.00247)0.224:0.00014,(OTU93188:0.02149,(OTU76850:0.01793,OTU97566:0.00538)0.491:0.00491)0.888:0.00529)0.325:0.00016,((OTU88022:0.01767,(OTU125559:0.01598,OTU86105:0.01547)0.883:0.00209)0.927:0.00095,((OTU78630:0.02573,(OTU139128:0.00793,OTU160399:0.01592)0.771:0.00264)0.787:0.00246,(((OTU115617:0.00522,OTU93359:0.01588)0.123:0.00016,((OTU139763:0.02657,(OTU100735:0.02894,OTU173257:0.02809)0.416:0.00369)0.780:0.00473,(OTU106380:0.02592,OTU88069:0.00487)0.873:0.0059)0.740:0.00014)0.920:0.00255,(((OTU101373:0.02685,OTU95393:0.01629)0.833:0.00596,(OTU129176:0.01334,OTU142544:0.01609)0.734:0.00251)0.772:0.00311,(((OTU92824:0.01587,(OTU79242:0.0127,OTU85551:0.01594)0.754:0.00245)0.782:0.00249,(((OTU78006:0.01259,OTU82429:0.00788)0.770:0.00246,((OTU88565:0.01851,(OTU156614:0.03339,OTU87824:0.02142)0.820:0.00544)0.944:0.00015,(((OTU190117:0.01901,(OTU137469:0.03903,OTU88769:0.0163)0.753:0.00257)0.790:0.00277,(((OTU135319:0.02414,(OTU141730:0.01728,(OTU102950:0.02052,OTU105540:0.01096)0.345:0.00495)0.743:0.0033)0.770:0.00278,(OTU103919:0.0411,OTU142485:0.0132)0.808:0.00015)0.892:0.00555,(OTU105324:0.01224,(OTU121205:0.01737,OTU156538:0.02109)0.845:0.00591)0.767:0.00331)0.997:0.00015)0.720:0.00232,(OTU86723:0.01014,(OTU144726:0.02111,OTU151341:0.01288)0.755:0.00333)0.312:0.00248)1.000:0.00015)0.314:0.00014)0.873:0.0025,(((((OTU79271:0.01253,OTU91117:0.02334)0.853:0.00016,(OTU110931:0.01847,OTU88243:0.03189)0.801:0.00449)0.784:0.00252,((OTU100661:0.01818,OTU189436:0.02236)0.754:0.00247,((OTU103456:0.01767,OTU79152:0.01492)0.865:0.00594,(OTU79566:0.01737,(OTU150648:0.01431,OTU78115:0.01465)0.559:0.00818)0.865:0.00014)0.825:0.00015)0.803:0.00284)0.797:0.00247,(OTU111418:0.01495,OTU76493:0.00933)0.880:0.00637)0.764:0.00014,((OTU100755:0.02312,OTU76957:0.01007)0.737:0.00246,(OTU79076:0.00751,(OTU102311:0.02049,(OTU156731:0.02251,OTU204669:0.02575)0.896:0.00812)0.847:0.00015)0.809:0.00249)0.789:0.00247)0.853:0.00248)1.000:0.00016)1.000:0.0001,(OTU115188:0.02076,OTU145296:0.01197)0.766:0.00465)0.454:0.00117)0.834:0.00122)0.998:0.00015)0.510:0.00016)0.866:0.00249)0.409:0.00015,(OTU159979:0.00523,(OTU130188:0.01863,(OTU177388:0.0245,OTU179150:0.04549)0.682:0.0053)0.766:0.00284)0.775:0.00271)0.178:0.00014,(OTU81875:0.01253,(OTU137215:0.01663,OTU85685:0.0191)0.747:0.00214)0.891:0.00619)0.177:0.00015)0.446:0.00015,((OTU85516:0.01895,OTU93912:0.02992)0.816:0.005,((((OTU137664:0.01866,OTU144583:0.02149)0.422:0.00515,(OTU83339:0.00944,(OTU120585:0.02511,OTU85301:0.01918)0.437:0.0041)0.831:0.00626)0.593:0.00014,(OTU78147:0.00851,(OTU105957:0.03005,OTU140218:0.01047)0.889:0.00809)0.459:0.00014)0.861:0.0033,((((OTU113618:0.00661,OTU150447:0.03067)0.748:0.00944,((OTU85520:0.01278,(OTU86445:0.01958,OTU119058:0.02986)0.001:0.00224)0.870:0.00585,(OTU133753:0.01992,OTU145233:0.01711)0.676:0.00182)0.802:0.00257)1.000:0.00015,(OTU128412:0.02694,(OTU84660:0.02136,OTU86130:0.02082)0.431:0.006)0.771:0.00284)0.666:0.00016,((OTU128449:0.0213,OTU85448:0.00781)0.752:0.00014,(OTU78766:0.01556,OTU89117:0.01276)0.367:0.0029)0.846:0.00014)0.796:0.00143)0.821:0.00155)0.809:0.00273)0.421:0.00016,(((((OTU162897:0.0243,(OTU124141:0.02437,OTU115805:0.00791)0.835:0.00517)0.921:0.00014,OTU119706:0.01853)0.680:0.00016,((OTU105945:0.01318,OTU80217:0.01585)0.866:0.00724,OTU97000:0.00512)0.788:0.00248)0.920:0.00504,((((OTU86494:0.00885,(OTU100588:0.01004,OTU86617:0.01503)0.394:0.00016)0.776:0.00251,OTU143978:0.01454)0.754:0.00283,OTU139587:0.02052)0.665:0.00106,((OTU79238:0.00741,(OTU109046:0.0129,OTU145216:0.01639)0.736:0.00251)0.864:0.00547,((OTU76877:0.00646,((((OTU116117:0.00217,(OTU80500:0.01824,OTU89108:0.00804)0.933:0.01248)0.877:0.00677,OTU83839:0.01201)0.705:0.00506,OTU160269:0.00713)0.753:0.00587,(((OTU160835:0.00721,OTU187968:0.01897)0.786:0.00368,((OTU83053:0.00253,(OTU142286:0.01787,OTU155143:0.01124)0.920:0.01135)0.886:0.00515,(OTU189451:0.02246,(OTU82815:0.01963,OTU198519:0.01792)0.939:0.00014)0.933:0.00099)0.778:0.00258)0.793:0.00253,(((((OTU43150:0.01372,OTU83242:0.00263)0.753:0.00343,(OTU101862:0.01039,OTU91130:0.018)0.873:0.00528)0.847:0.00584,(OTU115815:0.00781,((OTU117206:0.02328,(OTU140484:0.00684,OTU187562:0.01849)0.883:0.00682)0.236:0.00016,OTU177180:0.01592)0.913:0.00548)0.678:0.00015)0.944:0.00015,(OTU114979:0.02977,(OTU181440:0.02192,(((OTU89034:0.00786,(OTU146674:0.02202,((OTU40207:0.00576,OTU79486:0.01814)0.755:0.00264,OTU146921:0.02144)0.712:0.00287)0.908:0.00014)0.930:0.00836,(OTU166753:0.00542,OTU194874:0.0135)0.749:0.00244)0.763:0.00296,(OTU166554:0.0162,((OTU92365:0.00429,(OTU179185:0.02057,OTU84545:0.0143)0.879:0.0002)0.786:0.0047,((OTU78236:0.00695,(OTU122923:0.02246,OTU166534:0.02126)0.877:0.00913)0.936:0.01019,((((((OTU189426:0.03695,OTU118874:0.01356)0.719:0.00232,(((OTU106319:0.02076,(OTU107022:0.01821,OTU93396:0.02087)0.630:0.00257)0.762:0.00016,(OTU107127:0.02128,OTU146542:0.00953)0.967:0.01541)0.754:0.00073,OTU84575:0.01595)0.461:0.00125)1.000:0.00011,(OTU79526:0.02611,(OTU92947:0.01602,OTU92930:0.01554)0.189:0.00244)0.465:0.00016)0.793:0.0026,(OTU117934:0.01151,(OTU119033:0.01338,OTU190725:0.01698)0.909:0.00841)0.761:0.0045)0.759:0.00258,((((OTU116064:0.01322,((OTU85653:0.01289,OTU94583:0.01574)0.347:0.00346,OTU102168:0.02689)0.933:0.00014)0.826:0.00262,(OTU120579:0.01598,(((((OTU137117:0.03005,OTU84970:0.00258)0.884:0.00527,(OTU79502:0.02041,(OTU76095:0.01007,(OTU77397:0.01795,OTU77844:0.01017)0.767:0.0024)0.716:0.00015)0.865:0.00369)0.230:0.00014,(OTU87743:0.01333,OTU92278:0.01339)0.754:0.00259)0.366:0.00015,(OTU81974:0.01479,OTU83653:0.01059)0.747:0.00286)0.182:0.00015,(OTU97862:0.02437,(OTU94516:0.01496,(OTU137153:0.02161,OTU146834:0.02575)0.546:0.00666)0.735:0.00425)0.799:0.00015)0.842:0.00366)0.189:0.00015)0.108:0.00016,OTU119238:0.01051)0.370:0.00016,(OTU121854:0.016,(OTU120476:0.01882,OTU137042:0.01348)0.729:0.00254)0.773:0.0026)0.805:0.00015)0.342:0.00016,((OTU80735:0.01526,(OTU82010:0.00809,OTU85669:0.01906)0.837:0.00016)0.953:0.00458,OTU83384:0.01321)0.000:0.00015)0.781:0.00347)0.848:0.00786)0.827:0.00461)0.776:0.00282)0.768:0.00289)0.514:0.00878)0.763:0.00266)0.863:0.00288,(OTU92223:0.01446,(OTU159906:0.01275,OTU199289:0.011)0.621:0.00892)0.730:0.00364)0.539:0.00015)0.516:0.00015)0.924:0.01035)0.914:0.01026,(OTU96226:0.01348,(OTU79577:0.00499,OTU80048:0.0075)0.760:0.00015)0.132:0.00014)0.814:0.00523)0.848:0.0057)0.811:0.00308)0.585:0.00014,(((OTU76082:0.00514,OTU77904:0.01284)0.813:0.00414,(OTU86531:0.00942,((OTU101449:0.00261,(OTU101079:0.00336,(OTU122303:0.00705,(OTU192074:0.01977,(OTU134878:0.00948,OTU149449:0.01522)0.709:0.00434)0.065:0.0069)0.814:0.00728)0.887:0.0067)0.870:0.00014,OTU76342:0.01008)0.796:0.00332)0.580:0.00255)0.847:0.00568,((((((OTU172675:0.01337,(OTU107367:0.02652,OTU177128:0.014)0.700:0.00222)0.777:0.003,OTU99385:0.01274)0.333:0.00016,(OTU77933:0.01481,OTU121304:0.02464)0.345:0.00577)0.854:0.00503,OTU81846:0.00787)0.769:0.00252,((OTU80481:0.01271,(OTU84850:0.01061,(OTU77177:0.00753,OTU79225:0.0025)0.811:0.00254)0.883:0.00014)0.919:0.00745,((((OTU78092:0.0201,(OTU99929:0.01049,(OTU176826:0.00799,OTU204265:0.0195)0.723:0.008)0.917:0.00016)0.896:0.00566,(((OTU100544:0.01314,((((OTU88222:0.00521,(OTU79212:0.00943,OTU87886:0.01318)0.124:0.00012)0.708:0.00014,OTU126333:0.02678)0.878:0.00306,((OTU100009:0.01007,((OTU172372:0.01616,(OTU100336:0.0154,OTU149151:0.01306)0.899:0.0079)0.887:0.00512,OTU117118:0.00522)0.771:0.00014)0.802:0.00253,(OTU145086:0.01592,OTU143430:0.02159)0.748:0.00328)0.735:0.00014)0.836:0.00507,(OTU126261:0.00896,OTU129783:0.03823)0.757:0.00505)0.710:0.00094)0.825:0.0015,((OTU99177:0.02611,OTU98676:0.01628)0.158:0.00477,(((OTU77620:0.00758,(OTU76394:0.02085,OTU76410:0.01287)0.727:0.00228)0.903:0.00505,OTU156867:0.02141)0.185:0.00015,(((OTU169124:0.00797,OTU169153:0.04707)0.853:0.00841,((OTU99484:0.00263,(((OTU109299:0.00537,OTU78850:0.01292)0.899:0.00761,(OTU142406:0.01331,OTU87920:0.02915)0.742:0.00213)0.793:0.00342,(OTU170941:0.01324,(OTU86897:0.01469,(OTU105233:0.00833,OTU143833:0.02758)0.876:0.00805)0.110:0.00318)0.673:0.00015)0.888:0.00619)0.948:0.01191,OTU91717:0.00703)0.763:0.00468)0.872:0.00016,OTU79179:0.00748)0.845:0.00248)0.756:0.00015)0.778:0.00016)0.848:0.00475,OTU130035:0.0241)0.882:0.00015)0.760:0.00014,(OTU129170:0.04656,(OTU77621:0.00248,(OTU101066:0.02427,(OTU132966:0.00898,OTU145234:0.01313)0.755:0.00485)0.785:0.00271)0.859:0.00014)0.851:0.00489)0.857:0.00246,(((((OTU88400:0.02127,((OTU130432:0.02069,OTU85671:0.02109)0.686:0.00129,(OTU143843:0.03258,OTU83003:0.01645)0.411:0.00709)0.678:0.00322)0.873:0.00016,(OTU100945:0.02427,OTU88594:0.02764)0.743:0.00221)0.747:0.00258,OTU81736:0.00981)0.761:0.00285,(OTU110058:0.01658,OTU116000:0.01925)0.814:0.00493)0.789:0.00014,((((((OTU146610:0.00081,(OTU113366:0.00723,OTU151714:0.01121)0.765:0.00361)0.848:0.00163,((((((OTU78505:0.01499,(OTU128675:0.00548,OTU88375:0.01322)0.743:0.00264)0.780:0.00295,(OTU97364:0.0331,(OTU116344:0.01069,OTU82396:0.01069)0.733:0.00301)0.758:0.00189)0.993:0.00014,((OTU76763:0.00257,OTU78510:0.01007)0.873:0.00014,OTU191133:0.03935)0.851:0.00501)0.820:0.00259,(OTU128600:0.01584,(OTU86341:0.01647,OTU86351:0.01106)0.905:0.00015)0.850:0.0048)0.811:0.00014,OTU176196:0.01381)0.809:0.00272,(((OTU181034:0.02341,OTU191590:0.01417)0.825:0.00558,OTU141213:0.01334)0.752:0.00302,OTU123720:0.01843)0.750:0.0032)0.630:0.00253)0.796:0.00275,(OTU101662:0.01095,OTU202362:0.01441)0.694:0.00172)0.737:0.0025,((((OTU115348:0.01052,((((OTU206262:0.02839,(OTU134156:0.01537,OTU178822:0.02977)0.883:0.00625)0.819:0.00015,OTU137685:0.02197)0.842:0.00836,OTU90301:0.00987)0.270:0.00014,(OTU133217:0.03977,OTU85606:0.0248)0.753:0.002)0.339:0.00015)0.778:0.00015,((OTU133071:0.00799,(OTU86142:0.01607,OTU82993:0.00266)0.753:0.00249)0.421:0.00263,(OTU77956:0.01239,((OTU122336:0.01026,OTU134579:0.01676)0.718:0.00343,(OTU134190:0.01925,OTU134930:0.01959)0.800:0.00456)0.563:0.00268)0.778:0.00287)0.464:0.00015)0.949:0.00511,((OTU182563:0.02206,OTU86266:0.01527)0.715:0.00288,((OTU132977:0.02362,(OTU143399:0.03005,OTU143916:0.03543)0.231:0.00294)0.772:0.00327,(((OTU114124:0.0094,OTU184752:0.02063)0.768:0.00265,(OTU179335:0.02186,(OTU189176:0.01473,OTU170801:0.00499)0.211:0.00606)0.847:0.0071)0.837:0.00502,((((OTU109984:0.01614,(((((OTU77068:0.00256,(OTU79425:0.0075,((OTU194075:0.03662,(OTU115892:0.01075,(OTU134214:0.00277,(OTU83518:0.01641,OTU77214:0.01463)0.749:0.00241)0.839:0.00543)0.890:0.0057)0.951:0.00015,(OTU83608:0.01323,(OTU77116:0.00248,OTU103528:0.01525)0.234:0.00015)0.942:0.00756)0.223:0.00252)0.764:0.00259)0.827:0.0053,OTU78796:0.02331)0.771:0.00272,OTU169002:0.00797)0.774:0.00254,(OTU155210:0.01628,(OTU98980:0.01132,OTU99207:0.0522)0.722:0.00656)0.435:0.00015)0.866:0.00693,OTU143750:0.013)0.734:0.00369)0.844:0.0059,OTU202773:0.01632)0.007:0.00016,OTU143685:0.01875)0.884:0.006,((OTU77613:0.00981,(OTU82971:0.02157,OTU98752:0.02332)0.725:0.00249)0.788:0.00015,((((OTU88610:0.0106,(OTU100038:0.0025,((OTU130347:0.00795,OTU77702:0.02072)0.765:0.00281,OTU145257:0.00818)0.889:0.00014)0.779:0.0025)0.843:0.0015,(OTU130052:0.01292,OTU84781:0.01296)0.834:0.0029)0.845:0.00148,(((((((OTU107068:0.0101,OTU166137:0.01337)0.737:0.0025,((OTU160501:0.01599,OTU77079:0.00756)0.761:0.00248,(((((((OTU160568:0.01734,OTU187755:0.02831)0.674:0.00124,(OTU187367:0.01954,OTU98644:0.00744)0.846:0.0069)0.830:0.00355,(OTU127191:0.02412,OTU143248:0.01077)0.390:0.00517)0.990:0.00015,OTU160294:0.01882)0.768:0.00346,(((OTU95103:0.00339,(OTU165902:0.02246,OTU172185:0.01088)0.893:0.00828)0.844:0.00673,((OTU161228:0.01568,OTU173995:0.01569)0.847:0.00634,OTU91072:0.01816)0.742:0.0024)0.731:0.00261,OTU77571:0.00246)0.790:0.00255)0.007:0.00252,((OTU104316:0.0131,OTU157180:0.01627)0.826:0.00589,(OTU161488:0.02224,OTU173430:0.01098)0.177:0.00014)0.928:0.00524)0.161:0.00015,((OTU154065:0.02836,OTU96430:0.01831)0.772:0.00451,(OTU78641:0.02612,OTU84397:0.01345)0.518:0.00231)0.771:0.00015)0.348:0.00014)0.098:0.00016)0.692:0.00015,OTU130220:0.01049)0.759:0.00273,(OTU89007:0.01312,(OTU138653:0.0026,OTU95040:0.00508)0.838:0.00015)0.162:0.00252)0.783:0.00251,(OTU77130:0.00762,(OTU118544:0.0078,(OTU164833:0.01145,OTU180452:0.01875)0.871:0.00781)0.317:0.00014)0.902:0.00506)0.266:0.00015,OTU77577:0.00751)0.827:0.00262,(OTU78824:0.00497,((OTU101346:0.00754,OTU78629:0.00496)0.876:0.005,(OTU101122:0.01351,(OTU109584:0.01577,OTU84665:0.00255)0.732:0.00603)0.702:0.00174)0.169:0.00015)0.911:0.00499)0.272:0.00014)0.864:0.00014,((OTU116441:0.01334,((((OTU177673:0.02517,(OTU170707:0.01874,((OTU199498:0.01881,OTU199618:0.01869)0.753:0.00332,((OTU177451:0.01649,OTU184200:0.01104)0.732:0.00221,OTU83138:0.01053)0.625:0.00015)0.932:0.00097)0.617:0.00131)0.759:0.00298,OTU92428:0.00724)0.873:0.00016,OTU98605:0.0058)0.815:0.00295,((OTU88308:0.00522,(OTU81618:0.00288,(OTU142673:0.01327,OTU80871:0.01212)0.762:0.00293)0.907:0.00551)0.458:0.00016,(OTU191094:0.01338,OTU207800:0.00436)0.733:0.00403)0.830:0.00274)0.694:0.00107)0.795:0.00281,(((((OTU160807:0.0106,(OTU135767:0.01201,(OTU177465:0.01574,(OTU171765:0.01925,OTU194604:0.01395)0.757:0.00393)0.893:0.00727)0.853:0.00014)0.368:0.003,(OTU103949:0.01547,OTU95797:0.00277)0.818:0.0051)0.880:0.00514,OTU88815:0.00283)0.766:0.00322,(OTU127186:0.02156,(OTU127642:0.00846,OTU165704:0.01874)0.822:0.00756)0.870:0.00579)0.754:0.00321,OTU136737:0.0163)0.770:0.00315)0.800:0.00285)0.899:0.00575)0.791:0.00278)0.669:0.00251)0.732:0.00256)0.792:0.00222)0.762:0.00299)0.281:0.00015,((OTU199447:0.0135,(OTU124562:0.01053,OTU162920:0.01865)0.177:0.00014)0.836:0.00264,(OTU125856:0.00792,OTU126274:0.00785)0.887:0.00014)0.908:0.00529)0.778:0.00015)0.896:0.00246,(((((OTU103051:0.01805,OTU132841:0.01335)0.916:0.00764,(OTU130187:0.01068,OTU173450:0.02159)0.577:0.00517)0.385:0.00014,(OTU170873:0.01856,OTU127926:0.01584)0.906:0.00015)0.936:0.00015,((OTU129864:0.01051,(OTU82984:0.01052,(OTU132264:0.02959,OTU89829:0.01311)0.843:0.00014)0.898:0.00524)0.501:0.00015,((OTU169419:0.01274,OTU87280:0.01278)0.859:0.00647,OTU101265:0.0297)0.869:0.00015)0.583:0.00261)0.814:0.0025,((((OTU191004:0.02506,OTU205856:0.01112)0.819:0.00508,(OTU143196:0.01617,(((OTU126234:0.02725,OTU142900:0.02729)0.764:0.00244,(OTU173016:0.01862,(OTU159643:0.01894,OTU115195:0.01068)0.016:0.00523)0.955:0.00015)0.677:0.00014,OTU173390:0.01586)0.817:0.00014)0.457:0.00015)0.829:0.00513,(((OTU126359:0.0184,OTU192169:0.03959)0.761:0.00327,(OTU144336:0.01883,OTU99840:0.01083)0.756:0.00252)0.765:0.00266,((OTU113548:0.03856,OTU87463:0.00526)0.892:0.00791,(OTU127833:0.00786,(((OTU76441:0.01576,(OTU99745:0.00752,(OTU79419:0.00765,OTU99902:0.01535)0.835:0.00015)0.780:0.00277)0.794:0.002,(OTU77610:0.01009,OTU77817:0.00255)0.991:0.00016)0.858:0.00284,OTU143495:0.01589)0.119:0.00014)0.988:0.00015)0.800:0.00277)0.660:0.00161)1.000:0.00014,(((((OTU79417:0.00736,(OTU120347:0.01611,((OTU128515:0.02106,(OTU101533:0.01326,OTU94598:0.01256)0.731:0.00224)0.882:0.00521,OTU77795:0.00789)0.822:0.00015)0.907:0.00698)0.703:0.00016,((OTU180345:0.01074,(OTU200524:0.02469,OTU70949:0.00545)0.426:0.00014)0.886:0.0054,(OTU122787:0.00425,OTU192995:0.01615)0.755:0.00415)0.814:0.0051)0.128:0.00015,(OTU101227:0.0106,(OTU130024:0.01353,OTU193058:0.03108)0.735:0.00247)0.785:0.00262)0.829:0.00014,OTU101407:0.0026)0.825:0.0025,(OTU129875:0.02948,OTU101121:0.01594)0.886:0.00016)0.835:0.0025)0.469:0.00015)0.317:0.00015)0.855:0.00248,(((((OTU178386:0.02145,(OTU144681:0.01422,OTU77044:0.01391)0.433:0.00289)0.862:0.00605,(OTU187005:0.02436,OTU76898:0.00755)0.812:0.00137)0.812:0.00132,((((OTU130129:0.00538,OTU78118:0.01523)0.876:0.00497,(((OTU184556:0.01424,(OTU190291:0.02675,OTU191061:0.00657)0.085:0.00377)0.811:0.00622,(OTU99839:0.01524,((((OTU113425:0.01347,OTU137587:0.01894)0.721:0.00241,(OTU183381:0.01882,OTU78397:0.01274)0.750:0.00247)0.826:0.0025,((((OTU78519:0.00516,(((OTU89912:0.01377,(OTU113423:0.01924,OTU76641:0.01344)0.211:0.00256)0.788:0.0042,((OTU82419:0.00802,(OTU140742:0.0163,OTU141899:0.03964)0.837:0.00513)1.000:0.00015,((OTU81604:0.01069,(OTU128814:0.0107,OTU149103:0.01951)0.923:0.00014)0.919:0.00545,(OTU184563:0.02171,(OTU178749:0.0246,OTU88462:0.01081)0.090:0.0026)0.771:0.00014)0.760:0.00269)0.757:0.00242)0.777:0.00375,(OTU113587:0.0079,(OTU113724:0.02442,OTU133225:0.03291)0.921:0.00015)0.841:0.00261)0.801:0.00014)0.822:0.00251,(((OTU133075:0.01587,(OTU113714:0.01319,OTU79749:0.01574)0.094:0.00015)0.801:0.00016,OTU82371:0.01313)0.824:0.0026,(((OTU76486:0.01839,(OTU81171:0.01835,(OTU103037:0.01823,OTU77090:0.01041)0.748:0.00259)0.709:0.00148)0.770:0.00282,OTU86229:0.02682)0.604:0.00015,(((OTU132999:0.02166,((OTU182975:0.01859,((OTU123753:0.00784,OTU167973:0.01586)0.878:0.00014,OTU159026:0.01057)0.754:0.00015)0.911:0.00169,(OTU108369:0.00831,OTU125278:0.01912)0.735:0.00134)0.781:0.00169)0.596:0.00251,OTU140847:0.02185)1.000:0.00013,OTU167561:0.01072)0.768:0.00261)0.173:0.00016)0.558:0.00014)0.911:0.00186,(((((OTU86251:0.01581,(OTU113654:0.01618,(OTU82269:0.01327,OTU86386:0.01322)0.745:0.00259)0.768:0.0026)0.728:0.00015,((OTU76386:0.01496,OTU78297:0.00977)0.764:0.00332,((OTU82688:0.01845,(OTU86157:0.01912,OTU84855:0.02389)0.174:0.00243)0.751:0.00288,(OTU81100:0.03413,OTU82292:0.02135)0.734:0.00264)0.702:0.00015)0.848:0.00257)0.917:0.00015,OTU76328:0.0126)0.850:0.00249,((OTU113635:0.03353,OTU113697:0.02515)0.769:0.0048,(OTU78420:0.02047,OTU86087:0.0161)0.761:0.00265)0.825:0.00014)1.000:0.00015,(OTU90316:0.01322,(OTU81084:0.0204,((OTU78410:0.02602,(((OTU82244:0.0077,OTU86112:0.02143)0.751:0.00247,(OTU107840:0.02053,(OTU140714:0.02003,(OTU113645:0.01597,OTU184114:0.01149)0.781:0.00391)0.457:0.00617)0.904:0.00016)0.432:0.00251,((OTU123705:0.02421,(((OTU123808:0.01321,OTU86250:0.01323)0.482:0.00015,OTU86373:0.01585)0.791:0.0026,(((OTU113690:0.01867,OTU76485:0.01456)0.645:0.00289,(OTU78479:0.02008,(OTU97537:0.01209,OTU79663:0.01729)0.502:0.003)0.774:0.00341)0.885:0.00015,OTU167322:0.016)0.216:0.00015)0.255:0.00015)0.792:0.00015,(OTU129999:0.01326,OTU135512:0.00506)0.736:0.00245)0.954:0.00015)0.919:0.0014)0.864:0.00097,((OTU141662:0.03048,OTU168079:0.03277)0.970:0.00015,OTU102927:0.02064)0.719:0.00292)1.000:0.00016)0.344:0.00015)0.781:0.00249)0.929:0.00159)0.929:0.00166,(((OTU117490:0.02888,OTU86169:0.00525)0.760:0.00247,(OTU191085:0.01067,(((((OTU87765:0.01564,(OTU156845:0.03622,OTU87559:0.01843)0.807:0.00492)0.771:0.00395,(((OTU101496:0.01255,OTU133625:0.0241)0.927:0.00014,((OTU81635:0.01048,((OTU130612:0.01061,OTU88658:0.00263)0.873:0.00525,((((OTU145466:0.01688,(OTU206485:0.00608,OTU88241:0.01325)0.792:0.00303)0.725:0.00179,((OTU184725:0.01907,(OTU143651:0.02145,(OTU185255:0.01083,(OTU205984:0.02071,OTU88299:0.01704)0.675:0.00223)0.756:0.00016)0.813:0.0044)1.000:0.00015,(OTU129771:0.01332,OTU99226:0.01603)0.876:0.00516)0.095:0.00014)0.728:0.00015,OTU77822:0.00796)0.867:0.00262,((OTU77057:0.01271,OTU88697:0.00795)0.864:0.005,OTU99979:0.00251)0.941:0.00818)0.760:0.00015)0.471:0.00015)0.845:0.00015,((OTU130331:0.01668,OTU79314:0.02306)0.738:0.00273,(OTU78670:0.00428,(OTU144153:0.0693,OTU98940:0.01617)0.828:0.00598)0.684:0.00303)0.774:0.0033)0.897:0.00547)0.803:0.0028,(OTU100939:0.01367,OTU78632:0.01266)0.837:0.00011)0.857:0.00332)0.281:0.00015,OTU82198:0.00014)0.574:0.00014,OTU192131:0.01351)0.906:0.00669,OTU130662:0.01318)0.924:0.00014)0.728:0.00015)0.834:0.00291,(((OTU141361:0.02409,OTU76361:0.01221)0.750:0.00297,(OTU113456:0.02945,(OTU124126:0.02411,(OTU113557:0.05354,OTU76654:0.01432)0.841:0.00599)0.249:0.00016)0.842:0.00282)0.656:0.00016,OTU141718:0.01057)0.667:0.00015)0.682:0.00015)0.343:0.00015)0.000:0.00014,(OTU78394:0.01805,OTU75958:0.00769)0.762:0.00235)0.752:0.00191)0.727:0.0011)0.446:0.00015,(OTU110327:0.00761,OTU77050:0.00757)0.743:0.0025)0.418:0.00015)0.386:0.00015,OTU81845:0.01007)0.814:0.0016,OTU79121:0.00464)0.817:0.00161)0.035:0.00015,((OTU128389:0.01361,OTU79371:0.01799)0.323:0.00495,((OTU78689:0.00754,OTU97200:0.01267)0.798:0.00244,(OTU88520:0.02712,OTU91465:0.01808)0.741:0.00246)0.919:0.00237)1.000:0.00016)0.476:0.00015,(OTU101440:0.01268,(OTU102957:0.01231,OTU130452:0.0079)0.771:0.00297)0.786:0.00014)0.200:0.00014)0.856:0.00258)0.852:0.00258)0.013:0.00016)0.856:0.00015)0.790:0.00015,OTU143060:0.02122)0.828:0.00015)0.913:0.00501)0.770:0.00258)0.563:0.00015,((((OTU107589:0.04387,(OTU123868:0.06428,(OTU207701:0.10676,OTU189152:0.06731)0.117:0.01565)0.895:0.01568)0.029:0.00016,OTU145322:0.09509)0.341:0.00423,(OTU110967:0.05421,OTU108907:0.06195)0.781:0.00532)0.839:0.00509,((OTU142455:0.02658,OTU90878:0.02078)0.768:0.00393,((OTU110788:0.0249,OTU79240:0.02968)0.425:0.00631,OTU145286:0.04123)0.914:0.00016)0.165:0.00015)0.846:0.00288)0.850:0.00243)0.754:0.00016,(((((((((OTU130580:0.02341,OTU79281:0.01533)0.839:0.00485,OTU114769:0.00745)0.918:0.00014,(OTU110696:0.01778,(OTU100977:0.01783,(OTU81667:0.02017,(OTU76379:0.0183,OTU78520:0.01496)0.789:0.005)0.762:0.00274)0.257:0.00251)0.890:0.00015)0.728:0.00014,((((OTU103248:0.03681,OTU82384:0.03672)0.874:0.00761,(((OTU102959:0.02299,OTU107950:0.0095)0.719:0.00382,(OTU104331:0.01225,OTU113233:0.00546)0.429:0.0025)0.857:0.00039,(OTU102992:0.0237,OTU78419:0.02633)0.829:0.00658)0.861:0.00208)1.000:0.00015,(OTU79705:0.00994,OTU81173:0.01006)0.903:0.00015)0.750:0.00015,(OTU94101:0.01527,OTU103243:0.01529)0.749:0.0024)0.848:0.00248)0.919:0.00163,((OTU98352:0.01521,((OTU76168:0.00746,(OTU78681:0.01784,OTU77483:0.01253)0.110:0.0024)0.897:0.00015,((OTU78238:0.01282,(OTU79198:0.0186,OTU81130:0.01323)0.811:0.00444)0.860:0.0051,(OTU79161:0.01559,(OTU88737:0.0153,OTU95476:0.02185)0.861:0.00509)0.727:0.00229)0.573:0.00012)0.932:0.00015)0.919:0.00162,(OTU110768:0.01262,OTU83785:0.00014)0.919:0.00167)0.861:0.00085)0.757:0.00156,(((OTU108086:0.02635,(OTU103162:0.02106,OTU89951:0.02708)0.745:0.00228)0.848:0.00504,((OTU90179:0.01647,(OTU103197:0.02273,OTU133556:0.02235)0.673:0.00164)0.807:0.00402,((OTU77015:0.01258,((OTU103086:0.00677,OTU98449:0.01768)0.756:0.00364,OTU79733:0.01775)0.943:0.00016)0.929:0.00464,(OTU76238:0.01091,(OTU95307:0.02166,OTU76429:0.02146)0.737:0.0024)0.796:0.00417)0.196:0.00015)0.848:0.00011)0.788:0.00268,(((OTU80036:0.02713,OTU93884:0.03712)0.870:0.00769,(OTU88337:0.02413,(OTU78753:0.00746,OTU81209:0.01263)0.899:0.00014)0.813:0.00317)0.725:0.00192,(((OTU78027:0.01118,(OTU88055:0.02926,(OTU105670:0.01905,OTU87259:0.02123)0.655:0.00519)0.763:0.0028)0.832:0.00016,(OTU136583:0.01871,OTU81854:0.01419)0.851:0.00551)0.780:0.00321,(OTU145077:0.01056,OTU91613:0.017)0.745:0.0028)0.795:0.00386)0.800:0.00255)0.777:0.0025)1.000:0.00014,((OTU100960:0.02046,OTU81653:0.0126)0.774:0.00244,((OTU76896:0.01545,OTU82599:0.01878)0.875:0.00503,(OTU81064:0.01777,(OTU79193:0.01779,(OTU79888:0.01526,(OTU118294:0.03227,(OTU78765:0.01267,(OTU128424:0.02412,OTU93439:0.02044)0.779:0.00289)0.060:0.00015)0.211:0.0025)0.233:0.00014)0.915:0.00128)0.909:0.00117)0.999:0.00015)0.808:0.00249)0.761:0.00015,((OTU77611:0.01515,(OTU109006:0.0154,OTU95887:0.01534)0.845:0.00481)0.917:0.00014,(OTU78712:0.00995,(OTU103648:0.01781,OTU79158:0.02048)0.673:0.00492)0.858:0.00016)0.963:0.00015)0.857:0.00244,(((OTU93421:0.01004,(OTU87945:0.01502,(OTU197475:0.02125,OTU79295:0.01781)0.790:0.00583)0.173:0.00283)0.603:0.00016,(((((((OTU169331:0.02284,OTU172938:0.01002)0.756:0.00328,(OTU190186:0.01649,(OTU152594:0.01552,OTU161318:0.05217)0.884:0.00872)0.772:0.00264)0.781:0.0052,(((OTU87799:0.00959,(OTU77141:0.01177,OTU80595:0.01884)0.864:0.00746)0.772:0.00339,(((((OTU85334:0.01586,((OTU101180:0.01863,OTU152084:0.03006)0.729:0.00248,((OTU134194:0.02131,((OTU107642:0.01194,OTU181603:0.01331)0.760:0.00284,OTU145657:0.01317)0.117:0.00014)0.757:0.00155,(OTU111301:0.01608,(OTU107316:0.01884,OTU133595:0.00525)0.775:0.00266)0.862:0.00257)0.850:0.00273)0.309:0.00014)0.178:0.00015,(OTU130423:0.01058,OTU134773:0.00806)0.766:0.0026)0.470:0.00014,((OTU125853:0.01605,OTU86585:0.01882)0.731:0.00243,(OTU175513:0.01686,OTU179419:0.01959)0.703:0.00178)0.802:0.00262)0.471:0.00015,(OTU93282:0.01328,(OTU134184:0.02143,OTU85984:0.01075)0.721:0.00238)0.754:0.00256)0.470:0.00015,(OTU88603:0.01853,(OTU101090:0.02781,OTU162755:0.01882)0.732:0.00247)0.806:0.00261)0.754:0.00015)0.129:0.00015,(((OTU169354:0.01836,OTU186085:0.02753)0.738:0.00298,(OTU88441:0.00523,(OTU84168:0.01593,OTU88107:0.02137)0.726:0.00252)0.800:0.00258)0.857:0.00016,((OTU113564:0.02374,OTU81169:0.01489)0.377:0.00593,((OTU169125:0.0352,(OTU142612:0.02654,OTU144517:0.0302)0.737:0.00324)0.851:0.00015,(((OTU106783:0.03144,OTU197858:0.0221)0.938:0.00014,(OTU128866:0.01616,OTU84392:0.01065)0.736:0.00254)0.260:0.00015,OTU137060:0.0107)0.840:0.00251)1.000:0.00015)0.913:0.00239)0.865:0.00249)1.000:0.00015)0.883:0.00241,((OTU172929:0.01599,(OTU121247:0.00991,OTU172127:0.01557)0.827:0.00642)0.886:0.00015,(((OTU144075:0.01319,(((OTU82755:0.01391,(OTU82479:0.01547,OTU96778:0.02231)0.717:0.00341)0.749:0.00215,((OTU114224:0.01554,(OTU141364:0.02207,OTU188947:0.02192)0.737:0.00247)0.781:0.00306,(OTU104913:0.01944,OTU89979:0.02141)0.722:0.00254)0.791:0.00268)0.828:0.00016,(OTU103111:0.02298,OTU76470:0.0147)0.854:0.00579)0.286:0.00015)0.397:0.00015,OTU82478:0.01584)0.127:0.00015,(OTU176099:0.02949,(OTU132571:0.01831,OTU176157:0.02126)0.687:0.00603)0.648:0.00046)0.734:0.00357)0.861:0.00015)0.212:0.00014,((OTU101258:0.01267,OTU78894:0.00757)0.747:0.0024,(OTU77046:0.01519,(OTU125921:0.02375,OTU184394:0.01924)0.857:0.00494)0.772:0.00249)1.000:0.00014)0.912:0.00247,((((((OTU81165:0.01261,((OTU79753:0.02873,OTU82531:0.01346)0.837:0.00534,(OTU114002:0.01864,OTU114150:0.02446)0.717:0.0029)0.074:0.00016)0.506:0.0025,OTU97928:0.02043)0.677:0.00015,(((OTU102727:0.01812,((OTU80488:0.01258,OTU94201:0.01777)0.541:0.00016,(OTU79634:0.01258,(OTU76239:0.01556,OTU89923:0.02358)0.745:0.00236)0.795:0.00248)0.947:0.00015)0.847:0.00248,((OTU133094:0.01914,OTU90224:0.02601)0.243:0.00273,OTU175946:0.04143)0.913:0.00015)0.830:0.00248,((OTU86191:0.00781,(OTU124130:0.02108,OTU135896:0.03234)0.619:0.00606)0.773:0.00014,((OTU80588:0.01744,(OTU159201:0.03352,OTU79775:0.01226)0.836:0.00772)0.845:0.00926,(OTU168282:0.02705,(OTU132298:0.01557,OTU77765:0.01918)0.776:0.00544)0.759:0.0041)0.891:0.00014)0.892:0.00275)0.915:0.00014)0.780:0.00016,(((OTU117979:0.01818,OTU86225:0.02378)0.857:0.00599,(OTU114026:0.02137,OTU82480:0.01596)0.034:0.00255)0.888:0.00014,((OTU114075:0.01321,(OTU140757:0.04497,OTU176368:0.01787)0.236:0.00371)0.866:0.00014,((OTU128245:0.02165,OTU96999:0.01611)0.893:0.00774,(OTU90211:0.02792,OTU91391:0.01338)0.824:0.00508)0.303:0.00014)0.936:0.00259)0.786:0.00014)0.837:0.00247,(((((((((OTU186552:0.01597,(OTU173543:0.02147,(OTU91138:0.02054,OTU78426:0.01784)0.218:0.00249)0.830:0.00016)0.843:0.00294,OTU88023:0.03233)0.890:0.00015,((OTU158996:0.02207,OTU76468:0.01585)0.745:0.00208,(OTU84009:0.01854,OTU82452:0.01319)0.744:0.0026)0.780:0.00254)0.897:0.00256,((OTU147428:0.0208,OTU84317:0.02386)0.446:0.00614,(OTU147703:0.0164,OTU197915:0.01066)0.937:0.00015)0.797:0.00512)0.422:0.00014,(OTU145650:0.01345,((OTU107639:0.00879,OTU148115:0.03287)0.867:0.00595,(OTU105378:0.0283,OTU142731:0.0188)0.735:0.00272)0.766:0.00261)0.730:0.0031)0.850:0.00256,(OTU85751:0.00805,OTU85772:0.01877)0.740:0.00518)0.937:0.00015,((OTU125804:0.01322,OTU99811:0.0149)0.768:0.00288,((OTU126250:0.01292,OTU98174:0.0199)0.757:0.00356,(OTU172699:0.00526,OTU173219:0.02157)0.779:0.00267)0.772:0.00281)0.448:0.00014)0.548:0.00016,((OTU77011:0.01278,OTU84618:0.00832)0.746:0.00245,(OTU134053:0.02038,OTU84414:0.01826)0.743:0.00312)0.789:0.00261)0.845:0.00015,OTU79361:0.01261)0.137:0.00015)0.853:0.00247,(((((OTU114037:0.01067,(OTU122474:0.01589,OTU79127:0.01176)0.745:0.00288)0.782:0.00287,((OTU79375:0.02255,(OTU156458:0.0451,OTU190988:0.01105)0.857:0.00703)0.785:0.00384,(OTU129770:0.01323,(OTU109473:0.0182,OTU192283:0.02207)0.903:0.00015)0.532:0.00256)0.788:0.00256)0.812:0.00276,(((OTU129253:0.02345,(OTU111117:0.01936,OTU88651:0.0155)0.373:0.00246)0.867:0.00588,((((((((((OTU129994:0.00786,(OTU144513:0.02387,OTU145599:0.01831)0.743:0.00316)0.795:0.0026,(((OTU148356:0.02161,(OTU112470:0.0317,OTU136913:0.03062)0.927:0.00014)0.848:0.00739,(OTU145684:0.01345,OTU111420:0.01557)0.739:0.00222)0.790:0.00253,(OTU82552:0.02124,((((OTU111771:0.01559,OTU141747:0.01362)0.875:0.00507,((OTU111626:0.00654,OTU76531:0.01483)0.865:0.00666,(OTU176831:0.02074,OTU193052:0.0214)0.742:0.00379)0.539:0.00015)0.859:0.00311,((OTU141470:0.01585,(OTU103123:0.03058,OTU76646:0.01198)0.734:0.00015)0.831:0.00583,(OTU157052:0.01217,OTU91836:0.02439)0.755:0.00266)0.765:0.0028)0.808:0.00014,OTU139767:0.02127)0.850:0.00436)0.875:0.00015)0.000:0.00015)0.413:0.00015,((OTU102990:0.02288,OTU145850:0.02109)0.832:0.00578,(OTU145424:0.01593,(OTU133473:0.01596,(OTU105270:0.02086,OTU136193:0.02956)0.757:0.00264)0.757:0.00246)0.747:0.00258)0.876:0.00497)1.000:0.00014,(OTU114945:0.01544,(OTU137395:0.01339,OTU147874:0.01334)0.727:0.00244)0.765:0.00253)0.911:0.00163,((((OTU100399:0.00755,OTU130293:0.01862)0.915:0.00158,((OTU137184:0.03283,OTU191187:0.03078)0.808:0.00566,((OTU79151:0.01348,OTU79254:0.02132)0.836:0.00662,(OTU106849:0.03326,OTU110053:0.02631)0.778:0.00502)0.770:0.00271)0.902:0.0019)0.923:0.0016,(OTU111128:0.01258,((OTU134752:0.01595,(OTU110583:0.01758,(OTU169039:0.02142,(OTU107419:0.01443,OTU190123:0.02194)0.736:0.00279)0.777:0.00569)0.665:0.00014)0.880:0.00303,(OTU148314:0.02258,(OTU138780:0.02628,(OTU109033:0.01452,OTU139219:0.02998)0.749:0.00325)0.188:0.00274)0.886:0.00754)0.850:0.00015)0.958:0.00014)0.803:0.00145,((OTU134381:0.01052,(OTU140017:0.01381,(OTU111085:0.01636,(OTU106725:0.01216,OTU154288:0.01884)0.769:0.00294)0.750:0.0027)0.842:0.00014)0.162:0.00015,OTU202438:0.01874)0.840:0.00362)0.000:0.00062)0.911:0.00164,(((OTU87781:0.01521,(OTU76407:0.01949,OTU79359:0.03378)0.739:0.00338)0.967:0.0144,(((OTU48960:0.01969,(OTU77618:0.01801,OTU91374:0.00961)0.749:0.00291)0.872:0.00014,(((OTU194679:0.01853,(OTU128475:0.01286,OTU106896:0.01857)0.734:0.00218)0.826:0.00426,(OTU165706:0.01359,(OTU184014:0.01084,OTU192850:0.00547)0.892:0.00546)0.810:0.00109)0.119:0.00015,OTU179051:0.02422)0.910:0.0013)0.849:0.0022,((((OTU196845:0.06207,OTU203169:0.02688)0.965:0.01824,(OTU130615:0.02136,(OTU100262:0.01226,(OTU79407:0.01437,(OTU119567:0.0192,OTU77626:0.02287)0.829:0.0053)0.758:0.0036)0.275:0.00014)0.231:0.00016)0.378:0.00016,(OTU173512:0.02986,OTU83478:0.01833)0.849:0.00595)0.824:0.00014,(OTU79974:0.00762,OTU127042:0.01614)0.772:0.00248)0.839:0.00161)0.873:0.00174)0.000:0.00015,OTU92468:0.03397)0.341:0.00015)0.328:0.00015,((OTU125770:0.01584,((OTU100181:0.01042,OTU134096:0.008)0.446:0.00522,(OTU106784:0.02075,(((OTU130356:0.01316,(OTU80418:0.00659,(OTU147234:0.02167,OTU84253:0.00947)0.735:0.00283)0.322:0.00016)0.890:0.00016,OTU134396:0.02172)0.807:0.00351,OTU134583:0.01052)0.842:0.00015)0.897:0.00248)1.000:0.00014)0.698:0.00014,(OTU76452:0.00747,(OTU122639:0.01082,OTU91044:0.02995)0.347:0.00499)0.801:0.00016)0.909:0.00248)0.322:0.00012,(OTU122625:0.02417,OTU80984:0.0152)0.863:0.00495)0.508:0.00014,((OTU101194:0.01048,(OTU133369:0.01595,OTU86196:0.00527)0.737:0.00521)0.950:0.00015,((OTU125828:0.01064,OTU78138:0.02587)0.749:0.0024,(OTU88854:0.0158,(OTU154037:0.03294,OTU155943:0.03313)0.303:0.00579)0.964:0.00016)0.886:0.0025)0.834:0.00249)0.379:0.00014,((OTU134028:0.01069,(OTU143982:0.01073,OTU145098:0.02394)0.367:0.00015)0.925:0.00547,((OTU78851:0.01798,OTU80195:0.02091)0.690:0.00512,OTU83200:0.02356)0.815:0.00244)0.648:0.00083)1.000:0.00136)0.150:0.00045,((OTU100981:0.01593,OTU121906:0.01325)0.767:0.00257,((OTU132089:0.02142,OTU139055:0.00265)0.794:0.00256,((((OTU115553:0.01865,(OTU145945:0.01631,OTU79307:0.01276)0.754:0.0023)0.919:0.00168,((OTU89276:0.02415,OTU95882:0.01796)0.746:0.00239,OTU142315:0.01864)0.919:0.00164)0.919:0.00164,((OTU96059:0.03233,(OTU77984:0.01258,(OTU145759:0.0218,OTU180214:0.02993)0.910:0.00015)0.888:0.00016)0.394:0.0049,(((OTU99942:0.01799,OTU95688:0.02006)0.440:0.00313,OTU118620:0.01559)0.779:0.00288,(OTU100575:0.01497,OTU100499:0.01766)0.741:0.00327)0.896:0.00014)0.846:0.00249)1.000:0.00016,(((OTU101289:0.02323,OTU76880:0.00515)0.856:0.00496,((OTU139244:0.03057,OTU88233:0.01138)0.820:0.00452,OTU143996:0.02129)0.909:0.00014)0.916:0.00249,((OTU143844:0.02982,OTU88025:0.01599)0.734:0.00254,((OTU137125:0.01091,OTU145269:0.03028)0.803:0.00494,OTU84292:0.01592)0.947:0.00016)0.992:0.00015)0.779:0.00248)1.000:0.00016)0.055:0.00125)0.000:0.00012)0.887:0.00176)0.978:0.00016,((OTU132013:0.01876,(OTU100467:0.01019,OTU186934:0.02481)0.760:0.00244)0.768:0.00251,(OTU115881:0.01328,OTU90851:0.01595)0.737:0.00258)0.800:0.00249)0.492:0.00016,(OTU84260:0.01051,(OTU76861:0.00499,(OTU129471:0.00786,OTU139009:0.02424)0.622:0.00015)0.758:0.00247)0.777:0.00249)0.443:0.00016)0.000:0.00014)0.359:0.0001,((OTU159989:0.00795,(OTU108642:0.01803,OTU78316:0.01748)0.753:0.00278)0.802:0.0025,(((OTU192736:0.01628,((OTU117596:0.0243,(OTU113869:0.02393,OTU158396:0.00545)0.250:0.00289)0.748:0.0028,(OTU174024:0.01848,OTU193038:0.02728)0.737:0.00318)0.859:0.00499)0.870:0.00014,(OTU144942:0.01679,(OTU189433:0.01592,OTU194934:0.03099)0.865:0.00657)0.698:0.00194)0.409:0.00279,OTU81216:0.02086)0.919:0.00016)0.828:0.00249)0.283:0.00015)0.761:0.00014,((OTU111108:0.00789,(((OTU139875:0.01855,(OTU125700:0.03,OTU136800:0.02727)0.794:0.00386)0.784:0.00413,(OTU189608:0.03629,OTU87483:0.02365)0.765:0.00327)0.281:0.00015,(OTU79416:0.01741,(OTU118916:0.02177,OTU81820:0.02679)0.786:0.00745)0.851:0.00624)0.821:0.00254)0.650:0.00016,((OTU138111:0.0241,(OTU188766:0.02735,(OTU143944:0.01098,OTU172094:0.03574)0.505:0.00267)0.730:0.00261)0.411:0.00262,OTU156148:0.02703)0.965:0.00014)0.907:0.00256)0.275:0.00014)0.871:0.00245)0.770:0.00014)0.230:0.00015)0.440:0.00014)0.768:0.00012,(((OTU177924:0.01594,(OTU145916:0.01914,OTU162703:0.01906)0.387:0.00235)0.870:0.00015,(OTU127484:0.01865,(OTU184597:0.01902,(OTU109866:0.01352,OTU186223:0.01617)0.748:0.00529)0.869:0.00015)0.939:0.00525)0.900:0.00527,(((((OTU100571:0.01715,OTU157144:0.02748)0.969:0.00014,(OTU156356:0.01873,OTU195253:0.01909)0.737:0.00338)0.819:0.00345,((((((OTU193543:0.02202,((((OTU189027:0.02338,(OTU173928:0.02063,OTU91116:0.03834)0.637:0.00659)0.897:0.01029,(OTU148838:0.02612,OTU199602:0.02436)0.770:0.00646)0.730:0.00012,(((OTU177240:0.02429,OTU188348:0.03551)0.915:0.00016,(OTU179140:0.02427,(OTU179109:0.01634,OTU185722:0.01562)0.840:0.00295)0.983:0.00014)0.773:0.00268,(OTU188599:0.016,(OTU189297:0.01912,OTU206491:0.01347)0.885:0.00015)0.799:0.00264)0.827:0.00484)0.121:0.00011,(OTU122633:0.01929,OTU130149:0.02757)0.868:0.0073)0.181:0.00013)0.048:0.00095,OTU193027:0.0219)1.000:0.00014,(OTU154511:0.01618,OTU129748:0.01612)0.851:0.00517)0.303:0.00016,(((OTU115123:0.01064,OTU190027:0.01639)0.738:0.00252,((OTU176778:0.03003,OTU192977:0.02173)0.154:0.00299,OTU121154:0.01604)0.871:0.00015)1.000:0.00014,(OTU186291:0.00987,OTU91620:0.0367)0.432:0.01041)0.822:0.00256)0.787:0.00015,(((OTU114694:0.02145,OTU145316:0.01642)0.736:0.00253,(OTU172742:0.01885,(OTU129679:0.02187,OTU142483:0.02462)0.683:0.0027)0.793:0.0027)0.776:0.00259,(((((OTU147864:0.01575,(OTU133418:0.01568,OTU143360:0.01546)0.841:0.00595)0.846:0.00592,(((OTU118205:0.03472,OTU118674:0.0461)0.819:0.00492,((OTU130299:0.01633,OTU173264:0.01717)0.907:0.00015,OTU133457:0.01642)0.780:0.00283)0.900:0.00638,(OTU152471:0.02415,(OTU121146:0.01073,OTU186928:0.01622)0.836:0.00014)0.771:0.00391)0.814:0.00282)0.663:0.00177,(OTU116880:0.02111,OTU152013:0.02225)0.823:0.00532)0.652:0.00069,(OTU190826:0.02758,((OTU163800:0.02379,OTU172622:0.01616)0.863:0.00567,(OTU171931:0.01597,(OTU148845:0.01923,(OTU121445:0.01586,OTU132970:0.01862)0.859:0.00015)0.717:0.00261)0.455:0.00014)0.913:0.00149)0.696:0.00119)0.907:0.00176,((OTU114118:0.02672,OTU159065:0.02381)0.773:0.00308,((OTU117254:0.02159,OTU147691:0.01615)0.469:0.00534,((OTU113733:0.01894,OTU133046:0.01065)0.791:0.00508,(OTU148304:0.01955,OTU169624:0.01339)0.004:0.00494)0.797:0.00014)0.746:0.00014)0.907:0.00172)0.907:0.00171)0.000:0.00014)0.507:0.00014,((OTU113450:0.03822,OTU181714:0.0111)0.867:0.0074,(OTU144780:0.01539,OTU186892:0.0144)0.272:0.00249)0.809:0.00334)0.773:0.00311)0.842:0.00157,(((OTU128018:0.01335,OTU142825:0.01335)0.727:0.00252,((OTU134803:0.01596,OTU145204:0.02414)0.857:0.00519,(OTU190274:0.02464,(OTU186477:0.02144,(OTU176287:0.01058,OTU178531:0.00266)0.767:0.0026)0.147:0.00014)0.842:0.0026)0.398:0.00015)0.797:0.00016,OTU122369:0.01316)0.921:0.00172)0.926:0.00172,(OTU121771:0.02125,((OTU166694:0.01321,(OTU145021:0.01325,OTU173148:0.01319)0.128:0.00014)0.836:0.00259,(OTU137557:0.01323,((((((OTU147778:0.01311,OTU156187:0.02469)0.839:0.00622,(((OTU173554:0.016,(OTU118265:0.03011,OTU181175:0.01887)0.714:0.0025)0.786:0.00262,(OTU103881:0.01881,(OTU103432:0.0052,OTU166788:0.01619)0.270:0.0026)0.890:0.00014)0.736:0.00015,(OTU147083:0.02129,OTU186995:0.02124)0.848:0.00629)0.884:0.00016)0.835:0.00425,((OTU163403:0.0296,((((OTU145791:0.02667,OTU156531:0.01868)0.750:0.00316,(OTU136803:0.02471,OTU177192:0.01598)0.751:0.00259)0.775:0.00253,((((((OTU117012:0.00714,OTU191807:0.01879)0.806:0.00364,(((OTU133004:0.01939,(OTU114143:0.0137,OTU175979:0.01642)0.737:0.0022)0.811:0.00503,(OTU113713:0.03019,OTU141631:0.02063)0.881:0.0092)0.788:0.00015,OTU133050:0.02191)0.786:0.00281)0.999:0.00015,(OTU185368:0.01904,(OTU140103:0.01642,OTU172684:0.01069)0.776:0.00259)0.755:0.0026)0.787:0.0026,((((OTU142399:0.01315,(OTU176065:0.02498,OTU96015:0.03017)0.844:0.00784)0.784:0.00016,(OTU176776:0.01467,(OTU150263:0.01632,OTU186235:0.02852)0.890:0.00545)0.125:0.00128)0.856:0.0026,(((OTU113749:0.02484,OTU131518:0.01617)0.833:0.0051,(OTU142808:0.01577,(OTU136823:0.03621,OTU122017:0.01826)0.636:0.00015)0.918:0.00658)0.862:0.00524,(OTU171984:0.01797,(OTU142801:0.05629,((OTU102695:0.01314,(((OTU154421:0.02728,OTU202240:0.01066)0.835:0.00534,((OTU140722:0.07458,OTU158730:0.06817)0.934:0.01733,(OTU200354:0.04074,(OTU164430:0.0396,(OTU140917:0.02153,OTU143462:0.03421)0.880:0.02043)0.581:0.00862)0.925:0.01423)0.861:0.00541)0.753:0.0026,(OTU197949:0.03002,(OTU100326:0.01182,OTU145002:0.02549)0.835:0.00826)0.852:0.00576)0.931:0.00813)0.444:0.00267,((OTU128441:0.05606,OTU129435:0.01566)0.915:0.01235,OTU79227:0.01262)0.844:0.00702)0.809:0.00015)0.796:0.00473)0.760:0.00561)0.905:0.00759)0.468:0.00015,((((OTU113081:0.03798,OTU176085:0.02985)0.755:0.00304,(((OTU133611:0.01636,OTU147614:0.01902)0.727:0.00259,(((((OTU125373:0.02337,OTU132268:0.03175)0.826:0.00683,OTU141250:0.01646)0.754:0.00285,OTU113987:0.01616)0.384:0.00255,(((OTU182862:0.01363,(OTU133170:0.01607,(OTU141848:0.01366,OTU182571:0.02184)0.985:0.00075)0.932:0.00162)0.805:0.00136,(OTU113524:0.01923,OTU168957:0.0111)0.805:0.00452)0.794:0.00149,OTU124556:0.02978)1.000:0.00014)0.922:0.00126,(OTU123742:0.01841,OTU147766:0.02191)0.766:0.00295)0.924:0.0012)0.789:0.00276,((OTU133353:0.01291,(OTU125948:0.01791,OTU147418:0.01118)0.470:0.00593)0.761:0.00293,((OTU119542:0.00802,OTU175285:0.0273)0.856:0.00517,(OTU130253:0.01597,(OTU130704:0.0079,(OTU132400:0.03226,OTU133291:0.01359)0.864:0.00562)0.716:0.00261)0.776:0.00262)0.259:0.00015)0.227:0.00014)0.849:0.00262)0.763:0.00016,((((OTU116615:0.02422,(OTU153401:0.01085,OTU158178:0.02151)0.749:0.0026)0.773:0.00257,(((OTU147886:0.02336,OTU159303:0.0204)0.345:0.00773,(((((((OTU115175:0.03392,OTU144878:0.04313)0.697:0.00202,(OTU176096:0.02133,OTU127894:0.00788)0.742:0.00261)0.816:0.00276,((OTU188937:0.03603,OTU191445:0.01602)0.741:0.00326,(OTU182818:0.00982,(OTU187694:0.02801,OTU191522:0.01516)0.792:0.00875)0.726:0.00362)0.855:0.00525)0.752:0.00248,(OTU128260:0.01327,OTU176375:0.02183)0.735:0.00261)1.000:0.00016,(((OTU114597:0.02701,OTU159534:0.01623)0.896:0.00796,(OTU134675:0.02755,(OTU182937:0.02816,OTU166581:0.03295)0.030:0.00227)0.902:0.00014)0.956:0.00794,((((OTU113407:0.01332,((OTU113372:0.02982,OTU191583:0.02172)0.792:0.00016,OTU113551:0.01876)0.857:0.00014)0.804:0.00274,((OTU124951:0.0106,OTU159672:0.01598)0.618:0.00257,(OTU176760:0.02408,(OTU136596:0.02215,OTU191357:0.01997)0.612:0.00666)0.796:0.00418)0.854:0.00016)0.856:0.00261,(((OTU148349:0.01629,(OTU113490:0.01594,(OTU147892:0.01345,(OTU136424:0.01628,OTU144636:0.01362)0.852:0.00531)0.604:0.00016)0.072:0.00257)0.792:0.00014,((OTU133539:0.01803,(OTU105632:0.0191,OTU113915:0.01309)0.568:0.00563)0.768:0.00381,(OTU113320:0.02131,OTU141140:0.0142)0.751:0.0031)0.708:0.00209)0.778:0.00264,OTU118890:0.01608)0.780:0.00259)0.884:0.00015,(OTU171651:0.01595,(OTU159454:0.01826,OTU195325:0.0548)0.833:0.00585)0.751:0.00261)1.000:0.00015)0.894:0.00247)0.826:0.00261,((OTU114788:0.0157,OTU191450:0.01083)0.858:0.00211,((OTU133114:0.01292,(OTU113539:0.01744,OTU133273:0.01803)0.725:0.00546)0.827:0.00567,OTU159223:0.01881)0.838:0.00163)0.928:0.00174)0.737:0.00014,((OTU113428:0.01839,OTU191770:0.01951)0.753:0.00268,(OTU126077:0.01103,OTU172582:0.02702)0.852:0.00518)0.892:0.0055)0.933:0.00011)0.912:0.00248,(((OTU133358:0.01867,OTU177495:0.01588)0.846:0.00016,OTU123493:0.01853)0.823:0.00261,((((OTU113824:0.03248,OTU176251:0.0163)0.870:0.00764,(OTU135040:0.02066,OTU188938:0.0696)0.540:0.00866)0.788:0.0003,(((((OTU159216:0.02415,(OTU159048:0.02139,OTU132266:0.01327)0.557:0.00258)0.799:0.00015,(OTU133012:0.01615,((((OTU188983:0.01078,OTU191515:0.01622)0.768:0.00266,(OTU188916:0.02188,(OTU175369:0.02189,OTU186799:0.01918)0.428:0.00473)0.934:0.00015)0.983:0.00015,(OTU176699:0.02127,OTU188941:0.01889)0.742:0.00315)0.793:0.00265,((OTU114039:0.00806,OTU175861:0.01919)0.873:0.00542,(OTU133819:0.0135,(OTU113692:0.01301,OTU148157:0.0354)0.735:0.00319)0.779:0.0027)0.738:0.0024)0.825:0.00261)0.960:0.00015)0.857:0.0026,(((OTU114076:0.02936,OTU159826:0.01838)0.182:0.00602,(((OTU133430:0.01351,OTU193839:0.01972)0.755:0.00256,OTU177062:0.02445)0.480:0.00264,OTU137429:0.02699)0.876:0.00256)1.000:0.00015,((((OTU133233:0.02176,(OTU132916:0.02748,OTU141580:0.02181)0.730:0.00256)0.756:0.00266,(((OTU113461:0.02949,OTU140773:0.013)0.741:0.00327,((((OTU124153:0.01343,(OTU114613:0.01349,(OTU133340:0.02804,OTU133460:0.01334)0.895:0.00785)0.759:0.00257)0.763:0.00253,((OTU140822:0.01884,(OTU109797:0.00519,OTU132815:0.02207)0.779:0.00283)0.737:0.00252,OTU158994:0.00269)0.784:0.00265)0.929:0.00178,((OTU133068:0.02377,OTU168219:0.0222)0.886:0.00884,((OTU147317:0.01367,OTU147830:0.02193)0.861:0.00519,(((OTU133191:0.01553,(OTU133124:0.01687,OTU176317:0.0157)0.135:0.00255)0.782:0.00307,OTU133561:0.0162)0.184:0.00014,(OTU133014:0.01894,(OTU147328:0.00767,(OTU140903:0.01575,OTU147881:0.01078)0.804:0.00212)0.428:0.00014)0.802:0.0009)0.661:0.00015)0.362:0.00015)0.929:0.00165)0.929:0.00168,((OTU158290:0.01594,((OTU114082:0.01874,OTU168464:0.01882)0.857:0.0053,(OTU191575:0.02195,(OTU112707:0.01588,(OTU113686:0.02388,OTU113788:0.03641)0.611:0.00797)0.752:0.00482)0.776:0.00365)0.474:0.00015)0.257:0.00016,(OTU150487:0.01057,(OTU133021:0.01366,OTU182872:0.01073)0.842:0.00508)0.927:0.00016)0.564:0.00014)0.024:0.00015)0.796:0.0028,(OTU150865:0.02474,OTU113521:0.01617)0.747:0.00246)0.707:0.00243)1.000:0.00011,((OTU133664:0.01857,(OTU118558:0.01534,OTU188860:0.02427)0.415:0.00627)0.887:0.00015,(OTU113500:0.02387,OTU137187:0.01312)0.791:0.00384)0.738:0.00262)0.418:0.00016,(OTU113880:0.01617,(OTU147334:0.03012,(OTU193963:0.01588,OTU198998:0.01647)0.755:0.00245)0.531:0.00536)0.750:0.00238)0.252:0.00016)0.534:0.00016)0.911:0.00178,(((OTU133437:0.04774,OTU136981:0.02504)0.859:0.00547,OTU158596:0.02989)0.751:0.00255,((OTU189560:0.0249,OTU190896:0.01707)0.719:0.00231,OTU182584:0.02481)0.835:0.00497)0.895:0.00176)0.911:0.00176,OTU193914:0.0363)0.216:0.00014)0.350:0.00016,((OTU124314:0.0159,(((OTU113817:0.00792,OTU132679:0.02182)0.761:0.00259,(OTU114223:0.02161,OTU176226:0.02516)0.745:0.00248)0.800:0.00262,(((((OTU183345:0.01856,OTU189056:0.01366)0.758:0.00278,(OTU176496:0.02689,OTU188942:0.03637)0.729:0.00286)0.536:0.00015,((OTU180791:0.01874,OTU182908:0.01864)0.492:0.00015,(OTU176111:0.02809,OTU176377:0.0309)0.855:0.00718)0.815:0.00298)0.856:0.00533,(((((OTU175910:0.01602,OTU176178:0.01876)0.552:0.00016,OTU176183:0.02146)0.806:0.00279,((OTU177469:0.02457,OTU180734:0.01908)0.753:0.00262,(OTU132546:0.02483,OTU183023:0.01827)0.853:0.00592)0.780:0.00252)0.725:0.00256,(OTU147835:0.01894,((OTU176236:0.03515,(OTU133480:0.02714,OTU113858:0.01869)0.302:0.00526)0.316:0.00014,(OTU182561:0.01548,(OTU113883:0.02776,OTU191463:0.02168)0.350:0.00254)0.753:0.00317)0.070:0.00015)0.882:0.00261)0.796:0.00016,(OTU153177:0.01069,(OTU132458:0.01359,(OTU183542:0.02157,OTU183972:0.01867)0.753:0.00333)0.471:0.00482)0.937:0.00015)0.764:0.00293)0.745:0.00226,((OTU158897:0.02064,OTU163899:0.01297)0.757:0.00391,((OTU140902:0.01366,OTU147899:0.01566)0.487:0.00606,OTU113663:0.02131)0.955:0.00015)0.805:0.00259)0.697:0.00012)0.936:0.00015)0.929:0.00252,((OTU113977:0.03251,(OTU113298:0.0243,OTU129905:0.03574)0.264:0.00251)0.879:0.00015,OTU159356:0.03263)0.772:0.00262)1.000:0.00014)0.330:0.00015)0.621:0.00015)0.778:0.00014)0.840:0.00265,OTU159275:0.01869)0.969:0.00014,(((OTU128590:0.01577,OTU176665:0.02456)0.396:0.00529,(OTU121528:0.01615,OTU153817:0.01618)0.790:0.005)0.611:0.00014,(OTU113959:0.01853,OTU175947:0.02194)0.490:0.00523)0.789:0.00014)0.227:0.00016)0.423:0.00015,((OTU113849:0.0184,(OTU141056:0.01827,(OTU159069:0.02795,OTU141559:0.02287)0.736:0.0025)0.278:0.00246)0.771:0.00333,((OTU133494:0.02418,(OTU100972:0.01393,OTU175313:0.0341)0.320:0.00456)0.675:0.00015,(OTU122829:0.01325,(OTU113404:0.01864,(OTU133381:0.01322,OTU182917:0.01644)0.703:0.0026)0.846:0.00015)0.721:0.00262)0.696:0.00014)0.830:0.00261)0.834:0.00265)0.935:0.00012)0.000:0.00174,((OTU120047:0.01423,OTU129806:0.0158)0.864:0.0056,(OTU121468:0.01847,(OTU186419:0.03928,OTU197899:0.02538)0.685:0.00273)0.911:0.00023)0.867:0.00456)0.000:0.00022,((OTU136812:0.01094,OTU166440:0.01612)0.764:0.00247,(OTU135194:0.0216,OTU177359:0.01619)0.907:0.00016)0.848:0.00262)0.000:0.0001)0.186:0.0001,((OTU156440:0.01862,((OTU188991:0.02181,(OTU140681:0.02449,OTU181104:0.01635)0.759:0.00386)0.777:0.00376,((OTU147896:0.01079,OTU176232:0.01627)0.858:0.00508,(OTU169644:0.01869,(OTU146063:0.02368,OTU189051:0.0242)0.726:0.00377)0.776:0.00261)0.989:0.00015)0.832:0.0026)0.367:0.00015,(OTU139157:0.01579,(OTU129892:0.02932,OTU139216:0.02467)0.137:0.00264)0.788:0.00296)0.862:0.0026)0.380:0.0001)0.826:0.00042,(OTU156641:0.02141,(OTU109593:0.01083,OTU173009:0.01579)0.380:0.00266)0.782:0.00281)0.786:0.00471)0.781:0.00445,(((((OTU132205:0.02341,OTU180809:0.01324)0.774:0.00376,OTU189080:0.02524)0.754:0.00287,OTU145951:0.00801)0.751:0.00249,((((OTU126135:0.01063,(OTU157340:0.01919,OTU199740:0.01924)0.768:0.0026)0.762:0.00271,((OTU125541:0.00806,OTU128152:0.02166)0.777:0.00269,(OTU122760:0.02448,(OTU186830:0.0144,OTU143853:0.01671)0.566:0.00193)0.780:0.00305)0.747:0.00233)0.789:0.0027,(((OTU126894:0.01583,(OTU116632:0.00966,OTU176142:0.03532)0.720:0.00641)0.274:0.00014,((OTU125081:0.01179,OTU139355:0.01829)0.726:0.00526,((OTU113957:0.01889,OTU133019:0.0109)0.856:0.00556,(OTU121324:0.01932,(OTU113141:0.0162,OTU142128:0.04672)0.508:0.00526)0.782:0.00298)0.763:0.0042)0.748:0.00336)0.820:0.00261,(OTU138838:0.0243,(OTU129267:0.00994,OTU136933:0.0277)0.099:0.00906)0.919:0.00016)0.267:0.00014)0.762:0.00146,(OTU114960:0.01593,(OTU136822:0.01885,(((OTU142602:0.02716,(OTU118164:0.01294,OTU151769:0.02731)0.743:0.00321)0.689:0.00016,((OTU122945:0.00798,OTU160163:0.01613)0.741:0.00257,(OTU178872:0.01891,(OTU122457:0.01248,(OTU126385:0.01766,OTU184180:0.01767)0.442:0.00555)0.758:0.0062)0.856:0.00015)0.841:0.00261)0.750:0.00015,OTU139194:0.01621)0.157:0.00015)0.560:0.00015)0.909:0.00465)0.762:0.0015)0.393:0.00014,(OTU145621:0.01627,OTU91461:0.02355)0.783:0.01147)0.771:0.0025)0.676:0.00015,((((OTU133475:0.01369,OTU90186:0.02322)0.638:0.0057,(OTU158417:0.01374,OTU193812:0.0192)0.849:0.00478)0.972:0.00015,(OTU113813:0.01885,OTU140767:0.01642)0.746:0.00249)0.792:0.00567,(((OTU144937:0.03087,(OTU133833:0.01951,OTU118385:0.01598)0.753:0.00272)0.837:0.00491,((((OTU139352:0.01847,OTU177052:0.01117)0.775:0.00461,(OTU113917:0.03648,OTU118746:0.02172)0.737:0.00489)0.546:0.00458,(OTU172816:0.01658,(OTU115062:0.01117,OTU136735:0.02467)0.741:0.00267)0.629:0.00179)1.000:0.00014,(OTU93304:0.01803,(OTU140923:0.01077,(OTU103399:0.01143,OTU138347:0.01104)0.830:0.0072)0.192:0.00015)0.809:0.00255)0.829:0.00263)0.453:0.00012,((OTU146382:0.02227,OTU172221:0.01413)0.803:0.00456,(OTU115374:0.02728,OTU173208:0.01355)0.729:0.00242)0.760:0.00271)0.867:0.00245)0.831:0.00016)0.994:0.00126,OTU176735:0.01625)0.000:0.00016)0.000:0.0001)0.379:0.00012)0.996:0.00032)0.755:0.00317)0.776:0.00257)0.724:0.0001,(((OTU80395:0.00753,(((OTU139240:0.03029,OTU145477:0.01847)0.780:0.00514,OTU103038:0.02918)0.758:0.00291,OTU121264:0.01321)0.293:0.00015)0.820:0.00247,((((OTU98654:0.02286,OTU83859:0.0216)0.669:0.00289,OTU103999:0.0406)0.764:0.00267,(OTU81239:0.01325,(OTU94235:0.0507,OTU93777:0.01693)0.730:0.00179)0.571:0.00279)0.301:0.00014,((OTU110921:0.03227,(OTU129694:0.01327,OTU159255:0.01606)0.742:0.00253)0.794:0.00253,((OTU128696:0.00522,(((OTU85424:0.01341,OTU85928:0.01335)0.766:0.00254,((OTU86763:0.00864,OTU86907:0.02979)0.846:0.00549,OTU127068:0.01144)0.710:0.00175)0.966:0.00015,(OTU118519:0.01323,((OTU82543:0.01047,OTU84785:0.01577)0.875:0.00014,(OTU132519:0.03022,OTU133210:0.03018)0.864:0.00751)0.409:0.0026)0.744:0.00015)0.754:0.00016)0.841:0.0026,(((OTU181765:0.01618,(OTU78635:0.01062,OTU84459:0.01828)0.500:0.00615)0.780:0.00299,((OTU113721:0.02125,(OTU133294:0.03603,OTU139335:0.01341)0.808:0.00718)0.756:0.00368,(OTU113770:0.01857,((OTU77498:0.01034,OTU79785:0.02309)0.867:0.00515,(OTU90819:0.01269,(OTU76242:0.02345,OTU78710:0.01552)0.821:0.00481)0.776:0.00271)0.807:0.0041)0.185:0.00015)0.750:0.00015)0.803:0.0029,((((OTU77049:0.01506,OTU89910:0.01875)0.751:0.00278,(OTU114043:0.0107,OTU82334:0.01602)0.724:0.00247)0.875:0.00015,(((((OTU78458:0.0115,OTU82150:0.01604)0.747:0.00266,(OTU78529:0.02578,(OTU140590:0.0158,OTU76272:0.03253)0.537:0.00607)0.136:0.00015)0.406:0.00375,((OTU108240:0.01032,OTU180532:0.0135)0.723:0.00227,(OTU76371:0.01517,(OTU81516:0.02043,OTU82322:0.01056)0.382:0.00249)0.737:0.00014)0.866:0.00015)0.879:0.00497,(OTU82477:0.00785,OTU82922:0.01312)0.809:0.00013)0.733:0.00014,OTU76681:0.01522)0.833:0.0025)0.861:0.00249,((OTU76592:0.01506,(OTU80099:0.01578,OTU93901:0.04219)0.819:0.00493)0.857:0.00515,(OTU113822:0.01344,OTU93859:0.01017)0.814:0.00238)0.976:0.00015)0.774:0.00345)0.621:0.00157)1.000:0.00011)0.512:0.00015)0.753:0.00014)0.959:0.00015,(((OTU82619:0.01323,OTU83005:0.00787)0.763:0.00259,(OTU79322:0.01002,((OTU118587:0.00835,(OTU172932:0.03081,OTU180999:0.02242)0.878:0.00826)0.724:0.00495,((OTU122823:0.01398,(OTU144338:0.03596,(OTU116889:0.01077,OTU140825:0.01076)0.913:0.00015)0.670:0.00509)0.811:0.00509,(OTU138822:0.01652,OTU145326:0.02227)0.757:0.00269)0.729:0.0024)0.999:0.00015)0.821:0.00253)0.808:0.00246,(((OTU124088:0.01936,(OTU135467:0.02489,OTU184605:0.02704)0.748:0.00257)0.869:0.00812,(OTU145251:0.01932,OTU76685:0.0102)0.855:0.00501)0.789:0.00268,(OTU79312:0.01272,(((OTU153010:0.016,OTU186954:0.01598)0.268:0.00014,OTU136112:0.03288)0.830:0.0027,(((OTU173376:0.0106,((OTU163966:0.01559,(OTU129714:0.01698,OTU176939:0.02131)0.728:0.0023)0.894:0.00594,(OTU121337:0.02421,OTU172852:0.02145)0.728:0.00316)0.560:0.00015)0.797:0.00263,(OTU129242:0.03329,((OTU136169:0.0155,OTU154278:0.01606)0.127:0.00756,(OTU193082:0.01369,OTU145745:0.03292)0.790:0.00015)0.788:0.00316)0.755:0.00316)0.865:0.00522,(OTU145644:0.01333,OTU185004:0.03053)0.833:0.00538)0.774:0.00263)0.811:0.00265)0.854:0.00014)0.152:0.00016)0.885:0.00246)0.870:0.00245)0.057:0.00018)0.070:0.00118)0.074:0.0003,(OTU145425:0.01335,OTU88819:0.01613)0.864:0.00529)0.000:0.00015,(OTU163783:0.01598,OTU95231:0.01588)0.876:0.00523)0.102:0.00019,(OTU79581:0.01155,(OTU129314:0.0174,OTU154412:0.02619)0.520:0.00284)0.895:0.00615)0.005:0.0001,(((OTU121796:0.01875,OTU81723:0.02604)0.888:0.0077,(((OTU113387:0.02073,OTU134259:0.02225)0.854:0.0088,(OTU177282:0.01686,(OTU136595:0.02694,OTU193466:0.01981)0.283:0.00596)0.443:0.0021)0.166:0.00015,(OTU76594:0.01472,(OTU114609:0.02111,(OTU133694:0.03153,OTU150985:0.02611)0.728:0.00601)0.715:0.00365)0.853:0.00751)0.849:0.00015)0.856:0.00015,((((OTU128277:0.02452,OTU171958:0.01367)0.898:0.00797,((OTU87542:0.02128,(OTU101165:0.02398,OTU78610:0.02794)0.717:0.00321)0.757:0.00271,(OTU139962:0.01905,OTU96214:0.01578)0.946:0.00014)0.952:0.00016)0.836:0.00268,(OTU145423:0.02183,OTU91519:0.0157)0.817:0.00473)0.670:0.00015,(((OTU116877:0.02159,(OTU129547:0.01895,(OTU84314:0.02143,OTU85741:0.00796)0.760:0.00283)0.758:0.002)0.802:0.0029,(OTU152960:0.01621,OTU89255:0.01891)0.843:0.00511)0.868:0.00014,(OTU88757:0.02119,(OTU182708:0.03042,(OTU130562:0.02445,OTU88487:0.01341)0.034:0.00525)0.937:0.00014)0.817:0.0026)0.789:0.00016)0.851:0.00015)0.920:0.00247)0.012:0.0001,(OTU79766:0.01223,(OTU76611:0.01047,OTU90139:0.01563)0.480:0.00489)0.785:0.00282)0.130:0.0001,((OTU134085:0.01067,(OTU73614:0.0314,OTU88104:0.01323)0.862:0.00658)0.960:0.00014,(((((OTU102599:0.02117,(OTU78052:0.01466,OTU82260:0.02664)0.864:0.00729)0.702:0.00015,OTU113531:0.04523)0.046:0.0025,((OTU112635:0.01864,OTU82116:0.01722)0.932:0.00015,OTU182924:0.03321)0.898:0.00699)0.217:0.00115,(OTU116230:0.01512,OTU133165:0.01805)0.750:0.00898)1.000:0.00015,OTU76799:0.02576)0.786:0.0025)0.875:0.00263)0.139:0.00012,OTU96017:0.02026)0.000:0.0001,(((OTU76265:0.01003,(OTU85413:0.01583,(OTU133517:0.03833,OTU147957:0.01645)0.827:0.0077)0.914:0.00014)0.769:0.00247,OTU129923:0.01599)0.766:0.0025,((OTU103019:0.01767,((OTU100028:0.01803,OTU106462:0.02065)0.909:0.0074,(OTU103005:0.02048,(OTU100111:0.03695,OTU126471:0.01623)0.758:0.00255)0.751:0.00249)0.795:0.0013)0.913:0.00126,(((OTU76979:0.00762,((OTU76929:0.05181,OTU79756:0.01572)0.786:0.0045,(OTU76360:0.02856,OTU86175:0.01214)0.835:0.00588)0.786:0.00269)0.744:0.0025,(OTU98394:0.02188,OTU90188:0.02178)0.723:0.00213)0.806:0.00258,(((((OTU140876:0.02971,OTU82945:0.01052)0.866:0.00524,((OTU81166:0.01827,(OTU147935:0.01939,OTU82469:0.01332)0.757:0.00284)0.757:0.00254,((OTU113477:0.01105,OTU119276:0.01906)0.000:0.00498,(OTU133448:0.0133,(OTU133063:0.01091,OTU133580:0.0166)0.852:0.00767)0.269:0.00014)0.856:0.00517)0.514:0.00015)0.847:0.00291,((OTU125655:0.03324,OTU137973:0.02819)0.624:0.00469,(((OTU119750:0.01583,((((OTU136442:0.01379,(OTU125650:0.01844,OTU132668:0.0271)0.863:0.00015)0.512:0.00545,OTU159301:0.04373)0.879:0.00015,(OTU123639:0.0106,OTU158972:0.01523)0.868:0.00602)0.780:0.0027,(((OTU164955:0.00981,OTU175189:0.0193)0.739:0.00292,OTU176134:0.01567)0.560:0.00014,OTU147944:0.01626)0.706:0.00347)0.999:0.00015)0.907:0.00262,(OTU135740:0.02477,OTU186913:0.01837)0.372:0.00598)1.000:0.00016,(OTU133524:0.01071,(OTU122493:0.0213,OTU145624:0.03614)0.490:0.00605)0.721:0.00016)0.956:0.00014)0.923:0.00826)0.425:0.00015,((OTU128718:0.01977,OTU175399:0.04057)0.843:0.00801,(OTU127074:0.01067,OTU159897:0.03552)0.738:0.0026)0.800:0.00265)0.391:0.00015,(OTU188222:0.04177,OTU85434:0.02945)0.850:0.00579)0.869:0.00015)0.768:0.00015)0.253:0.00016)0.860:0.00247)0.000:0.00014,OTU85330:0.01579)0.000:0.00017,((OTU125584:0.0137,(OTU115211:0.01891,OTU142384:0.01366)0.768:0.00267)0.856:0.00509,(OTU136874:0.02168,((OTU115855:0.01854,(OTU130183:0.00652,OTU175898:0.01914)0.505:0.00654)0.957:0.00014,(OTU114987:0.01591,OTU82235:0.01321)0.755:0.00255)0.963:0.00016)0.767:0.00254)0.777:0.00267)0.000:0.00013)0.000:0.00011,(((OTU121342:0.0218,OTU95352:0.01326)0.756:0.00529,(OTU79777:0.01522,OTU82579:0.00716)0.743:0.00346)0.865:0.00015,(OTU145390:0.02952,(OTU93203:0.01258,(OTU147319:0.0182,OTU81655:0.01746)0.762:0.00311)0.881:0.00015)0.730:0.00247)0.828:0.00248)0.000:0.0002)0.000:0.00012,((((OTU194606:0.01338,OTU80797:0.01533)0.721:0.00242,(OTU126106:0.01048,((OTU93668:0.01751,(OTU117169:0.01604,OTU144990:0.01341)0.744:0.00248)0.783:0.00572,((OTU142264:0.02436,((OTU136950:0.01602,OTU156878:0.02505)0.245:0.00508,(OTU110371:0.01669,OTU110391:0.056)0.797:0.00629)0.413:0.00015)0.131:0.00283,OTU156872:0.02723)0.848:0.00014)0.899:0.00014)0.871:0.00016)0.379:0.00016,(((OTU101253:0.0159,OTU88109:0.01592)0.875:0.00523,OTU122221:0.00785)0.867:0.00014,OTU101000:0.01265)0.814:0.00248)0.636:0.00015,(OTU110602:0.01018,OTU110971:0.00759)0.753:0.00242)0.851:0.00247)0.000:0.0001,(OTU184507:0.02404,OTU77019:0.01193)0.863:0.00609)0.444:0.00011)0.070:0.00011,(((((OTU188621:0.0245,OTU76490:0.00744)0.794:0.00016,((OTU111549:0.02299,OTU128983:0.03231)0.874:0.00948,(OTU133314:0.02433,OTU137003:0.01054)0.835:0.00787)0.887:0.00015)0.403:0.00248,(((((((((OTU89663:0.01515,OTU90240:0.01778)0.744:0.00245,((OTU113986:0.00524,OTU82522:0.02132)0.779:0.0026,(OTU133893:0.03224,(OTU113850:0.01317,(OTU159268:0.0276,OTU159277:0.01081)0.869:0.00529)0.765:0.00261)0.328:0.00015)0.793:0.00015)0.859:0.00248,((((((((OTU108446:0.0204,OTU76325:0.02303)0.968:0.00016,OTU81405:0.01044)0.827:0.00249,OTU90129:0.01008)0.834:0.00015,((OTU175488:0.01903,((OTU113726:0.01602,OTU183410:0.01358)0.743:0.0025,(OTU175840:0.01919,OTU82418:0.01602)0.746:0.00263)0.488:0.00015)0.781:0.00258,OTU76262:0.01267)0.800:0.00252)0.797:0.00244,(((((OTU145480:0.01319,(OTU106330:0.02025,OTU98385:0.0236)0.545:0.00534)0.277:0.00015,(OTU192822:0.01571,(OTU148805:0.02066,OTU191545:0.02538)0.896:0.00944)0.844:0.00618)0.786:0.00255,(((OTU111317:0.01543,(OTU141687:0.01304,((OTU108278:0.03436,OTU133485:0.0385)0.705:0.00282,(OTU176070:0.02994,(OTU182527:0.02105,OTU191443:0.01684)0.802:0.00605)0.736:0.00607)0.338:0.00014)0.820:0.00503)0.768:0.00253,(((OTU118200:0.02151,(OTU109396:0.02586,OTU111176:0.01785)0.859:0.00015)0.833:0.00255,(OTU77210:0.01539,OTU79188:0.01021)0.747:0.00247)0.635:0.00199,((OTU193534:0.01362,(OTU128358:0.0211,OTU175519:0.02987)0.820:0.00922)0.907:0.00014,OTU177332:0.02155)0.803:0.00502)1.000:0.00021)0.794:0.00262,(((OTU128014:0.01873,(((OTU172694:0.0388,OTU193148:0.02163)0.917:0.00016,OTU177016:0.01948)0.455:0.00408,OTU134106:0.01634)0.702:0.00333)0.683:0.00016,(((OTU103573:0.01773,OTU154103:0.01933)0.749:0.00255,(OTU128146:0.01404,OTU130259:0.02241)0.696:0.00169)0.820:0.00295,(OTU154317:0.03568,OTU79077:0.01978)0.766:0.00321)0.822:0.00015)0.236:0.00014,(OTU136746:0.02101,OTU144742:0.03541)0.763:0.00336)0.810:0.00016)0.933:0.00014)0.823:0.00249,(OTU103771:0.01267,OTU81825:0.01533)0.762:0.0025)0.761:0.00252,(OTU103091:0.02046,OTU78497:0.00248)0.778:0.00251)0.821:0.00247)0.279:0.00015,((OTU101045:0.01524,(OTU77448:0.01822,OTU93252:0.02918)0.726:0.0022)0.473:0.00502,(OTU76553:0.03405,OTU90013:0.01018)0.866:0.0049)0.930:0.00015)0.856:0.00247,(((((OTU115849:0.03543,OTU189121:0.03064)0.202:0.00294,OTU118724:0.01878)0.702:0.00208,((OTU176042:0.02923,(OTU137680:0.02427,OTU206950:0.01919)0.348:0.00573)0.879:0.00015,OTU95344:0.00849)0.662:0.00262)0.771:0.00323,((OTU88474:0.02159,(OTU95259:0.02101,(OTU110942:0.03534,OTU180837:0.03378)0.732:0.00285)0.726:0.00236)0.805:0.00437,(OTU76338:0.01433,(OTU114599:0.03278,OTU133450:0.0194)0.754:0.00319)0.600:0.00299)0.769:0.00316)0.928:0.00015,((OTU132820:0.02312,OTU136099:0.02312)0.855:0.0072,((OTU86284:0.01864,OTU97303:0.02043)0.706:0.00275,(OTU132883:0.02704,OTU90000:0.01541)0.825:0.00495)0.765:0.00251)0.872:0.00014)0.910:0.00014)0.859:0.00247,((((((OTU132553:0.0155,OTU84631:0.0525)0.834:0.00587,(((OTU124098:0.00976,(OTU108110:0.02065,OTU115244:0.01648)0.379:0.0048)0.898:0.00612,((OTU128492:0.02067,(OTU113775:0.01908,OTU79612:0.01561)0.642:0.00516)0.787:0.00324,((OTU76658:0.01977,(OTU103024:0.02303,OTU103073:0.01614)0.755:0.00392)0.773:0.00415,(((OTU124646:0.01862,(OTU114104:0.01351,OTU76359:0.0205)0.145:0.00275)0.873:0.00015,(OTU76727:0.01022,((OTU120761:0.01059,OTU97047:0.03549)0.344:0.00527,(((OTU96354:0.02716,(OTU85401:0.01594,(OTU103139:0.02327,OTU85428:0.01328)0.083:0.00014)0.846:0.00555)0.759:0.00294,(((((OTU121198:0.01545,(OTU136061:0.0251,OTU156470:0.02193)0.447:0.00258)0.764:0.00318,(OTU180858:0.02714,((OTU163957:0.01899,OTU166437:0.03294)0.730:0.00259,OTU181019:0.02439)0.631:0.00525)0.973:0.00015)0.948:0.00014,OTU179730:0.01625)0.901:0.00383,(OTU164771:0.02118,(OTU120548:0.01561,OTU138545:0.00849)0.156:0.00275)0.706:0.00177)0.855:0.00223,(OTU196017:0.03093,OTU78087:0.01726)0.851:0.00553)0.793:0.00296)0.787:0.00015,(OTU138332:0.01319,(OTU106283:0.02066,OTU111047:0.02844)0.387:0.00015)0.893:0.00509)0.484:0.00014)0.879:0.005)0.838:0.00016)0.860:0.00258,((OTU113621:0.02041,OTU79245:0.02815)0.851:0.00695,((OTU82207:0.01614,OTU97918:0.02718)0.835:0.00507,(OTU107987:0.02045,OTU82573:0.01889)0.747:0.00264)0.743:0.00282)0.769:0.00256)0.797:0.00014)0.850:0.00262)0.977:0.00016)0.753:0.00083,(((OTU76912:0.02341,OTU77124:0.00759)0.858:0.00493,((OTU76506:0.01536,OTU78494:0.01527)0.761:0.00242,(OTU76135:0.00745,(OTU76650:0.01532,OTU76722:0.01533)0.194:0.00247)0.885:0.00014)0.851:0.00015)0.803:0.00283,((OTU78387:0.01444,OTU82270:0.00786)0.870:0.00571,((OTU76496:0.01833,OTU84602:0.02158)0.852:0.00488,OTU82556:0.02061)0.812:0.00014)0.809:0.00254)0.813:0.00165)0.000:0.00011)0.126:0.0008,(OTU133793:0.01102,OTU82347:0.01642)0.834:0.00484)1.000:0.00041,((OTU79574:0.01791,(OTU81244:0.01269,OTU80952:0.02063)0.914:0.00014)0.024:0.00255,(OTU114342:0.01593,OTU129871:0.0133)0.903:0.00016)0.820:0.00492)0.838:0.00285,(((((OTU108443:0.01034,OTU138982:0.0388)0.880:0.00736,((OTU145593:0.01179,((OTU189418:0.04161,OTU194026:0.05252)0.911:0.01278,(OTU191348:0.01518,(OTU182810:0.05766,OTU192649:0.01676)0.038:0.00412)0.776:0.00379)0.739:0.00246)0.791:0.00496,((OTU123940:0.02724,OTU76497:0.02083)0.840:0.00473,((OTU137724:0.02674,(OTU158207:0.01355,OTU76405:0.05189)0.935:0.0128)0.843:0.00014,(OTU84751:0.0214,(OTU111249:0.04582,OTU113834:0.0272)0.742:0.00241)0.785:0.00251)0.867:0.00252)0.929:0.00014)0.847:0.00246)0.947:0.00015,(OTU107827:0.01053,(((OTU124376:0.01827,OTU141306:0.03229)0.717:0.00616,(OTU124231:0.0106,(OTU113460:0.01337,OTU89685:0.02298)0.739:0.00275)1.000:0.00014)0.814:0.00139,OTU82185:0.02117)0.902:0.00135)0.871:0.00015)0.913:0.00247,(((((OTU132469:0.03025,OTU84713:0.01837)0.759:0.00294,((OTU113950:0.02889,OTU133405:0.03759)0.842:0.00662,(OTU117345:0.03276,OTU90490:0.02161)0.591:0.00498)0.776:0.00016)0.831:0.00014,OTU90295:0.01005)0.854:0.00248,(((OTU103035:0.02059,OTU119454:0.016)0.834:0.00503,(((((OTU79693:0.02042,OTU90170:0.01581)0.884:0.00015,((OTU77763:0.01786,OTU82360:0.0159)0.730:0.00257,(OTU140920:0.01618,OTU90218:0.01881)0.755:0.00257)0.777:0.00243)0.818:0.00255,((OTU124096:0.02389,(OTU133478:0.02713,OTU97052:0.00764)0.270:0.00244)0.785:0.00257,(OTU76234:0.01256,((((((OTU108094:0.01277,OTU77235:0.0154)0.887:0.0069,OTU76447:0.01877)0.753:0.00232,(OTU130534:0.01001,OTU142327:0.03396)0.856:0.00829)0.288:0.0025,OTU89449:0.01722)0.680:0.00061,(OTU82578:0.01049,(OTU97114:0.00762,(OTU86338:0.01862,(OTU76282:0.02005,OTU86287:0.01589)0.741:0.0028)0.813:0.00152)0.798:0.0015)0.897:0.00015)0.873:0.00247,(((OTU136568:0.01322,(OTU103259:0.01275,OTU143807:0.02169)0.746:0.00249)0.868:0.00499,(((((((OTU103067:0.01267,(OTU76947:0.01671,OTU80262:0.02239)0.842:0.00715)0.779:0.00251,((OTU108290:0.02305,OTU76622:0.01509)0.866:0.00015,(OTU78582:0.00779,OTU79735:0.02601)0.876:0.00504)0.787:0.00271)0.908:0.00237,(OTU76600:0.02884,OTU92922:0.01824)0.692:0.00741)1.000:0.00015,(((OTU133073:0.00959,OTU93704:0.02939)0.875:0.0065,OTU86521:0.01313)0.013:0.00015,OTU123954:0.01345)0.795:0.00015)0.429:0.00015,(OTU90018:0.02001,(OTU133178:0.02135,(OTU140739:0.0182,OTU82196:0.02484)0.707:0.00582)0.099:0.00014)0.388:0.00292)0.815:0.00247,((OTU79827:0.01802,(OTU113537:0.01082,(OTU113576:0.01609,OTU79239:0.02072)0.828:0.00475)0.777:0.00255)0.775:0.00227,((OTU183068:0.02151,(((OTU124401:0.01993,OTU133261:0.03166)0.646:0.00153,(OTU113636:0.02171,OTU79696:0.00764)0.826:0.00509)0.995:0.00014,OTU82648:0.01049)0.689:0.00015)0.826:0.00248,(((((OTU113902:0.01893,OTU116483:0.01884)0.752:0.00228,(OTU134231:0.01871,OTU85538:0.00703)0.742:0.00338)0.986:0.00016,(OTU113769:0.00806,OTU128263:0.01867)0.336:0.00515)0.764:0.00253,(((((((OTU136223:0.02391,((((OTU119328:0.02154,OTU147906:0.01444)0.732:0.00296,(OTU167554:0.04219,OTU175893:0.01732)0.758:0.00355)0.730:0.00264,OTU113707:0.01774)0.716:0.00616,OTU147741:0.01623)0.970:0.00014)0.805:0.00308,((OTU132751:0.02731,OTU76458:0.02156)0.869:0.00766,(((OTU86687:0.00791,OTU88027:0.01586)0.781:0.00256,(((OTU77054:0.01061,OTU80583:0.01254)0.094:0.00014,(OTU140608:0.01897,OTU98303:0.02143)0.293:0.00261)0.841:0.00501,((OTU83023:0.03132,(OTU76918:0.01791,OTU77550:0.00506)0.438:0.00262)0.866:0.00014,OTU77479:0.01519)0.823:0.00261)0.901:0.00016)0.342:0.00016,OTU115140:0.01049)0.816:0.0031)0.597:0.00014)0.205:0.00012,(OTU176028:0.01616,(OTU133993:0.03283,OTU159085:0.02448)0.839:0.00519)0.853:0.00514)0.150:0.00016,OTU82265:0.01314)0.000:0.00016,((OTU90117:0.03899,OTU90340:0.02789)0.883:0.00762,(OTU76509:0.01937,((OTU132547:0.01806,OTU191339:0.04771)0.369:0.00366,(OTU148771:0.03288,OTU176247:0.02901)0.840:0.00959)0.110:0.00053)0.744:0.00282)0.793:0.00323)0.936:0.00014,(OTU96817:0.01486,(OTU134039:0.02701,OTU83436:0.01601)0.860:0.00513)0.778:0.0029)0.049:0.00013,(OTU82401:0.01328,(OTU114113:0.02415,(OTU113386:0.0382,OTU114682:0.04095)0.723:0.00335)0.761:0.00254)0.772:0.00264)0.100:0.00042)1.000:0.0007,(OTU94022:0.01871,((OTU103069:0.02359,OTU176916:0.01686)0.803:0.00455,(OTU111731:0.02544,OTU130666:0.00526)0.831:0.00822)0.816:0.00015)0.893:0.00512)1.000:0.00015)0.808:0.00016)0.551:0.00015)0.843:0.00247,((((OTU83064:0.01563,((((OTU192591:0.025,OTU195451:0.02034)0.846:0.00652,(OTU205464:0.01774,OTU205919:0.03893)0.878:0.00746)0.762:0.0033,((((OTU162681:0.01842,(OTU105582:0.03544,OTU182304:0.01746)0.776:0.00539)0.786:0.00371,(OTU150909:0.03098,OTU190072:0.03241)0.840:0.00577)0.572:0.00015,OTU179263:0.01533)0.875:0.00817,(OTU203108:0.02111,OTU171042:0.02104)0.104:0.00014)0.717:0.00968)0.843:0.00566,(((OTU151455:0.01415,((OTU191125:0.04091,OTU206294:0.02606)0.746:0.00393,OTU192775:0.02814)0.691:0.00375)0.722:0.00206,(OTU113821:0.02226,(OTU115775:0.03851,OTU147391:0.01249)0.195:0.00252)0.920:0.01064)0.926:0.00269,OTU132623:0.02094)0.953:0.00014)0.670:0.00179)0.777:0.0045,(((OTU76467:0.01749,OTU79810:0.00926)0.881:0.00633,(((OTU108960:0.02642,OTU132371:0.02085)0.870:0.00612,(((((OTU176052:0.01883,OTU89808:0.0159)0.753:0.00299,(OTU140626:0.01553,OTU92054:0.01626)0.427:0.00258)1.000:0.00015,OTU132429:0.01818)0.852:0.00243,((((((((OTU102958:0.01721,OTU158219:0.03311)0.743:0.00299,(OTU158218:0.01559,OTU79787:0.03339)0.848:0.00638)0.770:0.00293,OTU134845:0.01891)0.793:0.00015,((OTU82551:0.01587,OTU82636:0.01318)0.854:0.00014,((OTU113699:0.01668,(OTU133349:0.01399,OTU176514:0.01947)0.642:0.00271)0.707:0.00202,(OTU77733:0.0128,(OTU134257:0.02434,OTU82492:0.02153)0.563:0.00522)0.892:0.00014)0.847:0.00242)0.832:0.00253)0.808:0.00253,((((OTU113798:0.03552,OTU123643:0.02428)0.488:0.01132,(OTU76526:0.02051,(OTU145881:0.01338,OTU98386:0.01335)0.731:0.00243)0.898:0.00242)1.000:0.00014,OTU82611:0.02048)0.822:0.00254,(((OTU196664:0.0219,(OTU108071:0.0342,OTU82348:0.01297)0.210:0.00499)0.969:0.00015,(((OTU103154:0.0203,OTU79809:0.01854)0.320:0.00755,(OTU147416:0.02125,OTU148260:0.03359)0.964:0.00016)0.839:0.00538,(OTU175976:0.01614,OTU90049:0.01329)0.858:0.00535)0.851:0.00015)0.921:0.00248,((((OTU76402:0.01511,(OTU114582:0.01329,OTU185221:0.01361)0.892:0.00166)0.894:0.00086,(OTU82369:0.01047,(OTU108118:0.02585,OTU137115:0.03885)0.352:0.00774)0.988:0.00015)0.210:0.00246,(((OTU76427:0.01699,OTU89978:0.01424)0.776:0.00428,(OTU123663:0.00795,OTU97068:0.01788)0.362:0.00246)0.738:0.00015,(OTU79776:0.02299,((((OTU189003:0.0191,(OTU147964:0.02441,OTU159314:0.01639)0.878:0.00015)0.914:0.00756,(OTU114088:0.01488,OTU82417:0.01327)0.768:0.00291)0.846:0.00015,(OTU103182:0.01287,OTU113627:0.01607)0.767:0.00249)0.792:0.00251,((OTU176488:0.01634,(OTU113142:0.03555,OTU133237:0.01649)0.768:0.00259)0.751:0.00276,((OTU113429:0.01839,OTU132587:0.01917)0.745:0.00297,((OTU114590:0.01323,(((((((OTU90048:0.03102,((OTU113514:0.01592,(OTU103275:0.01202,OTU82277:0.01057)0.775:0.00289)0.774:0.00292,(OTU113886:0.0216,OTU133226:0.01895)0.769:0.00237)0.622:0.00015)0.691:0.00014,(OTU76973:0.005,OTU82127:0.0132)0.770:0.00247)0.856:0.00245,(OTU133013:0.00792,OTU115104:0.03818)0.421:0.00525)0.753:0.00015,((((OTU176109:0.01875,(((OTU176262:0.01117,OTU188965:0.02804)0.721:0.001,(OTU175559:0.01591,OTU175996:0.01032)0.786:0.0026)0.820:0.00175,(OTU176354:0.01588,OTU188987:0.02442)0.857:0.00632)0.752:0.00015)0.733:0.00509,((OTU133137:0.01582,(OTU147856:0.02138,OTU148776:0.01875)0.592:0.00014)0.846:0.00016,((OTU141233:0.01314,OTU188719:0.0216)0.723:0.00292,(OTU133026:0.02961,OTU191385:0.01369)0.756:0.00244)0.795:0.00261)1.000:0.00014)0.781:0.00259,(OTU78806:0.00253,(((OTU133947:0.01889,OTU182494:0.02463)0.842:0.00517,(OTU189845:0.01888,OTU191395:0.01895)0.745:0.00317)0.732:0.00015,OTU147420:0.01588)0.746:0.00259)0.787:0.00252)0.846:0.00252,OTU89346:0.0311)0.647:0.00015)0.996:0.00015,(OTU114556:0.01333,OTU76705:0.0154)0.856:0.00498)1.000:0.00013,(OTU114208:0.01607,OTU123489:0.01327)0.744:0.00257)0.000:0.00014,(OTU87767:0.02135,(OTU82346:0.00527,(OTU132398:0.01892,OTU82607:0.01064)0.817:0.00527)0.782:0.00258)0.772:0.00259)0.087:0.00016)0.106:0.00015,(OTU114130:0.02684,OTU153520:0.02489)0.841:0.00563)0.464:0.00147)0.023:0.00015)1.000:0.00013)1.000:0.00015)0.816:0.00014)0.879:0.00245)1.000:0.00015,((((OTU133751:0.0244,OTU84263:0.02146)0.852:0.00479,(OTU79814:0.01815,OTU86193:0.01877)0.790:0.0013)0.785:0.00135,(OTU79627:0.03372,OTU124677:0.0241)0.749:0.00309)0.879:0.00498,(OTU76733:0.02536,OTU80035:0.01203)0.724:0.00599)0.935:0.00015)0.767:0.00014)0.814:0.00016)0.959:0.00012)1.000:0.0004,(OTU114136:0.01197,OTU132714:0.03485)0.751:0.00423)0.066:0.00103,(OTU133166:0.00525,OTU86666:0.00525)0.747:0.00261)0.000:0.0001,((OTU86120:0.01579,(OTU134002:0.01035,OTU93410:0.01032)0.688:0.00089)0.790:0.00484,((OTU133176:0.02451,OTU79849:0.02619)0.864:0.00502,((((OTU113941:0.0434,OTU189212:0.05664)0.176:0.01326,(OTU102979:0.02965,OTU82446:0.03865)0.531:0.01039)0.828:0.00753,((OTU103582:0.01777,OTU118632:0.00937)0.900:0.00905,(OTU113513:0.01913,OTU87668:0.01283)0.437:0.0026)0.848:0.00285)0.869:0.00015,((OTU132344:0.02983,OTU90100:0.01279)0.916:0.00754,(OTU76352:0.01014,OTU82339:0.0132)0.855:0.00506)0.915:0.00015)0.435:0.00011)1.000:0.00014)0.110:0.00137)0.010:0.00014)0.012:0.00072,(((OTU113935:0.01604,OTU90271:0.01537)0.760:0.00247,(OTU90241:0.01851,((OTU86111:0.01557,(OTU76377:0.03938,OTU90380:0.01372)0.351:0.00802)0.772:0.00297,(OTU97557:0.02,(OTU124366:0.02953,OTU133554:0.0214)0.752:0.00281)0.864:0.00558)0.349:0.00014)0.817:0.00015)0.840:0.00252,(((OTU114689:0.01867,(OTU190333:0.02365,(OTU133516:0.02056,OTU113639:0.03663)0.386:0.00308)0.896:0.0067)0.913:0.00015,(OTU113738:0.02702,(OTU112608:0.0156,OTU132320:0.04397)0.747:0.00235)0.767:0.00251)0.988:0.01275,(((OTU97468:0.02294,(OTU133443:0.02392,OTU91093:0.02687)0.874:0.00881)0.788:0.00015,(((OTU132593:0.02732,OTU193889:0.01084)0.869:0.00529,(OTU76588:0.01796,(OTU150660:0.01337,OTU90644:0.01254)0.881:0.00015)0.825:0.00254)0.928:0.00162,(OTU82188:0.01608,OTU93628:0.02065)0.807:0.00182)0.932:0.00166)0.844:0.00248,((((OTU113923:0.0244,OTU147438:0.01055)0.911:0.00794,(OTU90465:0.0177,(OTU82637:0.02027,OTU90411:0.01789)0.105:0.00016)0.828:0.00248)0.839:0.00014,(OTU79018:0.01478,OTU90343:0.0122)0.780:0.00326)0.072:0.00014,((OTU132431:0.01323,(OTU102978:0.01295,(OTU133357:0.01626,(OTU82234:0.01348,OTU82438:0.00774)0.754:0.00267)0.847:0.00514)0.762:0.00242)0.778:0.00245,((OTU84298:0.01595,OTU88794:0.02149)0.740:0.00251,((OTU113544:0.01625,OTU133082:0.01625)0.822:0.00496,(OTU86324:0.01317,OTU93870:0.01316)0.715:0.00258)0.312:0.00014)0.867:0.00016)0.843:0.00249)0.624:0.00015)0.305:0.00014)0.988:0.00015)0.919:0.00157)0.069:0.00145)1.000:0.00015,((((OTU113417:0.01599,OTU79795:0.02557)0.867:0.00554,(OTU78398:0.01469,(OTU102634:0.02451,OTU107869:0.0192)0.708:0.0022)0.854:0.00569)0.894:0.00015,(OTU79786:0.02311,(OTU132986:0.01295,OTU176118:0.02437)0.750:0.00322)0.760:0.00254)0.621:0.00014,OTU97350:0.01259)0.826:0.00249)0.727:0.00012)0.796:0.00015,((((OTU133326:0.01614,OTU190335:0.01653)0.846:0.00506,((OTU76508:0.01273,OTU82166:0.01058)0.825:0.0049,OTU127007:0.01597)0.879:0.00014)0.830:0.00249,(((OTU82596:0.01584,(OTU83424:0.01864,OTU96731:0.01058)0.740:0.00256)0.827:0.00015,((OTU158936:0.0131,(OTU163193:0.0249,OTU175101:0.0192)0.787:0.00394)0.750:0.0037,OTU97671:0.01546)0.850:0.00514)0.832:0.00249,((OTU192979:0.03583,(OTU113606:0.02143,OTU145572:0.0221)0.299:0.00316)0.934:0.00014,(OTU82714:0.02397,OTU90209:0.02404)0.761:0.00309)0.925:0.00522)0.278:0.00016)0.847:0.00014,((((OTU82175:0.02409,OTU77283:0.01511)0.730:0.00016,(OTU82734:0.00847,OTU83454:0.03018)0.816:0.00467)0.892:0.0025,OTU133356:0.01052)0.308:0.00015,(((OTU90133:0.02689,OTU90791:0.0132)0.867:0.00527,(OTU84909:0.02186,OTU89185:0.00832)0.834:0.0049)0.909:0.00015,(OTU79812:0.02064,OTU86291:0.01606)0.766:0.00229)0.860:0.00249)0.762:0.00016)0.747:0.00015)0.470:0.00015)0.929:0.00166,(((((OTU113911:0.01059,((OTU101397:0.02137,OTU86745:0.01319)0.735:0.00255,(OTU88134:0.01591,(OTU101393:0.02698,OTU190116:0.02219)0.765:0.00238)0.788:0.00259)0.750:0.00258)0.806:0.00261,((OTU142075:0.01633,OTU82323:0.0159)0.851:0.00524,((((OTU79326:0.02829,OTU88303:0.0146)0.837:0.0072,(OTU76589:0.01593,OTU79847:0.0298)0.395:0.00426)0.777:0.00281,(((OTU99970:0.005,(OTU80579:0.01276,OTU82574:0.01601)0.753:0.00231)0.898:0.00014,(OTU156961:0.00796,(OTU142880:0.01861,OTU150594:0.02244)0.602:0.00072)0.753:0.00525)0.665:0.00258,((((((OTU114068:0.02156,(((OTU161965:0.01495,OTU179606:0.01885)0.763:0.00412,OTU89886:0.01055)0.747:0.00257,OTU76413:0.02101)0.904:0.00015)0.783:0.0052,OTU114063:0.01931)0.724:0.00204,(OTU133091:0.02686,OTU89848:0.00958)0.862:0.00657)0.711:0.00015,(((OTU176198:0.02136,OTU176086:0.02139)0.200:0.00014,OTU188962:0.02179)0.738:0.00258,((OTU132586:0.02194,(OTU147381:0.0163,OTU181788:0.00795)0.747:0.00278)0.905:0.00025,OTU147922:0.02502)1.000:0.0022)0.912:0.00015)0.854:0.00251,((OTU114000:0.01103,OTU132377:0.0164)0.696:0.00208,(OTU122117:0.01075,OTU156344:0.01669)0.857:0.00522)0.797:0.00272)0.964:0.00016,((OTU188912:0.02787,OTU82197:0.02392)0.849:0.00552,(OTU113446:0.01608,OTU166620:0.01632)0.752:0.00251)0.598:0.00261)0.788:0.00249)0.999:0.00014)1.000:0.00052,OTU137647:0.01858)0.059:0.00058)0.000:0.00014)0.003:0.00014,(OTU82472:0.0378,(OTU113376:0.02405,OTU84831:0.01324)0.419:0.00264)0.801:0.00269)0.034:0.00011,(((((((OTU137177:0.0111,(OTU103046:0.01674,OTU90257:0.03047)0.743:0.00357)0.893:0.0076,((OTU84372:0.01066,(OTU113411:0.01627,OTU80319:0.00817)0.856:0.00491)0.754:0.00265,((OTU113921:0.01054,OTU79181:0.01272)0.751:0.00249,(OTU77504:0.0126,(OTU136708:0.01051,OTU172734:0.01589)0.898:0.00015)0.857:0.00014)0.701:0.00015)0.866:0.00246)1.000:0.00015,((OTU82232:0.01848,(OTU158093:0.02463,OTU133824:0.02128)0.948:0.00015)0.835:0.00261,OTU186726:0.02706)0.739:0.00015)0.907:0.00165,(((((((OTU82780:0.01865,OTU87769:0.01325)0.742:0.00255,(OTU144877:0.02785,OTU82410:0.02444)0.746:0.00233)0.673:0.00015,OTU87943:0.01578)0.803:0.00259,(OTU134359:0.01026,OTU83329:0.01324)0.783:0.0025)0.787:0.00248,((((((OTU132359:0.01913,OTU184354:0.01923)0.830:0.00478,((OTU135333:0.02616,OTU136695:0.03844)0.482:0.00086,(OTU76540:0.01876,OTU76542:0.0185)0.848:0.00645)0.754:0.00285)0.785:0.00311,(OTU113952:0.03847,OTU88451:0.01068)0.781:0.00784)1.000:0.00016,(OTU83194:0.02714,OTU85740:0.0135)0.720:0.00228)0.855:0.00016,(OTU153996:0.0385,((OTU77006:0.01509,OTU86549:0.02657)0.838:0.00604,OTU86794:0.02431)0.554:0.00257)0.763:0.00226)0.805:0.00016,((OTU118547:0.02146,(OTU100559:0.0214,OTU76518:0.01787)0.739:0.00247)0.767:0.00248,OTU84429:0.03378)0.961:0.00015)0.857:0.00247)0.917:0.00014,((((((((OTU154506:0.01593,(OTU110638:0.02408,OTU86188:0.01081)0.809:0.00516)0.757:0.00275,((OTU123707:0.0131,OTU76326:0.02382)0.186:0.00014,(((OTU103597:0.01836,((OTU76426:0.01021,(OTU76628:0.01023,(OTU160772:0.02669,OTU79803:0.01706)0.669:0.00152)0.947:0.00015)0.869:0.00015,(OTU77728:0.01352,(OTU141523:0.02436,OTU93622:0.01896)0.773:0.00244)0.799:0.00413)0.772:0.0029)0.566:0.00154,(OTU108108:0.02236,OTU77654:0.03465)0.762:0.00474)0.996:0.00014,((OTU111450:0.02072,OTU80985:0.01807)0.725:0.00215,((OTU78552:0.0123,(OTU82105:0.01596,OTU82400:0.02042)0.739:0.00221)0.784:0.00289,OTU78400:0.02321)0.166:0.00016)0.825:0.00319)0.817:0.00279)0.807:0.00014)0.922:0.00127,((((OTU113865:0.02099,OTU181815:0.01834)0.859:0.00651,(OTU103336:0.01589,OTU147340:0.02489)0.767:0.00291)0.899:0.00016,(OTU176084:0.02168,(OTU159147:0.01337,OTU188725:0.01931)0.813:0.00517)0.757:0.00015)0.672:0.00015,(OTU114246:0.02144,OTU147802:0.01628)0.858:0.00522)0.784:0.00288)1.000:0.00052,((OTU191524:0.01402,OTU176241:0.01324)0.723:0.00277,(OTU103119:0.02321,(OTU103377:0.01543,OTU110524:0.01017)0.732:0.00245)0.757:0.0025)0.774:0.00251)0.898:0.00015,(OTU76514:0.01511,((OTU108015:0.01291,OTU158978:0.03016)0.730:0.00233,(OTU82122:0.01431,(OTU113920:0.01824,OTU124082:0.03498)0.869:0.00776)0.799:0.00429)0.548:0.00252)0.780:0.00014)0.891:0.00496,(OTU82468:0.01536,(OTU100534:0.01832,OTU82535:0.02191)0.804:0.00787)0.766:0.00309)0.911:0.00015,((OTU89192:0.01053,((((OTU82816:0.01601,OTU94031:0.02143)0.755:0.00255,(OTU81881:0.01487,OTU83430:0.00786)0.220:0.00015)0.840:0.00292,((OTU134452:0.00983,OTU166519:0.02135)0.859:0.00676,(OTU176108:0.02473,(OTU159237:0.01373,(OTU115083:0.01362,OTU186682:0.01614)0.726:0.00264)0.813:0.00771)0.567:0.00014)0.764:0.00258)0.253:0.00014,(OTU151555:0.01618,(OTU181880:0.01981,(OTU129906:0.01535,OTU163306:0.03366)0.771:0.00341)0.444:0.00016)0.808:0.00436)0.130:0.00014)0.829:0.00014,((OTU136357:0.01603,OTU77608:0.01507)0.647:0.00271,OTU78057:0.01517)0.991:0.0001)0.819:0.00016)0.830:0.00247,(OTU81526:0.02055,OTU85086:0.01062)0.857:0.005)0.910:0.00014)0.904:0.00014,(((((((OTU139300:0.0218,OTU159159:0.01078)0.744:0.00262,((OTU123615:0.02972,OTU130630:0.01545)0.848:0.00649,OTU129650:0.01902)0.943:0.00072)1.000:0.00143,(OTU136565:0.05213,OTU145475:0.02657)0.836:0.00656)0.353:0.00015,((OTU191873:0.01641,((OTU130655:0.01877,(OTU137226:0.0191,((OTU133105:0.02143,(OTU113549:0.02201,OTU147799:0.03042)0.904:0.01043)0.862:0.00015,OTU162036:0.01913)0.446:0.00266)0.644:0.00014)0.840:0.00261,((OTU128687:0.01876,OTU129396:0.01595)0.859:0.00014,(OTU114242:0.01614,OTU124456:0.01343)0.732:0.00245)0.847:0.00265)0.902:0.00015)0.909:0.00756,((OTU121322:0.02466,((OTU103214:0.01335,OTU129663:0.01603)0.754:0.00286,OTU85845:0.0262)0.293:0.0029)0.719:0.00264,(OTU128049:0.02438,OTU145771:0.02492)0.710:0.00272)0.157:0.00146)0.122:0.00158)0.803:0.00285,(OTU87500:0.0131,((OTU77953:0.01,(((OTU87835:0.00526,(OTU144580:0.03502,OTU144884:0.0297)0.770:0.00293)0.877:0.00526,(OTU80040:0.01479,(OTU176733:0.01287,OTU114934:0.0193)0.824:0.00783)0.799:0.00241)0.759:0.00078,((OTU105345:0.03698,OTU116321:0.00797)0.764:0.00534,(OTU98577:0.01845,(OTU76263:0.01474,(OTU87682:0.02421,OTU89839:0.01366)0.799:0.00493)0.755:0.00015)0.839:0.00322)0.744:0.00016)0.438:0.00014)0.853:0.00247,(((OTU77233:0.00747,OTU79159:0.01507)0.662:0.00015,((OTU147890:0.01603,(OTU139114:0.01355,OTU85325:0.02579)0.850:0.0054)0.025:0.00015,(OTU142636:0.0189,OTU85391:0.01334)0.843:0.00519)0.774:0.00012)0.835:0.00247,OTU77268:0.00752)0.141:0.00016)1.000:0.0001)0.206:0.00127)0.177:0.00031,(OTU92393:0.02686,((((OTU111600:0.02115,OTU83264:0.02065)0.735:0.00358,(OTU82954:0.02401,((OTU104566:0.01674,OTU136682:0.02227)0.769:0.00401,(OTU148144:0.0386,OTU111612:0.01377)0.739:0.00268)0.695:0.00151)0.685:0.00263)0.073:0.00012,(((OTU82657:0.01322,(OTU78611:0.0114,(OTU105430:0.01927,OTU78679:0.01942)0.022:0.00506)0.769:0.00364)0.763:0.00249,(((OTU134749:0.02421,OTU80881:0.01808)0.827:0.00758,((OTU163234:0.019,(OTU136674:0.02108,(OTU108995:0.01745,OTU136719:0.01332)0.883:0.00014)0.000:0.00286)0.769:0.00266,(OTU110758:0.01536,OTU111120:0.01275)0.868:0.0051)0.849:0.00234)1.000:0.00015,(((OTU129511:0.0132,(OTU134513:0.01329,OTU90863:0.00923)0.735:0.00296)0.766:0.00304,((OTU137621:0.01854,(OTU108972:0.03814,OTU82383:0.01293)0.730:0.00296)0.885:0.00016,((OTU127827:0.01328,(OTU144510:0.02051,OTU144719:0.02715)0.396:0.00544)0.971:0.00015,((OTU138191:0.00285,(OTU78061:0.00537,OTU95377:0.02042)0.926:0.01209)0.351:0.00561,(OTU77473:0.01009,(OTU103856:0.01013,OTU105918:0.00757)0.867:0.00501)0.735:0.00243)0.663:0.00015)0.783:0.00248)0.816:0.00249)0.090:0.00015,(OTU77793:0.01266,((OTU126053:0.02132,OTU88702:0.02372)0.729:0.00334,OTU80014:0.01261)0.258:0.0025)0.743:0.00249)0.830:0.00247)0.903:0.00016)0.523:0.00016,(OTU82031:0.02312,(OTU81427:0.01261,(OTU83135:0.02424,OTU83193:0.02975)0.595:0.00518)0.364:0.00015)0.834:0.00249)0.997:0.00015)1.000:0.00097,(OTU116895:0.01587,OTU87620:0.00988)0.751:0.00319)0.295:0.00031)0.107:0.00028)0.919:0.0016,(OTU79945:0.00766,OTU90986:0.01325)0.859:0.00497)0.947:0.00015)0.907:0.00164)0.907:0.00164,((((((((((OTU132938:0.01052,((OTU137107:0.01638,OTU89295:0.02149)0.850:0.0053,(OTU133499:0.02666,OTU79842:0.02233)0.928:0.00014)0.429:0.00305)0.805:0.00163,(OTU132520:0.01901,OTU133456:0.01344)0.844:0.00777)0.819:0.00149,(OTU90079:0.01051,(OTU103138:0.01899,OTU79722:0.02286)0.750:0.00253)0.778:0.00276)0.842:0.00014,(OTU147821:0.01064,OTU86263:0.02081)0.851:0.00576)0.778:0.00015,((OTU189100:0.01933,(OTU133025:0.00982,(OTU107856:0.02631,OTU112618:0.04321)0.414:0.00893)0.771:0.00355)0.738:0.00259,(OTU103130:0.01599,((OTU141844:0.03435,(OTU103922:0.05283,OTU76728:0.02098)0.188:0.00248)0.754:0.00386,(OTU175913:0.04803,(OTU102921:0.03652,OTU133325:0.0391)0.764:0.00282)0.134:0.00759)0.886:0.00015)0.812:0.00269)0.871:0.00497)0.771:0.00014,(OTU133927:0.01881,OTU79707:0.01534)0.849:0.0049)0.911:0.0017,((((OTU132767:0.02699,OTU133794:0.01059)0.737:0.00254,(((OTU134429:0.02125,OTU153814:0.03898)0.808:0.00564,(OTU133027:0.01049,((OTU191509:0.01073,OTU90025:0.02)0.860:0.00553,(OTU141236:0.01007,OTU175909:0.02439)0.744:0.00346)0.757:0.00274)0.686:0.00015)0.777:0.00272,(OTU133425:0.02995,OTU145675:0.02441)0.728:0.00228)0.899:0.00015)0.850:0.00272,OTU132913:0.01851)0.769:0.00015,(OTU107934:0.01517,(((OTU103148:0.01776,(OTU102744:0.01806,OTU103847:0.01293)0.670:0.00472)0.812:0.00015,(OTU102928:0.02895,OTU112597:0.01835)0.748:0.00204)0.437:0.00248,((OTU110641:0.01783,(OTU103231:0.02046,OTU104988:0.01264)0.723:0.00248)0.801:0.00249,(OTU110670:0.03045,(OTU103954:0.0321,OTU108230:0.02086)0.567:0.00686)0.660:0.00106)0.835:0.00251)1.000:0.00015)0.811:0.00249)0.911:0.00165)0.911:0.00163,(OTU90128:0.01057,(OTU103061:0.01569,OTU140797:0.01638)0.710:0.002)0.771:0.00253)0.815:0.00015,((OTU83704:0.0185,(OTU76601:0.01009,OTU145160:0.02186)0.163:0.00245)0.885:0.00016,(((OTU151831:0.01937,OTU90336:0.0161)0.821:0.00462,(((OTU77706:0.01022,(OTU132102:0.00879,OTU159057:0.0198)0.710:0.00165)0.782:0.00262,((OTU82106:0.01048,((OTU76369:0.01857,(OTU114030:0.02428,(OTU117445:0.00783,OTU133373:0.01345)0.843:0.00016)0.780:0.00262)0.775:0.00304,(OTU82601:0.01606,OTU76626:0.01912)0.755:0.00255)0.799:0.00014)0.241:0.00014,OTU177355:0.03298)0.837:0.00368)0.812:0.00016,(OTU82587:0.02874,(OTU89403:0.04205,OTU94368:0.01757)0.437:0.0057)0.833:0.0062)0.790:0.00133)0.804:0.00147,((OTU123690:0.01743,OTU135514:0.02871)0.505:0.00806,(OTU140800:0.01666,OTU147725:0.02507)0.794:0.00649)0.662:0.00168)0.852:0.00014)0.924:0.00248)0.883:0.00015,(((OTU75992:0.005,OTU78250:0.01525)0.867:0.00492,(OTU76575:0.01262,OTU77617:0.02031)0.173:0.00245)0.907:0.00014,(((OTU141628:0.02373,OTU78467:0.01482)0.051:0.00584,(OTU82103:0.01328,OTU82442:0.01323)0.790:0.0024)0.999:0.00014,((OTU113065:0.01534,OTU97699:0.01817)0.857:0.00644,((OTU82180:0.01862,OTU103093:0.01472)0.757:0.00282,(OTU89293:0.0186,OTU86388:0.02392)0.364:0.00015)0.835:0.00287)0.793:0.00015)0.831:0.00015)0.775:0.00015)0.898:0.00015)0.771:0.00014,((OTU82279:0.01048,(OTU83095:0.01584,OTU86197:0.01586)0.727:0.00259)0.894:0.00016,OTU77678:0.01513)0.825:0.00248)0.873:0.00015,((OTU132847:0.01845,(OTU133367:0.01648,(OTU104648:0.02358,OTU112293:0.04261)0.805:0.00566)0.878:0.00015)0.857:0.00454,(OTU107918:0.01402,OTU103095:0.0245)0.774:0.0037)0.770:0.0027)0.919:0.00162)0.919:0.00166,((((OTU105302:0.02601,OTU141180:0.01602)0.866:0.00494,OTU89258:0.0026)0.553:0.00014,(((OTU132988:0.02676,(OTU103304:0.0126,OTU90269:0.0105)0.888:0.00014)0.901:0.00489,((((OTU116777:0.02199,((OTU145866:0.02688,(OTU165379:0.02092,(OTU133034:0.03033,OTU93630:0.02274)0.764:0.0033)0.700:0.00592)0.745:0.00279,OTU172717:0.00849)0.756:0.00258)0.682:0.00183,(OTU142171:0.03018,OTU167372:0.00582)0.775:0.00797)0.788:0.00304,((OTU139781:0.02172,OTU182777:0.01846)0.762:0.00323,((OTU112634:0.02106,OTU191499:0.01913)0.160:0.00628,(OTU159290:0.01876,(OTU134585:0.01362,OTU82082:0.02252)0.742:0.00313)1.000:0.00015)0.918:0.0025)0.821:0.00014)0.901:0.00517,(OTU118089:0.01595,OTU167481:0.02147)0.750:0.00256)0.923:0.00014)0.878:0.0025,((OTU153394:0.02724,OTU77730:0.01819)0.700:0.00742,(((OTU76585:0.00794,((OTU77659:0.0456,OTU88442:0.01521)0.890:0.0088,(OTU108863:0.03499,OTU79046:0.00802)0.527:0.00742)0.730:0.00265)0.766:0.00259,OTU76657:0.01812)0.855:0.00478,(OTU77578:0.02314,(OTU78525:0.02067,(OTU76481:0.01532,OTU85417:0.03596)0.752:0.00242)0.828:0.00014)0.762:0.0052)1.000:0.00015)0.850:0.00236)0.161:0.00015)0.920:0.00247,(((((((OTU114011:0.016,OTU116439:0.01605)0.749:0.00252,((OTU129973:0.03733,OTU147938:0.03858)0.875:0.00978,((OTU134114:0.0387,OTU82550:0.01454)0.841:0.00732,(OTU113410:0.0213,(OTU82238:0.02129,OTU82570:0.0164)0.705:0.00515)0.766:0.00279)0.809:0.00165)0.853:0.00117)0.917:0.00014,((OTU133680:0.04414,OTU91028:0.02602)0.749:0.00668,((OTU76482:0.0147,OTU84085:0.01593)0.829:0.00543,(OTU132782:0.02175,(OTU76627:0.01492,(OTU82285:0.01538,OTU82415:0.01953)0.211:0.00574)0.751:0.003)0.808:0.00139)0.797:0.00136)0.996:0.00016)0.888:0.00015,((((OTU82604:0.01048,(OTU104662:0.01516,((OTU81086:0.02323,OTU82373:0.01867)0.738:0.00245,OTU89227:0.0052)0.331:0.00249)0.874:0.00015)0.837:0.00249,((OTU132975:0.02204,OTU82610:0.02435)0.836:0.00518,((((OTU114255:0.01598,(OTU82544:0.01106,((OTU86152:0.038,OTU89353:0.02108)0.736:0.00339,(OTU82358:0.02475,OTU109502:0.05313)0.736:0.00213)0.832:0.00528)0.410:0.00755)0.220:0.00014,(OTU76635:0.0143,OTU84031:0.02423)0.865:0.00559)0.940:0.00014,OTU82756:0.01854)0.813:0.00542,(((OTU76582:0.01749,(OTU141975:0.01364,OTU76294:0.02572)0.762:0.00262)0.874:0.00014,(((OTU133389:0.01642,OTU76800:0.02437)0.840:0.00531,OTU89454:0.02975)0.441:0.00261,OTU82450:0.01316)0.302:0.00015)0.926:0.00274,((((OTU78559:0.02908,OTU81143:0.01746)0.871:0.00661,((OTU132317:0.02637,OTU133232:0.01626)0.907:0.00877,(OTU113300:0.01123,(OTU132287:0.02096,OTU133147:0.02922)0.589:0.00101)0.501:0.0019)1.000:0.00012)0.776:0.00016,(OTU123900:0.01646,OTU158997:0.01869)0.896:0.00784)0.841:0.003,((OTU76561:0.01378,OTU79629:0.00676)0.884:0.00527,(OTU76237:0.01109,((OTU76629:0.01815,OTU78941:0.01539)0.701:0.00261,(OTU76404:0.02318,(OTU76533:0.01284,(OTU76395:0.01034,OTU79850:0.0287)0.731:0.00246)0.826:0.00016)0.806:0.00485)0.762:0.00203)0.843:0.00016)0.860:0.00266)0.731:0.00015)0.999:0.00049)0.260:0.00066)0.996:0.00056)0.945:0.00014,((OTU82464:0.021,(OTU76645:0.01079,(OTU132522:0.01144,(OTU116787:0.02829,OTU93857:0.02251)0.812:0.00664)0.922:0.00798)0.754:0.0026)0.735:0.00247,OTU86227:0.01287)0.859:0.00554)0.849:0.00247,(((OTU78500:0.01287,OTU82414:0.01608)0.758:0.00233,(OTU157214:0.01088,OTU76513:0.01266)0.855:0.00016)0.840:0.00253,((OTU174584:0.02154,OTU86305:0.01597)0.874:0.00522,((OTU128333:0.02162,OTU132393:0.0107)0.756:0.00255,((OTU114272:0.01573,OTU158912:0.01647)0.735:0.00295,(OTU113561:0.01848,(OTU133048:0.01957,OTU114692:0.01857)0.733:0.00264)0.768:0.00302)0.805:0.00015)0.808:0.00262)0.984:0.00015)0.650:0.00015)0.843:0.00248)0.978:0.00016,((OTU82108:0.0297,OTU86372:0.0159)0.681:0.00784,(OTU132414:0.01807,OTU97577:0.03708)0.870:0.00863)0.670:0.00015)0.742:0.00247,(((OTU82256:0.01312,(OTU103595:0.01003,(OTU85864:0.01056,OTU136672:0.01319)0.494:0.0026)0.826:0.00015)0.446:0.00251,(OTU76974:0.02599,(OTU91376:0.02284,(OTU107439:0.04605,(OTU143646:0.03546,OTU71079:0.03296)0.955:0.02429)0.668:0.00974)0.852:0.00877)0.871:0.00545)0.734:0.00251,(((OTU114713:0.01596,OTU77349:0.01533)0.720:0.00244,(OTU132473:0.01899,(OTU113874:0.01721,OTU191541:0.0358)0.748:0.00474)0.457:0.00016)0.886:0.00249,((((OTU133739:0.01621,OTU138997:0.02176)0.748:0.00265,(OTU136658:0.02198,OTU82770:0.01437)0.740:0.00323)0.794:0.00345,(OTU113866:0.02157,(OTU130651:0.02128,(OTU128387:0.01854,OTU147322:0.01662)0.442:0.00263)0.765:0.00295)0.759:0.00245)0.580:0.00015,((OTU144758:0.00647,OTU154485:0.04386)0.857:0.00726,((OTU124216:0.02728,OTU128721:0.0133)0.707:0.00266,(OTU126244:0.01565,OTU140594:0.04004)0.874:0.00842)0.763:0.00264)0.874:0.0054)0.910:0.00014)0.851:0.0025)0.271:0.00014)0.379:0.00014,((((OTU76984:0.01527,OTU89807:0.01593)0.839:0.00461,(OTU86162:0.00786,OTU87872:0.00523)0.771:0.00154)0.768:0.00131,((OTU78573:0.01448,(OTU82680:0.01582,(OTU123506:0.02237,OTU89284:0.01251)0.738:0.00261)0.792:0.00257)0.777:0.00321,((OTU167695:0.02531,(OTU76793:0.01007,OTU85498:0.00521)0.762:0.00251)0.786:0.00248,((OTU133047:0.01623,OTU76269:0.00503)0.883:0.00495,(((OTU141238:0.0214,OTU76451:0.01723)0.690:0.00829,((OTU133486:0.01098,OTU145440:0.0192)0.878:0.00769,(OTU103159:0.02256,OTU133394:0.0154)0.858:0.0077)0.915:0.00014)0.863:0.00596,(OTU142364:0.01325,(OTU123694:0.01618,OTU143788:0.0275)0.747:0.00245)0.762:0.00279)0.829:0.00483)0.298:0.00014)0.019:0.00014)0.457:0.00015)0.000:0.00016,((OTU114017:0.01534,OTU140884:0.01631)0.775:0.00241,(OTU133483:0.02453,(OTU114227:0.03341,OTU82569:0.03829)0.708:0.00205)0.770:0.00283)0.799:0.00249)0.758:0.00015)0.339:0.00015)0.901:0.00015)0.929:0.00163)0.901:0.00163,((((((OTU80528:0.01769,(OTU113254:0.01009,OTU141275:0.02149)0.830:0.00612)0.774:0.00296,(((OTU152696:0.02748,(OTU192931:0.01654,(OTU103149:0.01034,OTU182698:0.02196)0.718:0.00227)0.759:0.00269)0.114:0.002,(OTU118592:0.0163,OTU139756:0.0159)0.772:0.00287)0.866:0.00504,((OTU76566:0.03105,OTU76612:0.01218)0.255:0.00595,(OTU103072:0.02948,(OTU82646:0.01866,(OTU76703:0.01781,OTU78545:0.00767)0.746:0.00239)0.768:0.00251)0.433:0.00014)0.741:0.0024)0.976:0.00015)0.857:0.00249,((((((OTU118346:0.01067,OTU197528:0.01951)0.745:0.0025,(((OTU119607:0.01308,OTU129005:0.02949)0.853:0.00637,(OTU156502:0.0217,(OTU145727:0.02404,(OTU126321:0.01141,(OTU138776:0.01355,(OTU116026:0.02827,OTU130115:0.01311)0.754:0.00242)0.788:0.00275)0.831:0.00436)0.757:0.00015)0.782:0.00015)0.924:0.00551,((OTU103052:0.02117,OTU177075:0.01585)0.770:0.00331,(OTU118976:0.0161,OTU161233:0.01344)0.763:0.00259)1.000:0.00014)0.812:0.00244)0.781:0.00015,(OTU126492:0.01586,(OTU140689:0.06583,OTU187391:0.01731)0.383:0.00701)0.872:0.00545)0.785:0.00015,((OTU80416:0.01226,OTU89272:0.01759)0.770:0.00321,(OTU166611:0.01621,(OTU79963:0.01864,OTU81065:0.01287)0.872:0.00116)0.878:0.00128)0.800:0.00254)0.842:0.00254,(((OTU147762:0.00556,OTU188931:0.02727)0.859:0.00557,OTU82284:0.02048)0.281:0.00015,OTU123652:0.02138)0.558:0.00015)0.769:0.00014,((OTU159349:0.01325,OTU85607:0.02405)0.844:0.00523,(OTU89445:0.02036,(OTU176257:0.01299,OTU84889:0.02671)0.430:0.00331)0.777:0.00264)0.790:0.00249)0.567:0.00014)0.870:0.00247,((((((OTU78474:0.01583,(OTU76443:0.01322,OTU82486:0.01054)0.542:0.00519)0.990:0.00014,((OTU76732:0.01511,(OTU113815:0.01613,(OTU77764:0.02254,OTU82351:0.01066)0.736:0.00269)0.887:0.00545)0.835:0.00016,(OTU158908:0.00796,(OTU102977:0.02689,OTU82733:0.0189)0.770:0.00252)0.750:0.00258)0.875:0.00274)1.000:0.00035,((OTU113705:0.01884,OTU159148:0.01893)0.734:0.00271,(OTU113953:0.01609,OTU147490:0.0191)0.746:0.00264)0.726:0.00242)1.000:0.00147,(((((OTU82267:0.02402,(OTU78579:0.01709,(OTU82203:0.01673,OTU82481:0.00708)0.339:0.0026)0.784:0.00323)0.768:0.00253,(OTU133096:0.02168,(OTU107825:0.01265,(OTU76554:0.01533,OTU78578:0.01527)0.758:0.0025)0.775:0.00245)0.957:0.00015)0.816:0.00015,(OTU113999:0.02436,OTU133220:0.0133)0.882:0.00517)0.929:0.00169,((OTU153391:0.0162,OTU82483:0.00797)0.432:0.00258,((((((OTU130536:0.01313,OTU81147:0.01779)0.782:0.00015,(OTU86639:0.01349,(OTU113161:0.01345,OTU79266:0.02844)0.738:0.00288)0.779:0.00241)0.844:0.00252,((OTU136577:0.02145,OTU88501:0.00787)0.747:0.00258,((OTU79113:0.02046,(OTU188794:0.01872,(OTU136777:0.01832,(OTU108425:0.01991,(OTU136762:0.02216,OTU186947:0.02505)0.719:0.00185)0.791:0.00444)0.688:0.00183)0.851:0.00281)0.743:0.00015,(OTU129675:0.0107,OTU160774:0.01876)0.733:0.0025)0.460:0.00015)0.919:0.00015)0.140:0.00016,((OTU81797:0.01556,(OTU104973:0.05499,OTU130294:0.0338)0.815:0.00769)0.830:0.00482,(OTU193031:0.01347,OTU137200:0.01057)0.863:0.00015)0.882:0.00249)0.822:0.00131,OTU95873:0.01033)0.832:0.00132,((OTU140913:0.01054,(OTU88705:0.01541,(OTU112615:0.0126,OTU76465:0.02573)0.066:0.00014)0.915:0.00502)1.000:0.00015,(OTU141200:0.02701,OTU90152:0.01082)0.328:0.0051)0.782:0.00238)1.000:0.00016)0.929:0.00161)0.929:0.00162,OTU77298:0.00014)0.921:0.00015)0.724:0.00247,(((((((OTU140686:0.0186,(OTU105720:0.01555,OTU83174:0.02436)0.562:0.00499)0.536:0.00014,((OTU144679:0.02299,OTU85351:0.0219)0.776:0.00474,(OTU126580:0.02472,OTU136654:0.01117)0.891:0.00747)0.714:0.00014)0.683:0.00254,((OTU82398:0.02119,(OTU155517:0.01036,OTU94665:0.01572)0.384:0.00249)0.779:0.00267,((OTU88461:0.02403,(OTU82355:0.02137,OTU145751:0.01337)0.120:0.00248)0.755:0.00014,OTU145867:0.03223)0.314:0.00015)0.917:0.00015)0.834:0.00492,OTU90480:0.02141)0.580:0.00016,(OTU86156:0.0161,(OTU82559:0.03509,OTU82701:0.01208)0.771:0.00407)0.877:0.00532)0.464:0.00014,((OTU123849:0.00523,((OTU132632:0.02418,(OTU112596:0.02178,OTU133002:0.03094)0.619:0.00936)0.955:0.00016,OTU147880:0.01609)0.724:0.00016)0.872:0.00252,(((OTU147730:0.02472,OTU78550:0.01046)0.870:0.00514,((OTU76568:0.01827,OTU79654:0.0263)0.759:0.00213,((OTU101069:0.01789,(OTU79352:0.01276,OTU108713:0.02601)0.369:0.00014)0.878:0.00481,((OTU102800:0.01538,OTU90096:0.01273)0.754:0.0025,(OTU111790:0.01269,OTU76354:0.01771)0.879:0.00015)0.870:0.00015)0.794:0.00256)0.783:0.00284)0.830:0.00068,(OTU90184:0.02105,OTU97129:0.01542)0.717:0.0033)1.000:0.00124)1.000:0.00014)0.741:0.00251,(OTU141195:0.02131,(((OTU137108:0.01813,OTU89245:0.01745)0.878:0.00608,(OTU113651:0.01597,OTU79870:0.02021)0.862:0.00566)0.796:0.00252,(((((OTU77762:0.01,(OTU94213:0.01582,OTU97736:0.01311)0.839:0.00015)0.839:0.00248,(((OTU97615:0.02265,(OTU82364:0.02396,OTU97655:0.03291)0.381:0.00624)0.694:0.00275,(((OTU121640:0.03035,OTU82352:0.06076)0.433:0.00491,OTU76556:0.02522)0.861:0.00541,(OTU79759:0.03651,OTU115562:0.02182)0.526:0.00471)0.795:0.00768)0.957:0.00015,((((OTU133383:0.01867,(OTU118202:0.01554,(((OTU152078:0.00787,OTU82942:0.02981)0.867:0.00538,((OTU77616:0.0176,(OTU77260:0.00488,(OTU189526:0.01899,OTU194236:0.01202)0.743:0.00475)0.838:0.00512)0.774:0.00329,(OTU93242:0.01063,(OTU91672:0.01479,(OTU143802:0.00836,((OTU77219:0.00962,OTU91923:0.0148)0.673:0.00813,OTU91070:0.02084)0.839:0.00015)0.654:0.00265)0.941:0.00014)0.789:0.00015)0.903:0.00507)0.781:0.00262,(OTU117013:0.0105,OTU77065:0.01234)0.759:0.00283)0.783:0.0029)0.323:0.00468)0.780:0.00265,(((OTU90233:0.01597,(OTU133023:0.01857,OTU133527:0.01605)0.745:0.0026)0.762:0.00248,(((OTU90102:0.02397,(OTU133564:0.01594,(OTU117546:0.01528,(OTU113550:0.01557,OTU86296:0.025)0.285:0.00492)0.765:0.00306)1.000:0.00015)0.806:0.00265,((((OTU82110:0.01819,OTU84670:0.01264)0.760:0.00343,((((OTU78470:0.00499,OTU81162:0.01775)0.759:0.00252,((OTU90008:0.01175,(OTU102071:0.01603,(OTU103055:0.01958,OTU81089:0.01515)0.601:0.00014)0.285:0.0051)0.710:0.0084,(OTU76480:0.01517,OTU90304:0.01264)1.000:0.00016)0.753:0.00238)0.793:0.0024,((OTU88334:0.01847,OTU91483:0.00979)0.756:0.00312,(OTU77432:0.02054,((OTU78555:0.01746,OTU79138:0.01272)0.748:0.00293,(OTU77622:0.01346,OTU92495:0.016)0.789:0.00426)0.766:0.0025)0.819:0.00014)0.772:0.00255)0.811:0.00257,(((OTU124607:0.01321,(OTU106039:0.02068,OTU82451:0.01604)0.719:0.00231)0.796:0.00251,(OTU112565:0.01264,((OTU101456:0.01332,OTU82458:0.01857)0.924:0.00143,OTU147815:0.01884)0.823:0.00118)0.856:0.00014)0.867:0.00257,(((OTU82503:0.01273,OTU89540:0.032)0.394:0.00532,((OTU102813:0.0237,((OTU89846:0.01544,(OTU76319:0.00192,OTU90227:0.03183)0.290:0.00294)0.683:0.00253,((OTU77449:0.01611,OTU79487:0.02541)0.834:0.00498,(OTU78922:0.02379,OTU89332:0.01848)0.078:0.00015)0.821:0.00418)0.246:0.00014)0.769:0.00015,((((((OTU76525:0.0203,(OTU78530:0.01781,(OTU76598:0.01282,(OTU125353:0.02316,OTU89998:0.02307)0.854:0.00015)0.835:0.00261)0.707:0.00015)0.825:0.00248,(((OTU76356:0.01003,(OTU79328:0.02041,(((OTU79782:0.02586,(OTU81776:0.03702,OTU91501:0.0105)0.440:0.00485)0.750:0.00244,(((OTU110545:0.01516,OTU79007:0.01252)0.767:0.00016,(((OTU129826:0.01059,OTU78634:0.01044)0.839:0.0045,(OTU79265:0.01537,OTU90183:0.01577)0.862:0.00518)0.777:0.00269,(((OTU79350:0.01254,(OTU76887:0.01771,OTU77078:0.01534)0.363:0.00014)0.844:0.00248,(OTU88405:0.01387,(OTU103305:0.01301,(OTU78994:0.02694,OTU79141:0.02007)0.727:0.00326)0.748:0.00192)0.767:0.00288)0.845:0.00015,((OTU76640:0.01809,(OTU122694:0.01321,OTU86559:0.02391)0.766:0.00239)0.810:0.0047,(OTU105717:0.01029,OTU78240:0.01816)0.887:0.00421)0.678:0.00115)0.873:0.00263)0.994:0.00015)0.914:0.00269,(OTU78004:0.01257,OTU98553:0.01512)0.781:0.00015)0.547:0.00015)0.865:0.00258,(OTU103853:0.02114,(OTU79952:0.01181,((OTU105424:0.01326,OTU137149:0.04474)0.878:0.01013,OTU96910:0.02321)0.390:0.00014)0.761:0.00268)0.915:0.00877)0.997:0.00015)0.497:0.00014)0.623:0.00015,((OTU77020:0.01789,OTU81529:0.01775)0.906:0.00014,OTU76286:0.01255)0.349:0.00247)0.794:0.00264,(((OTU123592:0.02043,(OTU133296:0.01075,OTU141128:0.01593)0.852:0.00518)0.746:0.00274,((OTU108891:0.01491,OTU189023:0.02748)0.372:0.00596,(OTU111259:0.01516,(OTU106487:0.00247,OTU110570:0.01806)0.876:0.00504)0.964:0.00014)0.896:0.00237)0.800:0.00258,(OTU132441:0.01597,OTU103083:0.01277)0.776:0.00244)0.734:0.00241)0.417:0.00016)0.703:0.00015,OTU76418:0.0151)1.000:0.00015,(((OTU93883:0.02272,(OTU102627:0.0147,OTU97547:0.01878)0.750:0.00267)0.859:0.00589,((OTU102938:0.01531,OTU80110:0.01796)0.780:0.00471,(OTU76756:0.02563,OTU81873:0.03409)0.860:0.0055)0.768:0.00335)0.846:0.00014,OTU78431:0.01542)0.721:0.00262)0.921:0.0025,OTU80429:0.02037)0.968:0.00016,(OTU77832:0.01773,((OTU79256:0.00253,(OTU76586:0.01007,OTU90843:0.01522)0.746:0.00244)0.961:0.00014,((OTU100224:0.01783,((OTU100583:0.0173,OTU99194:0.02326)0.753:0.0027,OTU88322:0.01534)0.772:0.0028)0.930:0.00016,(OTU91497:0.01771,(OTU107082:0.01015,(OTU77628:0.02048,(OTU101055:0.01281,OTU80830:0.01538)0.755:0.00235)0.756:0.00235)0.292:0.00249)0.882:0.00016)0.733:0.0001)0.700:0.00015)0.809:0.00247)0.153:0.00014)1.000:0.00013)0.773:0.00259,(OTU108206:0.00761,((((OTU141386:0.01632,OTU87205:0.01325)0.871:0.00521,(((OTU124905:0.01601,OTU82518:0.0182)0.735:0.00294,(((OTU133238:0.01864,(OTU133463:0.0269,OTU76555:0.02328)0.074:0.00288)0.826:0.00016,(OTU124444:0.01904,OTU140964:0.02181)0.749:0.00225)0.867:0.00254,(((OTU176500:0.02465,OTU82259:0.01556)0.737:0.00321,(OTU133282:0.01355,OTU76376:0.02089)0.745:0.00251)0.798:0.00254,((OTU76393:0.03977,OTU81097:0.01314)0.900:0.00759,((((OTU158914:0.00793,OTU191626:0.03048)0.726:0.00532,((OTU90094:0.02096,OTU112690:0.01327)0.432:0.00246,(OTU119037:0.02413,(OTU133550:0.03069,OTU167824:0.02121)0.772:0.00578)0.652:0.00015)1.000:0.00016)0.877:0.00252,(OTU143628:0.01838,(OTU133288:0.01636,((OTU132983:0.01515,(OTU183439:0.02976,(OTU189064:0.0247,OTU188945:0.01689)0.826:0.00525)0.764:0.00415)0.846:0.00766,(OTU147688:0.01638,((OTU176071:0.02441,(OTU165377:0.02215,OTU190770:0.01326)0.843:0.00829)0.708:0.00287,OTU175687:0.01311)0.733:0.0026)0.764:0.00267)0.099:0.00014)0.999:0.00016)0.913:0.00276)0.789:0.00138,(OTU140906:0.01374,OTU159360:0.02165)0.888:0.00752)0.816:0.00133)0.053:0.00014)0.727:0.00015)1.000:0.00012)0.083:0.00014,(OTU89274:0.01349,(OTU114540:0.02683,OTU132993:0.02771)0.738:0.00345)0.838:0.00503)0.026:0.0007)0.000:0.0001,(((OTU114025:0.01329,OTU82589:0.02141)0.867:0.00523,((((OTU147852:0.01352,OTU82389:0.01859)0.855:0.00014,(((OTU78536:0.01295,OTU82474:0.03324)0.363:0.00515,(OTU86073:0.03288,OTU193600:0.04573)0.724:0.00229)0.784:0.00266,(OTU89941:0.0233,(OTU140706:0.01845,OTU78540:0.02024)0.651:0.00312)0.793:0.00016)0.870:0.00249)0.864:0.00249,(((OTU123575:0.00251,OTU191334:0.01636)0.872:0.00501,(((((OTU78401:0.01517,(((OTU141147:0.01607,OTU79709:0.02615)0.866:0.00519,(OTU78518:0.01069,OTU79672:0.01588)0.811:0.00446)0.471:0.00015,(OTU113522:0.01597,(OTU78473:0.01034,OTU78560:0.01553)0.736:0.00231)0.761:0.00256)0.857:0.00252)0.608:0.00014,(OTU82514:0.02695,OTU82224:0.0078)0.922:0.00016)0.996:0.00015,(OTU103128:0.02016,OTU132950:0.0215)0.856:0.00606)0.848:0.00248,(OTU78468:0.03103,(OTU76461:0.0312,OTU89753:0.03326)0.747:0.00371)0.750:0.00392)0.646:0.00016,((OTU103068:0.01815,OTU79623:0.02612)0.926:0.01019,(((OTU103092:0.0365,(OTU141264:0.02662,(OTU106850:0.02791,OTU141868:0.02099)0.772:0.00319)0.803:0.00341)0.801:0.00015,(((OTU89551:0.00757,OTU97086:0.01872)0.866:0.00507,((OTU90040:0.0136,(OTU175266:0.02444,OTU76389:0.02299)0.838:0.00599)0.844:0.00729,OTU78465:0.01786)0.928:0.00015)0.734:0.0024,OTU78448:0.00504)1.000:0.0001)0.069:0.00247,((OTU133100:0.02719,(OTU108062:0.01724,(OTU140977:0.01508,OTU141398:0.01924)0.043:0.00353)0.768:0.00297)0.847:0.00014,(OTU176095:0.02895,(OTU186454:0.02255,OTU199203:0.00724)0.766:0.00532)0.777:0.00348)0.831:0.00284)0.919:0.00014)0.732:0.00015)0.728:0.00016)0.808:0.00014,(((OTU76761:0.01262,((OTU188954:0.01893,(OTU188911:0.03067,OTU98103:0.01606)0.840:0.00014)0.842:0.00512,OTU82165:0.01318)0.762:0.00015)0.771:0.00254,OTU114371:0.01325)0.776:0.00246,((OTU90213:0.02005,(OTU102720:0.02325,(OTU113559:0.02969,OTU89889:0.02006)0.755:0.00241)0.481:0.00582)0.731:0.00036,(OTU86299:0.01603,(OTU89754:0.01316,OTU89818:0.02836)0.863:0.00015)0.839:0.00276)0.726:0.00014)0.851:0.00248)0.141:0.00016)1.000:0.00013,OTU113820:0.02408)0.000:0.00015)0.012:0.00115,(((OTU103027:0.0214,(OTU128982:0.00828,OTU76843:0.03149)0.748:0.00489)0.917:0.00799,(OTU153260:0.01884,(OTU82493:0.01297,OTU82667:0.01577)0.720:0.00333)0.777:0.00267)0.773:0.00254,((((((((((OTU79771:0.01318,(OTU102972:0.02091,OTU132780:0.01354)0.846:0.00703)0.139:0.0027,OTU90314:0.02117)0.604:0.00263,((OTU133861:0.02146,(OTU193633:0.02198,(OTU133637:0.01622,OTU147750:0.0112)0.508:0.0024)0.711:0.00492)0.791:0.00016,((OTU113518:0.03108,OTU140795:0.02218)0.968:0.00015,(OTU124564:0.01995,(OTU183092:0.02034,OTU78451:0.01233)0.854:0.00552)0.782:0.00347)0.742:0.00255)0.771:0.0031)1.000:0.00011,(((OTU141999:0.01358,OTU159073:0.01631)0.862:0.00503,(OTU102876:0.01861,OTU132607:0.01886)0.754:0.00313)0.792:0.00268,(OTU80598:0.01927,(OTU159017:0.01328,OTU147933:0.01359)0.027:0.0026)0.792:0.00376)0.827:0.00014)0.843:0.00248,((((OTU116743:0.01074,OTU79824:0.0076)0.875:0.00505,((OTU115280:0.00785,(OTU121617:0.01853,((((OTU135201:0.01317,OTU164627:0.0141)0.713:0.00211,OTU116624:0.00261)0.341:0.00014,((((((OTU192459:0.03606,OTU164860:0.03277)0.592:0.00015,OTU161834:0.0145)0.706:0.00162,OTU185791:0.01769)0.775:0.00493,((OTU171833:0.00572,(OTU164931:0.0138,(OTU164510:0.01648,((OTU160485:0.0273,OTU173381:0.01992)0.845:0.00526,OTU179456:0.01718)0.694:0.00127)0.777:0.00275)0.762:0.00271)0.858:0.00529,OTU190726:0.02505)0.626:0.00087)0.869:0.00709,((OTU182643:0.03565,((((OTU173277:0.0025,OTU192934:0.03595)0.869:0.00536,((((((((OTU119687:0.01335,OTU120301:0.01871)0.767:0.0026,(OTU123524:0.01516,(OTU106837:0.023,((OTU94778:0.01502,OTU144098:0.01767)0.524:0.00316,OTU110305:0.02045)0.071:0.00016)0.683:0.0025)0.856:0.00015)0.855:0.00248,((OTU101379:0.01784,OTU99892:0.02577)0.773:0.00244,((((OTU173510:0.01339,(OTU120359:0.02162,OTU164818:0.0217)0.731:0.0023)0.800:0.00262,((OTU200876:0.033,OTU99728:0.01249)0.739:0.00281,((OTU144493:0.01524,OTU144028:0.01593)0.344:0.00015,(OTU94919:0.01569,(OTU164699:0.03002,OTU203099:0.01404)0.579:0.00573)0.726:0.00208)0.451:0.00253)0.777:0.00251)0.733:0.00249,((((OTU155469:0.02114,OTU200868:0.02158)0.733:0.00277,(((OTU205043:0.01444,OTU200903:0.01891)0.035:0.00299,OTU204953:0.03161)0.641:0.00175,OTU200665:0.02216)0.698:0.00212)0.891:0.00532,(((((OTU173339:0.02086,OTU186719:0.02982)0.421:0.00702,(OTU181561:0.01876,OTU205026:0.02212)0.716:0.0036)0.790:0.0043,((OTU205037:0.02161,(OTU200503:0.03288,(OTU116708:0.02957,OTU206702:0.02853)0.837:0.00549)0.256:0.0028)0.799:0.0031,((OTU185911:0.01364,OTU186969:0.01061)0.923:0.00797,((((OTU144047:0.02392,(OTU142355:0.02715,OTU163939:0.02136)0.839:0.00014)0.833:0.00527,(OTU183215:0.02218,((OTU135496:0.03078,OTU138514:0.02403)0.815:0.00698,OTU186011:0.05083)0.596:0.00367)0.807:0.00495)0.723:0.00243,(((((OTU143840:0.01545,OTU144763:0.0162)0.754:0.0024,(OTU182007:0.0251,OTU185718:0.01954)0.675:0.00171)0.800:0.00251,((((OTU109958:0.02554,(OTU144014:0.02598,OTU130680:0.01058)0.849:0.00015)0.757:0.00249,OTU155502:0.01779)0.242:0.00255,((OTU98733:0.01013,(OTU197462:0.02168,OTU95951:0.01007)0.328:0.00251)0.420:0.00015,(((OTU181523:0.01614,OTU206197:0.01632)0.859:0.00523,(((OTU198019:0.0209,(OTU184690:0.01716,OTU201837:0.01799)0.596:0.00561)0.763:0.00377,(OTU106481:0.01475,(OTU173279:0.0147,OTU190010:0.02197)0.850:0.00563)0.764:0.003)0.730:0.00296,((((((OTU186631:0.02194,(OTU179186:0.01975,OTU195529:0.01938)0.823:0.00487)0.906:0.00015,OTU197930:0.01596)0.567:0.00015,OTU204351:0.01906)0.815:0.00264,(OTU181379:0.02162,OTU195211:0.01602)0.732:0.00263)0.807:0.00106,(((OTU180217:0.0216,OTU192939:0.02452)0.852:0.00526,(OTU191222:0.02502,(((OTU164685:0.02153,(OTU202962:0.03124,OTU197969:0.01349)0.162:0.00544)0.959:0.00015,(OTU171468:0.02161,OTU197486:0.0188)0.728:0.00258)1.000:0.00015,(OTU179683:0.02493,OTU192444:0.02276)0.709:0.00292)0.834:0.0027)0.751:0.00316)0.621:0.00015,(OTU165056:0.0187,(OTU166785:0.02418,OTU187846:0.01345)0.834:0.00016)0.787:0.00263)0.805:0.00206)0.804:0.00562,OTU207704:0.03664)0.940:0.00015)0.385:0.00016)0.439:0.00015,OTU130997:0.01583)0.753:0.00015)0.895:0.00244)1.000:0.00014,(OTU173415:0.01857,(OTU116216:0.01603,OTU138386:0.01018)0.742:0.0024)0.788:0.0025)0.498:0.00015)0.510:0.00015,((OTU91573:0.00499,(OTU120463:0.01334,OTU128168:0.02689)0.606:0.00517)0.563:0.00015,OTU145421:0.01796)0.800:0.00251)1.000:0.00016,((((OTU138717:0.02125,OTU198149:0.01636)0.442:0.00254,OTU164567:0.01837)0.861:0.00015,OTU145786:0.01606)0.430:0.00261,(OTU144588:0.0259,(OTU138491:0.01812,OTU144542:0.01605)0.549:0.00507)1.000:0.00014)0.760:0.00235)0.999:0.00146)0.307:0.00023,(((OTU180236:0.01593,(OTU138323:0.0216,OTU202659:0.01897)0.744:0.00262)0.776:0.0026,(OTU120311:0.03533,OTU130499:0.02664)0.772:0.00326)0.794:0.00261,((((OTU160578:0.01854,((OTU181734:0.01843,OTU200556:0.02411)0.741:0.00313,((OTU138505:0.065,OTU197543:0.01941)0.813:0.00489,(OTU203097:0.02537,OTU203105:0.0226)0.789:0.0046)0.769:0.00264)0.782:0.00016)0.841:0.0026,(((((OTU106173:0.01265,OTU172792:0.0079)0.869:0.005,(OTU144115:0.01522,(OTU160823:0.02673,(OTU128620:0.01869,OTU129189:0.02698)0.682:0.00528)0.466:0.00016)0.829:0.0025)0.014:0.00014,(OTU101939:0.01257,(OTU130076:0.01487,OTU173180:0.02341)0.438:0.00426)0.753:0.00014)0.418:0.00016,((OTU129778:0.02218,OTU94877:0.01341)0.803:0.0044,(OTU145573:0.01315,(OTU127931:0.02129,OTU146558:0.02129)0.449:0.00014)0.495:0.00014)0.848:0.0025)1.000:0.00015,((OTU185923:0.01321,((OTU130193:0.02689,(OTU164052:0.04973,OTU171525:0.02299)0.831:0.0057)0.724:0.00266,(OTU100190:0.01611,OTU187223:0.0255)0.718:0.00175)0.735:0.00015)0.802:0.00142,(OTU120717:0.02143,OTU190673:0.02239)0.826:0.00488)0.786:0.00141)1.000:0.00014)0.186:0.00105,(OTU120290:0.01875,OTU128660:0.01332)0.849:0.00514)0.041:0.00012,OTU138169:0.01589)0.037:0.00016)0.098:0.00012)0.055:0.00014)0.414:0.00101)0.195:0.00014)1.000:0.00013,(((((OTU155318:0.01364,OTU206229:0.01993)0.770:0.00426,(OTU197414:0.01613,(OTU196309:0.01606,(OTU164842:0.01671,OTU171535:0.01125)0.650:0.00482)0.858:0.00014)0.724:0.0026)0.872:0.00514,(((OTU130234:0.01318,(OTU127193:0.01323,(OTU104697:0.00531,OTU182025:0.02988)0.764:0.00253)0.767:0.00262)0.908:0.00015,((OTU110318:0.00979,OTU116921:0.02093)0.060:0.0065,((((OTU143523:0.01784,OTU95167:0.01533)0.875:0.00014,(OTU136883:0.04944,(OTU118459:0.00264,OTU95178:0.01532)0.785:0.00247)0.716:0.00015)0.816:0.00249,((OTU137570:0.01595,(OTU178104:0.019,OTU183727:0.01351)0.838:0.00517)0.898:0.00014,OTU165719:0.00523)0.919:0.00015)0.876:0.00248,(OTU161642:0.00523,OTU172240:0.0133)0.802:0.00014)0.919:0.00241)0.133:0.00015)0.729:0.00249,(OTU143642:0.01773,((((OTU178996:0.01841,OTU186835:0.00274)0.687:0.00598,(OTU128140:0.00264,(OTU116814:0.01555,(OTU115978:0.00789,OTU156888:0.01443)0.182:0.00534)0.726:0.00059)0.567:0.00014)0.889:0.00565,(OTU125527:0.00523,((OTU161015:0.0096,OTU172810:0.01356)0.464:0.00922,OTU35911:0.00247)1.000:0.00015)0.800:0.00258)0.769:0.00277,((OTU18487:0.01241,(OTU99910:0.01257,OTU205022:0.01382)0.832:0.00014)0.833:0.00247,((OTU151673:0.01006,(OTU207118:0.02292,OTU156777:0.01617)0.732:0.00243)0.745:0.00369,(OTU198423:0.04141,OTU164564:0.03827)0.711:0.0035)0.949:0.00016)0.932:0.00741)0.803:0.00078)0.000:0.00015)0.108:0.00016)0.098:0.00014,OTU127925:0.01793)0.916:0.00628,(((OTU145569:0.02336,(OTU32975:0.01229,OTU32707:0.00521)0.738:0.0025)0.773:0.00244,(OTU156723:0.01613,(OTU49229:0.02232,OTU58950:0.02619)0.868:0.00016)0.834:0.00292)0.789:0.00267,((((OTU145408:0.02329,OTU145981:0.02886)0.800:0.00751,(OTU131551:0.01222,OTU199672:0.01745)0.562:0.00532)0.774:0.00346,(((OTU185635:0.01359,(OTU100017:0.01217,OTU186126:0.01601)0.751:0.0033)0.792:0.00513,((OTU173245:0.01055,OTU182806:0.02219)0.733:0.00273,(OTU203162:0.01819,(OTU199632:0.02431,OTU206163:0.02014)0.774:0.00397)0.706:0.00368)0.969:0.00015)0.622:0.00495,((((((OTU70968:0.02551,((OTU49088:0.00485,(OTU88484:0.01044,OTU87828:0.00476)0.776:0.00141)0.770:0.00152,OTU185987:0.02213)0.176:0.00255)0.618:0.00016,(OTU115651:0.01614,OTU190697:0.01625)0.718:0.0024)0.837:0.00302,(OTU99864:0.01277,(OTU101176:0.01007,((OTU94100:0.01003,OTU94809:0.0075)0.771:0.00253,(OTU93584:0.03147,OTU207722:0.01664)0.715:0.00014)0.417:0.00246)0.176:0.00015)0.865:0.0025)0.581:0.00016,(((OTU87581:0.00772,(OTU111160:0.00014,(OTU111113:0.01604,OTU156696:0.00792)0.763:0.00265)0.777:0.00267)0.783:0.00259,(OTU100069:0.01619,((OTU161616:0.00801,OTU203528:0.01921)0.875:0.00517,((OTU172760:0.01891,OTU204992:0.01955)0.516:0.00789,(OTU111603:0.00797,(OTU110101:0.02462,OTU155453:0.01318)0.902:0.00831)0.818:0.00524)0.893:0.00014)0.774:0.00275)0.800:0.00396)0.779:0.00263,OTU100398:0.02327)0.775:0.0026)0.929:0.00016,(OTU129955:0.01901,OTU61902:0.02716)0.726:0.00519)0.907:0.00205,OTU144178:0.04406)0.771:0.00069)1.000:0.00015)0.933:0.00014,((OTU130038:0.01057,(OTU101365:0.00772,OTU81798:0.01277)0.751:0.00237)0.772:0.00256,(OTU198045:0.01341,((OTU163839:0.01624,(((OTU177767:0.03601,OTU200848:0.02749)0.765:0.003,OTU172458:0.01567)0.764:0.00293,OTU165032:0.01845)0.825:0.00544)0.769:0.00299,(OTU205009:0.04544,OTU197457:0.01645)0.729:0.00256)0.741:0.00235)0.734:0.00262)0.798:0.00253)0.784:0.00235)0.706:0.00014)0.895:0.0053)1.000:0.00014,((((OTU164647:0.01335,OTU206199:0.02195)0.731:0.00265,(((OTU180725:0.01924,OTU190731:0.00952)0.763:0.00307,((OTU180291:0.02238,OTU198191:0.03303)0.845:0.0051,OTU168065:0.01872)0.749:0.00269)0.757:0.0031,((((OTU165147:0.01055,(OTU172758:0.02161,OTU167595:0.02131)0.871:0.00014)0.825:0.00261,(((OTU166044:0.016,OTU206457:0.01898)0.762:0.0026,((OTU180447:0.01902,((OTU180546:0.01598,(OTU171528:0.01603,(OTU164973:0.03277,OTU171594:0.00807)0.671:0.00257)0.331:0.00272)0.140:0.00014,(OTU171830:0.0132,((OTU202746:0.01369,OTU180511:0.03673)0.848:0.00539,OTU174277:0.01861)0.060:0.00016)0.825:0.00261)0.995:0.00247)0.843:0.00015,(OTU207464:0.02209,(OTU173503:0.01064,OTU180211:0.01932)0.748:0.00264)0.874:0.00529)0.822:0.00014)0.846:0.00261,(OTU187254:0.03084,((OTU174573:0.02963,OTU173011:0.0139)0.347:0.00257,(OTU83585:0.01063,OTU174550:0.01673)0.697:0.00173)0.910:0.00014)0.908:0.00691)0.979:0.00015)0.404:0.00014,(OTU198003:0.01598,(OTU180163:0.02184,OTU180525:0.01283)0.756:0.00308)0.712:0.00014)0.279:0.00016,(OTU171032:0.01325,(OTU160415:0.02142,OTU189531:0.02216)0.744:0.00269)0.783:0.00262)0.792:0.00319)0.994:0.00105)0.923:0.00026,((OTU164865:0.01553,OTU195527:0.0248)0.737:0.00326,((((OTU200592:0.01624,((((OTU131627:0.04191,OTU164992:0.01469)0.833:0.00628,(OTU172985:0.00999,OTU174213:0.01985)0.875:0.00548)0.905:0.00015,OTU195616:0.01953)1.000:0.00029,(OTU176759:0.01077,OTU192990:0.02181)0.748:0.00264)0.138:0.00157)1.000:0.00044,((OTU164786:0.00579,OTU204341:0.02181)0.563:0.00541,(OTU173397:0.0225,(OTU108538:0.02604,OTU165206:0.01727)0.768:0.00303)0.702:0.00224)0.737:0.00539)0.974:0.00016,((OTU164579:0.01558,OTU195630:0.01001)0.770:0.00358,(((((((OTU161671:0.02465,OTU169128:0.01056)0.865:0.00544,((((OTU190720:0.05007,OTU202757:0.02745)0.741:0.00259,OTU198103:0.03259)0.882:0.00015,OTU173282:0.01602)0.823:0.00263,(OTU206154:0.01081,OTU172754:0.01323)0.829:0.00014)0.910:0.00015)0.830:0.00257,OTU195699:0.01322)0.644:0.00015,(OTU173237:0.01318,OTU196488:0.016)0.863:0.00014)1.000:0.00143,(OTU193308:0.01363,OTU206220:0.01923)0.753:0.00258)0.000:0.00027,((((OTU157205:0.0277,OTU186943:0.02214)0.508:0.00015,OTU183272:0.03601)0.523:0.00312,OTU179235:0.02564)0.792:0.00311,OTU165201:0.01735)0.685:0.00046)0.922:0.0018,(OTU203492:0.03303,(OTU203244:0.01932,OTU204968:0.01409)0.743:0.00221)0.741:0.0027)0.332:0.00016)0.831:0.0027)0.744:0.00015,(OTU166304:0.02457,OTU200586:0.01376)0.850:0.00512)0.378:0.00016)0.812:0.0048)0.376:0.00245,(OTU128347:0.02659,OTU167835:0.02676)0.848:0.00596)0.793:0.00227)0.112:0.00014)0.186:0.00016,(OTU127856:0.01035,(((OTU151626:0.01016,OTU164933:0.0209)0.346:0.00342,(OTU167508:0.01605,OTU99944:0.01545)0.355:0.0027)0.158:0.00015,((OTU129465:0.00804,OTU202700:0.01942)0.854:0.00516,((OTU130192:0.01056,(OTU116470:0.02031,OTU130635:0.01488)0.679:0.00103)0.858:0.00015,OTU179280:0.01605)0.865:0.00527)0.851:0.00511)0.058:0.0025)0.778:0.00267)0.335:0.00014)0.425:0.00015,((((OTU106473:0.02591,(OTU142339:0.01278,((OTU180521:0.0507,OTU185109:0.03355)0.734:0.00245,(OTU109908:0.01556,OTU137243:0.0158)0.750:0.00252)0.827:0.00477)0.757:0.00255)0.793:0.00251,(OTU138721:0.02671,((((OTU160510:0.01319,((((OTU118714:0.02403,((OTU138389:0.01317,(OTU168158:0.02947,OTU190560:0.01624)0.955:0.00015)0.812:0.00261,(((OTU106675:0.02135,OTU146739:0.01883)0.881:0.0075,((OTU110147:0.03068,OTU94824:0.01932)0.713:0.00392,(OTU122136:0.01326,(OTU116242:0.01054,OTU165126:0.01351)0.911:0.00802)0.373:0.00014)0.795:0.00187)0.811:0.00109,((((OTU119150:0.01598,OTU120536:0.01869)0.738:0.00255,(OTU101984:0.02367,OTU94741:0.01058)0.848:0.00582)0.778:0.00303,(OTU95013:0.01878,(OTU164686:0.01606,OTU94553:0.01694)0.759:0.00273)0.750:0.00257)0.891:0.00204,(OTU197922:0.01872,((OTU164656:0.01504,OTU192894:0.02078)0.729:0.00416,(OTU142158:0.01814,((OTU185927:0.02209,(OTU195708:0.07429,OTU200600:0.04716)0.844:0.00883)0.729:0.00249,OTU95084:0.0129)0.502:0.00252)0.884:0.00014)0.652:0.00015)0.929:0.00191)0.918:0.00179)0.857:0.00014)0.294:0.00014)0.998:0.00016,(OTU135663:0.02278,OTU171641:0.01343)0.246:0.00545)0.829:0.00327,(((OTU191164:0.01,OTU192926:0.0271)0.742:0.00345,(((OTU101215:0.02452,OTU173495:0.0134)0.774:0.00529,((OTU115919:0.0214,OTU164922:0.01597)0.864:0.00538,(OTU121148:0.01625,OTU180310:0.02175)0.750:0.00238)0.744:0.00241)1.000:0.00016,OTU187133:0.01587)0.088:0.00014)0.407:0.00014,(OTU138476:0.02137,(OTU128313:0.01194,OTU204987:0.01856)0.394:0.00427)0.856:0.00014)0.840:0.00263)0.899:0.00014,(OTU128409:0.01336,OTU95993:0.01997)0.858:0.00547)0.793:0.00012)0.023:0.00012,(OTU164790:0.02096,OTU207109:0.01313)0.755:0.00344)0.000:0.0001,(OTU118536:0.02148,OTU180350:0.01361)0.857:0.0052)0.031:0.00016,(OTU130054:0.02403,OTU171704:0.01576)0.739:0.00312)0.114:0.00055)1.000:0.00016)1.000:0.00014,(OTU92554:0.02301,(OTU101443:0.01805,OTU146011:0.0106)0.816:0.00757)0.382:0.00016)0.929:0.00172,((((((((OTU120513:0.008,OTU177393:0.01879)0.390:0.00253,((OTU173523:0.01599,OTU188061:0.02691)0.739:0.00253,((OTU171515:0.01594,(OTU182006:0.01588,OTU186098:0.02981)0.749:0.00284)0.801:0.00262,(OTU118498:0.01886,OTU131318:0.01617)0.765:0.00234)0.436:0.00015)1.000:0.00015)0.911:0.00174,(((((OTU121082:0.0212,OTU122809:0.01583)0.885:0.00016,((OTU165169:0.01056,OTU190577:0.01322)0.752:0.00259,((OTU138411:0.03549,OTU186775:0.02424)0.668:0.00515,(OTU128486:0.01067,OTU130585:0.01335)0.810:0.00502)0.379:0.00015)0.870:0.00015)1.000:0.00015,(((OTU145165:0.02132,OTU187206:0.01048)0.887:0.00016,OTU173165:0.0186)0.834:0.00262,(OTU172014:0.01854,(OTU128122:0.01592,OTU128418:0.01592)0.428:0.00257)0.873:0.00016)0.926:0.00014)0.912:0.00014,(OTU128469:0.01318,((OTU180317:0.02124,OTU187102:0.03254)0.835:0.00584,(OTU120852:0.01853,OTU186112:0.02141)0.753:0.00016)0.838:0.0026)0.790:0.00015)0.914:0.00016,((OTU120309:0.00791,(OTU109939:0.02311,OTU144341:0.01895)0.724:0.00239)0.785:0.00278,((OTU102044:0.01011,OTU130181:0.01072)0.427:0.00501,(OTU120388:0.01583,OTU125466:0.01307)0.699:0.00311)1.000:0.00014)0.803:0.00253)0.929:0.00169)0.929:0.00163,(OTU88397:0.01047,(OTU120544:0.01051,((OTU129907:0.00788,OTU96744:0.02552)0.748:0.00274,OTU131723:0.01583)0.108:0.00014)0.087:0.00014)0.820:0.00278)0.771:0.00257,(((OTU121134:0.01056,(OTU120984:0.01948,OTU180713:0.02273)0.716:0.0018)0.779:0.00264,((OTU172697:0.0241,(((OTU100209:0.01103,OTU165388:0.01898)0.567:0.00252,(OTU130576:0.0105,(((OTU129701:0.01583,(OTU121577:0.01588,OTU144874:0.01861)0.874:0.00014)0.845:0.00261,((OTU131699:0.02126,(((OTU122903:0.0159,OTU145865:0.01528)0.871:0.00016,OTU96988:0.02872)0.803:0.00261,OTU94927:0.01029)0.753:0.00014)0.461:0.00012,OTU128741:0.01581)0.114:0.00016)0.556:0.00014,((OTU187602:0.03028,(OTU128463:0.01322,OTU94763:0.00926)0.426:0.00307)0.633:0.00015,(OTU100186:0.01138,OTU121030:0.01699)0.692:0.00161)0.842:0.00254)0.260:0.00016)0.794:0.00261)0.659:0.00108,(OTU119632:0.02163,OTU173269:0.01886)0.860:0.00523)0.546:0.00011)0.626:0.00016,(OTU128294:0.02142,OTU164528:0.01608)0.733:0.00253)0.448:0.00014)0.837:0.00013,((OTU101296:0.01827,OTU131213:0.01328)0.740:0.00254,(OTU131743:0.01855,OTU193317:0.01888)0.834:0.00015)0.822:0.00256)0.814:0.00295)0.759:0.00015,((OTU145389:0.01557,(OTU166932:0.02086,OTU190282:0.01916)0.858:0.00632)0.761:0.00294,(OTU115274:0.02403,(OTU187404:0.02196,OTU97486:0.018)0.900:0.00755)0.402:0.00015)0.847:0.00251)0.755:0.00014,(((((OTU177458:0.01069,OTU186897:0.01878)0.790:0.00255,(OTU180564:0.00765,(OTU180537:0.02077,OTU151433:0.0203)0.803:0.00162)0.798:0.00168)0.813:0.00016,(OTU155670:0.01788,OTU180356:0.01299)0.779:0.00315)0.757:0.00255,(((OTU128051:0.01859,OTU130486:0.01593)0.756:0.00258,(OTU115995:0.01062,(OTU118729:0.01624,OTU99995:0.01941)0.750:0.00243)0.290:0.00015)0.865:0.00267,(((OTU128208:0.01582,(OTU186860:0.01871,(OTU100984:0.01274,(OTU100538:0.01528,OTU94615:0.01269)0.747:0.00256)0.867:0.00016)0.413:0.00433)0.526:0.00014,((OTU151619:0.02252,(OTU151256:0.02484,OTU110386:0.02185)0.242:0.00251)0.773:0.00299,((OTU120997:0.01856,OTU117860:0.01316)0.747:0.00016,(OTU99642:0.01703,(OTU120873:0.01233,OTU150858:0.02203)0.759:0.00374)0.561:0.00504)0.870:0.00014)0.836:0.00261)0.603:0.00015,(OTU116678:0.01323,(OTU104345:0.00791,OTU155685:0.01931)0.731:0.00266)0.769:0.00267)0.052:0.00014)0.753:0.00137)1.000:0.00014,(OTU115009:0.0158,OTU95111:0.01256)0.287:0.00016)0.447:0.00015)0.861:0.00014,((((OTU119744:0.00525,OTU120859:0.01601)0.773:0.0026,(OTU123453:0.01598,(((OTU177651:0.01623,(OTU155396:0.01591,OTU94921:0.01209)0.074:0.00014)0.905:0.00298,((((OTU172924:0.02045,((((OTU163670:0.01605,(OTU165235:0.00792,OTU185579:0.01097)0.730:0.00264)0.864:0.00016,OTU171283:0.01595)0.833:0.00267,((OTU171221:0.01335,OTU204954:0.01362)0.634:0.0026,OTU203219:0.02425)0.675:0.00015)1.000:0.00024,OTU202976:0.03609)0.951:0.00121)0.584:0.00178,(OTU164924:0.01667,(OTU192557:0.01933,OTU192640:0.01633)0.167:0.00275)0.734:0.00266)0.880:0.00405,((((OTU179979:0.02695,((OTU173099:0.01867,((OTU156462:0.00848,OTU204942:0.02215)0.713:0.00237,((OTU168187:0.01851,(OTU122898:0.01612,OTU145896:0.0135)0.900:0.00115)0.914:0.00126,(OTU187066:0.01621,(OTU155784:0.01201,OTU180125:0.01895)0.390:0.00016)0.462:0.00297)0.911:0.00015)0.093:0.00016)0.864:0.00277,(OTU138180:0.01609,(OTU198034:0.00834,OTU180523:0.02996)0.756:0.00253)0.774:0.00265)0.757:0.00014)0.412:0.00014,(OTU143888:0.01488,OTU186716:0.00261)0.783:0.00292)0.822:0.00016,((OTU186422:0.01089,OTU207092:0.02839)0.832:0.0046,(((OTU150570:0.01422,OTU186949:0.01357)0.750:0.00242,(OTU160205:0.02506,OTU203258:0.01616)0.773:0.00249)0.831:0.00015,(((OTU171262:0.03023,OTU200709:0.01351)0.856:0.00522,(OTU189398:0.01082,OTU192461:0.01627)0.749:0.0026)0.775:0.00015,OTU151567:0.01899)0.820:0.00268)0.752:0.00153)0.754:0.00152)0.871:0.00278,(OTU120959:0.02412,(OTU92119:0.01248,OTU95137:0.02221)0.724:0.00254)0.791:0.00286)0.854:0.00016)0.264:0.00014,(OTU186086:0.0188,(OTU115405:0.01284,OTU193158:0.01743)0.852:0.00541)0.724:0.0026)0.354:0.00015)0.907:0.00358,(OTU173070:0.03261,OTU197762:0.01568)0.617:0.00625)0.973:0.00014)0.521:0.00014)0.774:0.00015,(OTU111124:0.0313,(OTU146691:0.02676,(OTU138350:0.02157,OTU124261:0.01412)0.101:0.00426)0.894:0.00016)0.835:0.00256)0.853:0.00015,OTU95202:0.00749)0.827:0.00249)0.929:0.00165)0.929:0.00164)0.453:0.00015)0.304:0.00014)0.445:0.00014,OTU85143:0.00749)0.498:0.00015,(OTU138557:0.03557,OTU155436:0.01587)0.791:0.00474)0.577:0.00016,(((OTU186194:0.02418,(OTU91074:0.00791,((OTU101027:0.01531,OTU93644:0.00494)0.834:0.00497,(OTU91458:0.0207,OTU173181:0.01633)0.779:0.00014)0.923:0.00758)0.770:0.00254)0.778:0.0025,(((OTU200106:0.01914,(OTU171315:0.00015,(OTU145407:0.02506,OTU177775:0.01162)0.798:0.00457)0.673:0.00261)0.857:0.00529,(((OTU153419:0.02208,OTU206252:0.02777)0.761:0.00327,(OTU173562:0.00265,(OTU118172:0.00767,((OTU77639:0.00541,OTU86510:0.02146)0.759:0.00291,OTU161145:0.02408)0.912:0.00823)0.897:0.00837)0.941:0.00804)0.830:0.00015,((OTU120448:0.00524,OTU177246:0.01927)0.768:0.00264,(OTU144858:0.00802,(OTU192625:0.00906,(OTU156743:0.02388,OTU203226:0.02383)0.693:0.00273)0.930:0.01032)0.771:0.00258)0.794:0.0027)0.423:0.00014)0.305:0.00015,OTU94714:0.00783)0.850:0.00333)0.854:0.00014,OTU77036:0.00753)0.774:0.00248)0.753:0.00148,(((OTU128534:0.01868,OTU173466:0.02989)0.854:0.00525,(OTU144657:0.01885,OTU164701:0.01064)0.746:0.00256)0.774:0.00261,((OTU164646:0.01863,(OTU145667:0.02888,OTU195540:0.07932)0.338:0.00469)0.793:0.00285,((OTU144038:0.02153,(OTU131449:0.02198,OTU145686:0.01631)0.306:0.00537)0.748:0.00185,(OTU174464:0.01874,(OTU128395:0.02756,OTU203183:0.01601)0.764:0.00568)0.737:0.00203)0.860:0.00124)0.653:0.00015)0.834:0.00267)0.198:0.00015,((OTU144709:0.01806,OTU197954:0.03004)0.911:0.00767,(((OTU118973:0.01289,OTU186165:0.01851)0.749:0.0034,(OTU111115:0.00961,OTU128855:0.01566)0.757:0.00337)0.800:0.00252,((((((OTU92186:0.02048,(OTU112224:0.01281,OTU94883:0.01282)0.762:0.00244)0.783:0.00251,(((OTU94666:0.01769,(OTU195603:0.02985,OTU95092:0.02033)0.735:0.00287)0.796:0.00249,((OTU100068:0.01743,(OTU202774:0.0226,OTU144023:0.01761)0.489:0.00239)0.764:0.00289,OTU100908:0.01772)1.000:0.00015)0.753:0.00013,(OTU192501:0.0191,(OTU138187:0.01011,OTU144134:0.01527)0.861:0.00501)0.883:0.00504)0.996:0.00015)0.817:0.00248,((OTU135302:0.0202,OTU91802:0.0122)0.762:0.0033,(((OTU102043:0.01504,OTU206310:0.01936)0.772:0.00316,(OTU190576:0.01672,OTU204408:0.01396)0.864:0.00549)0.782:0.00251,((OTU110164:0.01758,OTU137165:0.02597)0.745:0.00312,((OTU156996:0.01238,(OTU153921:0.02048,(OTU151059:0.02083,OTU151603:0.01615)0.741:0.00281)0.739:0.00199)0.737:0.00318,((((OTU101319:0.02074,OTU151420:0.01299)0.739:0.00216,((((((OTU94934:0.01511,OTU112101:0.0206)0.949:0.00015,OTU99905:0.01773)0.816:0.00249,(OTU100108:0.0126,OTU99819:0.02299)0.246:0.00014)0.715:0.00014,OTU96468:0.01258)0.877:0.00143,OTU79110:0.01264)0.900:0.00119,OTU100080:0.0126)0.570:0.00014)0.976:0.00015,(OTU99775:0.01814,(OTU110005:0.01743,OTU156570:0.0175)0.868:0.00015)0.810:0.00282)1.000:0.00016,((OTU197024:0.02021,OTU197816:0.02816)0.057:0.00424,(OTU195709:0.01708,OTU206920:0.02389)0.424:0.00343)0.766:0.0041)0.682:0.00224)0.912:0.00014)0.825:0.00016)0.213:0.00015)0.837:0.00249)0.593:0.00015,(OTU98692:0.01528,OTU99986:0.01526)0.752:0.00239)0.449:0.00016,(OTU92906:0.01769,OTU94713:0.02032)1.000:0.00014)0.465:0.00016,((((OTU100749:0.02297,((OTU100098:0.01541,OTU101076:0.01284)0.920:0.00768,OTU99318:0.00249)0.811:0.00248)0.027:0.00015,((OTU95203:0.02335,(OTU106658:0.02722,OTU94845:0.01523)0.728:0.00254)0.885:0.00518,((OTU107455:0.02695,OTU94835:0.03954)0.901:0.00016,(OTU164643:0.01616,(OTU165160:0.0156,OTU185823:0.01822)0.739:0.00326)0.704:0.00522)0.887:0.00517)0.805:0.00014)1.000:0.00015,(OTU180589:0.04484,OTU94704:0.00732)0.915:0.01044)0.823:0.00245,(OTU96330:0.02314,(OTU154175:0.02036,OTU110444:0.01584)0.418:0.00276)0.840:0.00505)1.000:0.00015)0.846:0.00254)0.963:0.00014)0.756:0.00127)0.881:0.00328)0.006:0.00016,OTU136927:0.00785)0.383:0.00014,OTU180178:0.02153)0.266:0.00015)0.856:0.00329,OTU144434:0.00788)0.476:0.00015)0.771:0.00335,OTU91704:0.00255)0.810:0.00267)0.846:0.00265,((((OTU90123:0.01785,(OTU88828:0.02414,OTU89996:0.00542)0.781:0.00432)0.770:0.00346,(OTU76311:0.00498,OTU78312:0.00498)0.729:0.00015)0.845:0.00249,(OTU141724:0.01517,((OTU128404:0.01533,((OTU200019:0.01326,(OTU162054:0.01619,(((OTU151047:0.02388,((OTU160551:0.00489,(OTU162554:0.01767,OTU178457:0.01848)0.843:0.00696)0.770:0.00378,(OTU174420:0.0292,((((OTU117748:0.019,OTU178671:0.02733)0.879:0.00884,(OTU136331:0.02206,OTU194678:0.01944)0.399:0.0048)0.896:0.00014,(OTU115852:0.04331,(OTU174128:0.01385,(OTU117574:0.02959,OTU115814:0.01385)0.615:0.0026)0.947:0.01123)0.723:0.00161)0.989:0.00015,((OTU93264:0.02972,(OTU135903:0.0272,OTU200210:0.02508)0.733:0.00253)0.804:0.00016,OTU90874:0.00014)0.842:0.00259)0.899:0.01119)0.761:0.00253)0.780:0.00265)0.749:0.00298,((OTU161846:0.01273,OTU67761:0.01981)0.717:0.00435,(OTU93734:0.01437,(OTU83168:0.01057,((OTU161373:0.01818,OTU161840:0.02521)0.081:0.00596,OTU189804:0.01607)0.818:0.00015)0.856:0.00267)0.599:0.00015)0.831:0.00371)0.853:0.00015,OTU178484:0.03839)0.917:0.01016)0.947:0.01174)0.966:0.01708,(OTU83332:0.0079,(((OTU189217:0.01994,OTU199356:0.03876)0.761:0.00236,(((OTU160260:0.01662,(OTU115534:0.02003,(OTU160400:0.01515,OTU134247:0.02191)0.595:0.00112)0.647:0.00161)0.849:0.00505,(OTU160522:0.0329,OTU177580:0.01933)0.763:0.00313)0.756:0.00016,(((OTU201450:0.0305,(OTU78405:0.00163,OTU96934:0.03446)0.295:0.00066)0.937:0.00784,(OTU148696:0.01267,(OTU76905:0.00999,OTU91809:0.02035)0.885:0.00015)0.842:0.00248)0.774:0.00014,(OTU134038:0.01554,OTU177722:0.02749)0.866:0.00742)0.874:0.00015)0.043:0.00015)0.799:0.00342,(OTU91586:0.01153,(OTU148320:0.01617,(OTU177300:0.02149,OTU204210:0.01909)0.742:0.00015)0.776:0.0032)0.877:0.00015)0.918:0.00786)0.860:0.00558)0.879:0.01064)0.861:0.00715,(((((((OTU100247:0.02034,((OTU111585:0.01157,(OTU164837:0.02277,(OTU128238:0.01667,OTU78725:0.02732)0.829:0.00565)0.677:0.00151)0.764:0.00399,((OTU172553:0.02429,OTU181061:0.01072)0.907:0.0078,(OTU61371:0.01855,(OTU89073:0.02003,OTU67668:0.02418)0.391:0.00016)0.777:0.0028)0.796:0.00281)0.854:0.00015)0.726:0.00015,(((OTU155496:0.01559,OTU180444:0.01378)0.094:0.00486,(OTU79023:0.01275,OTU99768:0.02345)0.722:0.00256)1.000:0.00015,((OTU130433:0.01866,(OTU128673:0.02479,OTU87772:0.01644)0.744:0.00211)0.756:0.00263,(OTU77097:0.00141,(OTU68817:0.01628,((OTU148342:0.02296,OTU187187:0.01357)0.753:0.00263,(OTU55157:0.0223,OTU58776:0.0093)0.762:0.0039)0.769:0.00373)0.781:0.00226)0.915:0.00163)0.671:0.00014)0.863:0.00251)0.786:0.00418,(((((OTU115185:0.0163,(OTU126864:0.00526,(OTU145741:0.00792,(OTU174568:0.02824,OTU126720:0.01064)0.728:0.00258)0.882:0.00527)0.864:0.00016)0.645:0.00265,OTU91629:0.00255)0.817:0.00268,OTU115983:0.02147)0.856:0.00014,(OTU79427:0.0096,(((OTU104409:0.01358,((OTU109399:0.01557,OTU110149:0.02099)0.826:0.00683,OTU110154:0.00526)0.803:0.00505)0.779:0.00014,OTU135342:0.01607)0.825:0.00325,((OTU109892:0.01118,OTU87681:0.02616)0.360:0.00347,OTU128400:0.02908)0.768:0.00015)0.856:0.00583)0.886:0.00573)0.773:0.00504,((OTU103454:0.03683,(OTU91546:0.01186,(OTU150389:0.01097,(OTU83119:0.00851,OTU202639:0.02827)0.655:0.00015)0.064:0.00014)0.601:0.00524)0.861:0.00015,OTU126779:0.0132)0.365:0.00016)0.872:0.00419)0.778:0.0042,((((((OTU167147:0.02188,OTU171972:0.00819)0.825:0.00505,((OTU140324:0.0325,(((OTU187581:0.03262,(OTU74869:0.01538,(OTU123367:0.01314,OTU167015:0.01596)0.826:0.00527)0.752:0.00016)0.847:0.00301,((((OTU201298:0.03543,(((OTU107678:0.02881,OTU201394:0.03333)0.073:0.00627,(OTU207194:0.01661,OTU140259:0.02399)0.592:0.00016)0.802:0.00448,(((OTU205305:0.02813,OTU198305:0.02162)0.721:0.00262,OTU180613:0.02441)0.479:0.0031,OTU183158:0.03891)0.781:0.00275)0.440:0.00218)0.705:0.00188,((OTU123067:0.02895,OTU184257:0.03774)0.836:0.00666,((((OTU111920:0.03274,OTU157913:0.02442)0.706:0.00153,OTU152777:0.02597)0.755:0.00264,(OTU167097:0.02994,OTU182063:0.0189)0.745:0.00238)0.799:0.0025,((((((((OTU182373:0.02215,OTU94893:0.03698)0.728:0.00544,OTU201306:0.03288)0.876:0.00015,((((OTU123360:0.01942,(OTU166907:0.01118,OTU167009:0.02707)0.762:0.00282)0.690:0.00181,OTU140262:0.0362)0.313:0.00271,OTU138488:0.03234)0.638:0.00015,((OTU123231:0.01621,OTU182354:0.02493)0.750:0.00239,((OTU167144:0.01366,(OTU167041:0.01643,OTU195521:0.0193)0.876:0.00533)0.906:0.00015,OTU205403:0.03042)0.789:0.00481)1.000:0.00015)0.926:0.00261)0.785:0.00014,((((OTU182132:0.01998,OTU195662:0.0372)0.212:0.00416,(OTU191301:0.02715,OTU167143:0.01664)0.871:0.01135)0.967:0.00014,(OTU123350:0.02089,OTU186771:0.05014)0.860:0.00581)0.861:0.00016,OTU107683:0.01792)0.838:0.00253)0.841:0.00253,(((OTU151629:0.02149,OTU97219:0.03717)0.760:0.00247,OTU166808:0.03528)0.746:0.00251,(((OTU201354:0.02112,(OTU131141:0.01277,OTU201413:0.0259)0.766:0.00531)0.787:0.00331,((((((OTU106496:0.03934,OTU89305:0.00015)0.790:0.00014,OTU153304:0.03684)0.836:0.00295,((OTU138152:0.03516,((OTU106712:0.03226,(((((OTU123172:0.01887,(OTU152775:0.03046,OTU192920:0.0277)0.889:0.01095)0.462:0.00521,OTU130244:0.0327)0.909:0.00015,(OTU196258:0.02973,((OTU157442:0.02493,OTU182365:0.01872)0.752:0.00262,((OTU200597:0.01753,OTU204998:0.02453)0.862:0.00733,(OTU151464:0.0173,OTU205733:0.01658)0.648:0.00256)0.841:0.00015)0.862:0.00545)0.927:0.00014)0.905:0.00274,(OTU94946:0.02775,OTU49577:0.00632)0.441:0.00016)0.646:0.00015,((OTU140519:0.02413,OTU130998:0.02126)0.737:0.0029,(OTU123162:0.01859,(OTU186362:0.02148,((OTU122990:0.01891,OTU123000:0.02434)0.751:0.00233,(OTU123093:0.0213,(OTU123095:0.02992,OTU152741:0.05607)0.734:0.00225)0.783:0.00258)0.942:0.00016)0.831:0.00258)0.859:0.00015)0.862:0.00261)0.686:0.00015)0.664:0.0066,(((OTU172602:0.037,OTU180129:0.0229)0.649:0.00147,(OTU205592:0.02189,(OTU191298:0.02251,OTU201975:0.04219)0.733:0.00223)0.166:0.00283)0.999:0.00015,((OTU187595:0.05004,OTU195654:0.03288)0.737:0.00269,(OTU140350:0.02709,OTU96480:0.03239)0.732:0.00283)0.813:0.00292)0.819:0.00293)0.812:0.00016)0.423:0.00016,(OTU140423:0.02944,OTU201328:0.03246)0.709:0.00303)0.775:0.00016)0.192:0.00014,((OTU157354:0.02185,OTU207201:0.02618)0.795:0.00492,(OTU167028:0.02403,OTU173677:0.02412)0.770:0.00314)0.792:0.00263)0.825:0.00293,(((((OTU167131:0.01295,OTU182109:0.01596)0.728:0.00353,OTU182139:0.01919)0.023:0.00257,OTU182041:0.01601)0.054:0.00015,OTU193260:0.01903)0.913:0.00536,((((OTU183384:0.04313,OTU187535:0.02403)0.391:0.00883,(OTU200611:0.04263,OTU201338:0.0307)0.727:0.00015)0.713:0.00453,((OTU166963:0.02555,OTU157319:0.01714)0.689:0.00142,(OTU166965:0.02145,OTU173874:0.02434)0.841:0.00016)0.797:0.00276)0.815:0.00162,((OTU203354:0.03678,(OTU167130:0.01607,OTU196177:0.02741)0.862:0.00539)0.840:0.00015,(OTU166884:0.03046,OTU182350:0.03685)0.810:0.005)0.921:0.00167)0.922:0.00181)0.762:0.00262)0.402:0.00158,(OTU196290:0.02995,OTU205731:0.02225)0.880:0.00858)0.005:0.00012)0.649:0.00016,(((OTU121079:0.02683,(OTU153354:0.02276,OTU153364:0.02409)0.503:0.00311)0.872:0.00014,(OTU173618:0.02701,(OTU182127:0.05324,OTU195563:0.01907)0.332:0.00254)0.782:0.0027)0.848:0.00014,(OTU167219:0.02442,OTU96697:0.01611)0.676:0.00796)0.789:0.00267)0.721:0.00012)0.409:0.00016)0.258:0.00016,OTU152781:0.03418)0.207:0.00016,((OTU96483:0.03396,(OTU182459:0.02198,OTU196221:0.03285)0.826:0.00526)0.208:0.00015,((OTU130689:0.02447,OTU182407:0.03004)0.835:0.00508,OTU173688:0.03282)0.947:0.00015)0.843:0.00253)0.834:0.00459,(OTU182265:0.02123,(OTU182142:0.016,OTU152774:0.02173)0.048:0.00226)0.843:0.00554)0.198:0.00016)0.796:0.00015)0.293:0.00016)0.586:0.00015,((OTU182277:0.02069,OTU96578:0.03003)0.756:0.00322,(OTU146367:0.024,((OTU123466:0.04514,OTU140364:0.02098)0.865:0.00582,OTU124188:0.02127)0.100:0.00014)0.819:0.00142)0.784:0.00166)0.076:0.00014,OTU140502:0.03111)0.926:0.00015)0.849:0.00398,OTU123400:0.0241)0.299:0.00015)0.836:0.00384,OTU123250:0.0213)0.553:0.00014)0.746:0.00015,(OTU157464:0.03155,OTU191261:0.01)0.826:0.00602)0.523:0.00015,((((OTU120935:0.00725,OTU138229:0.01481)0.454:0.00628,OTU173930:0.02097)0.601:0.00301,((OTU127330:0.0079,((OTU170095:0.03355,OTU170608:0.0424)0.492:0.00509,(OTU104087:0.01732,OTU194659:0.02969)0.734:0.01162)0.878:0.00016)0.887:0.00509,(((((OTU127617:0.01731,(((OTU127546:0.01821,(OTU83561:0.01058,OTU99312:0.00668)0.686:0.00076)0.817:0.0052,((OTU143812:0.01875,OTU145710:0.02412)0.775:0.00297,(OTU104699:0.01264,OTU110309:0.01142)0.819:0.00243)0.681:0.0014)0.770:0.00265,OTU86504:0.00668)0.824:0.00536)0.919:0.00015,OTU110447:0.02143)0.147:0.00016,OTU127147:0.01593)0.841:0.00345,((OTU155556:0.0249,(OTU111217:0.02789,(OTU155565:0.01897,OTU87580:0.00524)0.882:0.00611)0.681:0.00118)0.233:0.00155,OTU49176:0.01579)0.805:0.00159)0.903:0.00525,(((OTU171597:0.03023,OTU194548:0.01913)0.828:0.00503,(OTU144388:0.00904,OTU126898:0.03503)0.272:0.00014)0.767:0.00298,OTU58754:0.01926)0.057:0.00349)0.931:0.00014)0.750:0.00312)0.785:0.00259,((OTU135077:0.0187,OTU149352:0.01841)0.870:0.00515,((OTU161559:0.01068,OTU192218:0.016)0.701:0.0026,(OTU185724:0.01296,(OTU127777:0.01294,(OTU155399:0.0028,OTU202492:0.0337)0.859:0.00541)0.491:0.00269)0.773:0.00282)0.160:0.00014)0.780:0.00264)0.899:0.00555)0.885:0.00522,OTU145476:0.00485)0.783:0.00275,(((((((OTU111625:0.01046,(OTU89395:0.01303,(OTU112762:0.0106,OTU89779:0.02564)0.000:0.00015)0.900:0.00768)0.919:0.00775,(OTU89122:0.02082,((((((OTU149180:0.01809,OTU91495:0.00518)0.737:0.0026,(OTU151367:0.01817,OTU187801:0.0365)0.748:0.00315)0.906:0.00707,((((OTU127450:0.01587,(OTU171432:0.03234,(((OTU197539:0.02175,OTU75278:0.00756)0.723:0.00337,(OTU48931:0.01798,OTU95172:0.00774)0.757:0.00292)0.400:0.00015,OTU67321:0.02137)0.852:0.00458)0.074:0.00014)0.174:0.00014,OTU129301:0.01582)0.369:0.00016,((OTU134119:0.02123,((OTU123342:0.02405,OTU167084:0.00552)0.986:0.01897,OTU190642:0.0079)0.705:0.0055)0.427:0.00299,OTU149177:0.0178)0.665:0.00014)0.803:0.00015,((OTU125711:0.01627,OTU190833:0.01089)0.871:0.00537,(OTU110204:0.00809,(OTU99674:0.02173,(OTU180465:0.02925,((OTU75548:0.04162,(OTU48909:0.00801,(OTU192528:0.01044,OTU75531:0.01261)0.654:0.00706)0.328:0.00124)0.763:0.00381,(OTU67354:0.00884,OTU95023:0.01297)0.796:0.00843)0.719:0.00015)0.792:0.00318)0.660:0.00108)0.767:0.00258)0.359:0.00257)0.765:0.00365)0.937:0.01212,(OTU174303:0.01357,(OTU121957:0.01181,OTU166143:0.01165)0.926:0.01164)0.755:0.00327)0.843:0.00502,(OTU112172:0.01057,OTU131183:0.01069)0.757:0.00419)0.443:0.00514,((OTU157791:0.0104,OTU198337:0.01735)0.370:0.00731,OTU157455:0.00686)0.669:0.00138)0.264:0.00014)0.411:0.00015)0.765:0.00255,((((OTU156651:0.01594,(OTU195644:0.02182,OTU173755:0.01332)0.880:0.00014)0.395:0.00263,OTU119802:0.02881)0.742:0.00278,(((OTU203507:0.05307,OTU196151:0.0209)0.654:0.00075,((OTU109263:0.0135,OTU195722:0.02209)0.767:0.00262,OTU174502:0.02742)0.760:0.00272)0.076:0.00015,((OTU156984:0.01687,OTU198236:0.01961)0.715:0.00179,(OTU112309:0.01079,OTU156603:0.02452)0.731:0.00242)0.304:0.00014)0.840:0.00261)0.996:0.00015,(((OTU145775:0.01548,OTU186461:0.01921)0.736:0.00242,(OTU191438:0.02713,OTU85795:0.01501)0.704:0.00312)0.779:0.00259,((OTU89149:0.0077,((OTU146076:0.01797,((OTU188048:0.01347,OTU190459:0.02108)0.386:0.00661,(OTU131296:0.02189,(OTU193237:0.01127,OTU207148:0.02837)0.572:0.00467)0.249:0.00015)0.625:0.00062)0.811:0.00502,(OTU157635:0.01562,OTU195452:0.01633)0.752:0.00317)0.835:0.00462)0.923:0.00016,(((OTU112230:0.01609,OTU188110:0.02171)0.742:0.0024,(OTU106982:0.0159,OTU152031:0.0106)0.756:0.0026)0.891:0.00014,(OTU146639:0.0133,(OTU112128:0.01875,OTU152150:0.01321)0.092:0.00015)0.816:0.0026)0.547:0.00015)0.850:0.00251)0.856:0.00015)0.434:0.00016)0.807:0.0028,(OTU110911:0.01854,(OTU130881:0.01062,OTU187448:0.01354)0.741:0.00254)0.756:0.00261)0.731:0.00116,((OTU128495:0.02728,OTU152461:0.01652)0.780:0.01024,(OTU109035:0.01605,OTU139936:0.02552)0.901:0.00014)0.885:0.00543)0.893:0.00081,((((((((OTU89145:0.00915,(OTU139212:0.02696,OTU146328:0.01853)0.441:0.00699)0.786:0.0059,(OTU134810:0.04221,OTU173318:0.01078)0.863:0.00513)0.878:0.00014,(OTU104210:0.02131,(OTU108718:0.02673,OTU88983:0.02323)0.826:0.00016)0.801:0.00251)0.751:0.00014,(OTU96339:0.01794,OTU100660:0.02308)0.824:0.00014)0.786:0.00249,(((OTU173262:0.02682,(((OTU156398:0.02951,OTU198400:0.01025)0.741:0.00369,((OTU198208:0.02178,((OTU179820:0.01609,OTU195849:0.0107)0.738:0.00255,(OTU193179:0.01288,OTU198137:0.02134)0.753:0.00333)0.021:0.00016)0.846:0.00264,(((OTU157406:0.01595,OTU174364:0.01927)0.776:0.00263,(OTU120232:0.02711,OTU151438:0.01076)0.878:0.00521)0.763:0.00261,(OTU187528:0.0135,(OTU198284:0.01601,(((OTU157082:0.01605,OTU193344:0.01609)0.744:0.00252,(OTU172508:0.0245,(((((OTU173608:0.02188,OTU202823:0.01917)0.755:0.00261,(OTU155603:0.01891,OTU166078:0.01229)0.758:0.00285)0.563:0.00015,OTU198453:0.0246)0.750:0.00296,(OTU181246:0.02204,(OTU157746:0.01381,OTU158721:0.01655)0.714:0.00231)0.788:0.00294)0.761:0.00296,(((OTU195879:0.01889,(OTU174158:0.02473,((OTU75275:0.01991,(OTU157608:0.01565,(OTU165217:0.01918,OTU62303:0.00813)0.820:0.00573)0.753:0.00533)0.796:0.00415,(OTU173775:0.0192,(OTU203556:0.03417,(OTU203369:0.02245,(OTU74746:0.01585,OTU75293:0.01041)0.882:0.00883)0.749:0.0029)0.823:0.00575)0.609:0.00137)0.738:0.00481)0.097:0.00015)0.761:0.00289,OTU198389:0.01598)0.670:0.00016,((OTU157355:0.01619,(OTU157377:0.01071,OTU166523:0.01359)0.747:0.00267)0.492:0.00277,(OTU174063:0.03574,OTU156038:0.01563)0.868:0.00874)0.845:0.00015)0.789:0.00299)0.775:0.00284)0.717:0.00015)0.750:0.00014,OTU173877:0.01901)0.840:0.00289)0.280:0.00015)1.000:0.00015)0.898:0.00283)0.957:0.00158)0.345:0.00123,OTU198554:0.01897)1.000:0.0001)0.888:0.00016,(OTU146426:0.0188,OTU88434:0.02062)0.856:0.0049)0.355:0.00016,((OTU112170:0.01176,OTU89035:0.01423)0.483:0.00502,(OTU174534:0.01354,OTU66025:0.01623)0.729:0.00345)0.772:0.00396)0.109:0.00014)0.518:0.00014,(((((OTU81945:0.00794,OTU82831:0.01828)0.777:0.00371,(((OTU165384:0.02893,OTU171930:0.01768)0.646:0.00132,OTU107184:0.01317)0.836:0.00015,(OTU157798:0.01596,OTU95826:0.0132)0.866:0.00014)0.811:0.00261)0.301:0.00016,OTU130699:0.01775)0.861:0.00313,(((OTU108524:0.01586,OTU111887:0.0132)0.824:0.00015,OTU89014:0.01007)0.985:0.00016,OTU89046:0.03652)0.847:0.00146)0.823:0.00149,((OTU84948:0.01524,(OTU109533:0.01072,(OTU112322:0.01603,OTU85575:0.0154)0.728:0.00229)0.249:0.00252)0.764:0.00011,((OTU110568:0.01654,OTU111827:0.02744)0.728:0.00204,OTU96095:0.01796)0.876:0.00014)0.955:0.00016)0.592:0.00252)0.927:0.00189,((OTU100302:0.02164,OTU164284:0.02169)0.893:0.00788,((OTU88203:0.01777,(OTU112447:0.0132,((OTU111916:0.01588,(OTU107009:0.01893,OTU112173:0.03297)0.818:0.00521)0.953:0.00016,((OTU173716:0.02139,(OTU130951:0.01353,OTU174576:0.02504)0.880:0.00812)0.767:0.00271,((OTU37208:0.00799,OTU61719:0.02159)0.848:0.00518,((((OTU172163:0.0105,OTU173637:0.01319)0.861:0.00015,(OTU187055:0.03822,OTU194320:0.00525)0.864:0.00527)0.814:0.00333,(OTU157331:0.0157,(OTU111684:0.01684,OTU157257:0.02692)0.878:0.00797)0.000:0.00014)0.761:0.00215,(OTU112058:0.01065,OTU173784:0.01331)0.848:0.00526)0.000:0.00016)0.595:0.00015)0.769:0.00014)0.905:0.00016)0.426:0.0026)0.517:0.00015,(OTU107064:0.01582,((OTU146346:0.02259,(OTU107008:0.03328,OTU83912:0.01639)0.209:0.00349)0.758:0.0034,(OTU142291:0.0233,OTU95639:0.01512)0.731:0.00309)0.808:0.00251)0.999:0.00014)0.891:0.00015)0.896:0.00154)0.901:0.0019,((((OTU88924:0.02625,OTU88931:0.01015)0.840:0.00504,((OTU88861:0.02304,((OTU88968:0.02041,((OTU88287:0.01002,(OTU88919:0.02039,OTU86168:0.01011)0.379:0.00016)0.850:0.0025,(((OTU157251:0.02715,(OTU119813:0.04917,OTU130995:0.02731)0.791:0.00749)0.953:0.00016,((OTU22849:0.01558,OTU95921:0.01822)0.833:0.00478,OTU131275:0.0076)0.400:0.00249)0.725:0.00016,OTU88996:0.01272)0.830:0.0025)0.948:0.00014)1.000:0.00013,(OTU112034:0.01548,(OTU106920:0.01058,(OTU108679:0.01606,OTU111845:0.0052)0.761:0.00271)0.894:0.00526)0.750:0.00305)0.905:0.00232)0.999:0.00015,OTU83701:0.00014)0.311:0.00015)0.867:0.00248,((OTU121262:0.03411,OTU156518:0.01621)0.429:0.00809,((((OTU157795:0.0079,(OTU188038:0.03307,(OTU138072:0.01763,OTU174241:0.01611)0.905:0.00014)0.873:0.00542)0.889:0.00016,(((((OTU88984:0.02058,OTU85204:0.01292)0.926:0.00015,(OTU101865:0.02349,OTU95290:0.01317)0.753:0.0024)0.801:0.00118,((OTU139528:0.00583,OTU26633:0.01243)0.092:0.0025,(OTU85502:0.02331,OTU87981:0.01279)0.736:0.00331)0.829:0.00384)0.803:0.00123,OTU145744:0.01811)0.760:0.00275,((OTU131062:0.0153,OTU139476:0.01279)0.699:0.00252,(OTU130748:0.01359,OTU89216:0.01882)0.810:0.00421)0.872:0.00014)0.708:0.00251)0.803:0.00249,((OTU111877:0.01318,((OTU167407:0.0153,OTU187553:0.04456)0.795:0.012,OTU88650:0.01498)0.608:0.00016)0.822:0.00266,(((((OTU102169:0.01011,(OTU206357:0.02511,OTU205083:0.01678)0.927:0.00015)0.803:0.00263,(OTU18830:0.01306,OTU74339:0.04179)0.812:0.00487)0.772:0.00232,((OTU188301:0.02509,(((OTU164549:0.01165,OTU192976:0.03973)0.700:0.00639,(OTU157640:0.02424,(OTU152926:0.02212,OTU203594:0.0142)0.847:0.00016)0.930:0.00016)0.302:0.00261,((OTU196385:0.01593,(OTU157210:0.01054,(OTU154359:0.02138,(OTU181427:0.01635,OTU193288:0.01569)0.875:0.00296)0.958:0.00015)0.884:0.00016)0.208:0.00268,(OTU191192:0.01354,OTU205291:0.01676)0.847:0.00511)0.844:0.0027)0.068:0.00403)0.998:0.00017,(OTU187850:0.03349,OTU89097:0.01767)0.835:0.00545)0.892:0.00014)0.868:0.0025,(OTU111060:0.01055,OTU106899:0.01875)0.606:0.00015)0.833:0.0025,((OTU152070:0.02712,OTU111866:0.008)0.747:0.00248,(((OTU130849:0.01779,((((OTU166582:0.02977,(OTU142961:0.0202,OTU198244:0.03784)0.266:0.00371)0.723:0.00238,(((OTU192804:0.01872,OTU89012:0.01548)0.771:0.00255,((OTU166027:0.01377,OTU173042:0.02197)0.705:0.00207,OTU157343:0.01859)0.923:0.00014)0.936:0.00505,((OTU58668:0.00756,(OTU111041:0.01869,OTU130869:0.0187)0.890:0.00014)0.765:0.00251,(OTU112055:0.03573,OTU38835:0.03221)0.879:0.00758)0.945:0.00015)0.224:0.00016)0.956:0.0001,(OTU151818:0.00709,OTU152549:0.02663)0.766:0.00361)0.696:0.00275,((OTU137976:0.01632,OTU157687:0.0243)0.725:0.00528,(OTU147238:0.02316,OTU198479:0.0222)0.016:0.00259)0.776:0.00289)0.020:0.00046)0.339:0.00084,OTU183814:0.03269)0.110:0.00051,OTU153682:0.01607)0.078:0.00182)0.956:0.0001)0.227:0.00015)0.409:0.00014)0.506:0.00015,(OTU152392:0.01069,OTU206552:0.04288)0.350:0.00514)0.882:0.00604)0.850:0.00015)0.239:0.00014,(((OTU111806:0.02071,OTU89152:0.04499)0.337:0.00251,(OTU26718:0.00258,OTU88872:0.01784)1.000:0.00014)0.816:0.00237,((OTU127401:0.03227,OTU88997:0.02508)0.868:0.00639,(((OTU145032:0.01784,(OTU146453:0.0316,OTU88953:0.0102)0.851:0.00494)0.840:0.00015,OTU130733:0.01778)0.337:0.00016,OTU129357:0.02051)0.984:0.00104)0.806:0.00145)0.780:0.00253)0.833:0.00016)0.941:0.00015)0.845:0.00295,(((OTU130950:0.01322,(OTU158499:0.0186,(OTU172357:0.00804,(OTU123726:0.01582,OTU71314:0.00016)0.368:0.00482)0.760:0.00472)0.003:0.00016)0.305:0.00015,OTU108664:0.01548)0.867:0.00455,(((OTU102384:0.00772,(OTU181564:0.00811,OTU190660:0.02107)0.924:0.0089)0.852:0.00509,((OTU158952:0.01862,(OTU133469:0.03797,(OTU203971:0.01619,(OTU173989:0.01062,(OTU203590:0.00531,(OTU121686:0.01072,OTU96206:0.01383)0.904:0.0084)0.912:0.00834)0.734:0.00268)0.922:0.00014)0.906:0.00543)0.789:0.00015,(OTU90060:0.02847,(((((OTU166371:0.01746,OTU166688:0.01754)0.865:0.0059,OTU199768:0.01902)0.756:0.00287,((((((OTU134539:0.04743,OTU177077:0.02145)0.227:0.00586,(OTU169402:0.01322,((OTU173154:0.02048,OTU180851:0.01004)0.453:0.00771,(OTU122382:0.01072,OTU142552:0.02627)1.000:0.00014)0.725:0.0023)1.000:0.00015)0.825:0.00245,(OTU139231:0.02341,((((OTU121074:0.01611,OTU118184:0.01884)0.754:0.00244,((((OTU122671:0.01594,(OTU120724:0.01321,OTU121650:0.01059)0.272:0.00016)0.789:0.00249,(OTU120897:0.01903,OTU121764:0.0161)0.915:0.008)0.087:0.00016,OTU166267:0.01867)0.810:0.00265,((OTU190798:0.01348,OTU96257:0.02032)0.408:0.00276,OTU95634:0.04808)0.830:0.00016)0.497:0.00015)0.768:0.00014,(OTU96048:0.01305,OTU180120:0.02162)0.721:0.00239)0.793:0.00256,((OTU157039:0.02143,(OTU157826:0.01945,OTU91368:0.01739)0.172:0.00792)0.662:0.00159,((OTU146644:0.00963,(OTU121648:0.02718,OTU180253:0.0276)0.847:0.01037)0.859:0.00629,(OTU128850:0.04706,(OTU122713:0.04778,OTU140139:0.02249)0.722:0.00173)0.794:0.00278)0.848:0.00491)0.808:0.00071)0.861:0.00259)0.175:0.00016)0.768:0.00015,(OTU139004:0.02433,OTU139297:0.02149)0.717:0.00278)0.023:0.00016,OTU164759:0.03245)0.431:0.00016,(((OTU179817:0.01344,((((OTU196110:0.02678,OTU197748:0.01317)0.851:0.00677,OTU166340:0.01132)0.680:0.00193,(OTU201070:0.01677,((OTU181794:0.02175,(OTU207151:0.02813,OTU201005:0.02508)0.725:0.00262)0.827:0.00539,(OTU181269:0.03642,OTU165732:0.01146)0.832:0.00014)0.835:0.00459)0.321:0.00275)0.766:0.00169,(OTU201228:0.03299,(OTU205282:0.01351,(OTU191226:0.02427,OTU200974:0.01362)0.859:0.00014)0.170:0.00016)0.831:0.00495)0.290:0.00014)0.523:0.00015,OTU181344:0.03633)0.796:0.00096,(OTU179321:0.00808,OTU182017:0.01899)0.756:0.00264)0.774:0.00269)0.838:0.00015)0.908:0.00566,(OTU95075:0.00712,OTU103488:0.0192)0.757:0.00266)0.790:0.00418,((OTU121851:0.01613,OTU129371:0.00801)0.742:0.00261,(OTU152333:0.01794,((OTU189789:0.0165,OTU172015:0.02405)0.893:0.00014,OTU112176:0.00503)0.937:0.00502)0.831:0.00015)0.774:0.00262)0.824:0.00255)0.832:0.00015)0.777:0.00252)0.736:0.00065,((OTU89580:0.00783,((((OTU100366:0.0109,OTU93616:0.0094)0.767:0.0027,((OTU98592:0.00869,(OTU115666:0.00256,OTU126910:0.02705)0.874:0.00531)0.850:0.00559,(OTU98412:0.02438,OTU99411:0.01271)0.651:0.00016)0.792:0.00528)0.858:0.0051,(OTU167270:0.02142,((((((OTU197612:0.03381,(OTU202123:0.01865,OTU202671:0.00575)0.204:0.00411)0.903:0.0113,(OTU155818:0.02536,(OTU165130:0.0138,OTU166614:0.02368)0.812:0.00014)0.749:0.00211)0.701:0.0028,OTU171460:0.01813)0.773:0.00424,(OTU127056:0.01872,OTU95839:0.00294)0.760:0.00297)0.756:0.00298,OTU159734:0.0214)0.764:0.00293,((OTU96548:0.00946,(OTU140515:0.01623,OTU96622:0.01632)0.848:0.00015)0.828:0.00315,((((OTU193219:0.01391,OTU196283:0.01935)0.753:0.00373,OTU182438:0.01308)0.734:0.00391,(OTU167115:0.01989,OTU182068:0.01686)0.652:0.00066)0.779:0.00137,((OTU182319:0.01866,((OTU123315:0.01597,OTU182156:0.01866)0.757:0.00259,(OTU96432:0.00261,OTU96523:0.01789)0.847:0.00016)0.500:0.00014)0.870:0.00403,OTU123263:0.0159)0.430:0.00015)0.838:0.00014)0.921:0.00585)0.874:0.00014)0.796:0.0035)0.751:0.00286,(((OTU120447:0.00785,OTU164972:0.01629)0.871:0.00813,(OTU113083:0.00262,(OTU111926:0.01842,OTU191335:0.02213)0.860:0.00505)0.982:0.00014)0.827:0.00439,(OTU142099:0.01041,((OTU108001:0.0084,OTU168714:0.02169)0.889:0.00866,(OTU166952:0.0186,(OTU123363:0.02126,OTU205795:0.01131)0.909:0.01083)0.794:0.00015)0.970:0.01587)0.224:0.00334)0.783:0.00335)0.518:0.00015)0.957:0.00506,(OTU132747:0.01857,(OTU158490:0.01893,(OTU175746:0.01701,OTU188892:0.04843)0.284:0.00185)0.913:0.00016)0.895:0.00015)0.851:0.00479)0.840:0.00433)0.520:0.00014)0.729:0.00014)0.942:0.0074)0.806:0.00015,(OTU138719:0.00526,(((OTU204932:0.01367,OTU80736:0.00853)0.750:0.00407,OTU180559:0.04538)0.880:0.00015,(((OTU200575:0.01601,(((OTU136412:0.01446,OTU180668:0.01581)0.573:0.00543,OTU200589:0.01352)0.762:0.0031,OTU165068:0.02523)0.636:0.00194)0.999:0.00016,(OTU120989:0.01867,OTU94619:0.00761)0.754:0.00245)0.827:0.00252,(((OTU165188:0.02422,OTU180518:0.0079)0.377:0.01064,(((OTU180717:0.02296,OTU198433:0.0239)0.751:0.00441,(OTU85220:0.01016,(OTU164913:0.0079,OTU165680:0.01068)0.794:0.00015)0.818:0.00249)0.754:0.00015,(((((((((OTU151700:0.01563,OTU180117:0.01635)0.833:0.00467,OTU190559:0.01892)0.862:0.00015,OTU138212:0.02405)1.000:0.00015,(OTU120688:0.02689,OTU180517:0.00789)0.423:0.00527)0.743:0.00246,(OTU138582:0.01319,((OTU120510:0.02447,(OTU121103:0.02956,(OTU180622:0.02422,(OTU180508:0.01603,(OTU180417:0.02132,OTU180431:0.01576)0.765:0.00315)0.780:0.00263)0.938:0.00077)0.875:0.00195)0.733:0.00249,(OTU120554:0.01054,OTU180621:0.01874)0.902:0.00016)0.801:0.00259)0.908:0.00015)1.000:0.00015,((OTU165879:0.01895,OTU181198:0.01607)0.744:0.00279,(OTU200663:0.0355,(OTU180901:0.0213,(OTU180390:0.01604,(OTU118971:0.02131,OTU121397:0.01593)0.766:0.00263)0.773:0.00258)0.629:0.00014)0.840:0.00494)0.122:0.00282)0.921:0.00237,(((((OTU120818:0.01345,OTU151669:0.01818)0.758:0.00771,(OTU120363:0.01862,OTU180703:0.02707)0.814:0.0029)0.999:0.00014,((OTU138325:0.00802,OTU164998:0.0215)0.758:0.00248,((OTU190897:0.01887,(OTU151728:0.02857,OTU164679:0.02721)0.742:0.00238)0.776:0.00276,(OTU164692:0.01684,OTU95126:0.03736)0.722:0.00192)0.891:0.00015)0.782:0.00015)0.866:0.00254,(((((OTU120348:0.01601,OTU92991:0.04241)0.736:0.00255,((((((((OTU179267:0.01495,(OTU180334:0.0209,OTU181205:0.01801)0.643:0.00825)0.748:0.00382,(OTU198440:0.01587,OTU95027:0.01763)0.859:0.0063)0.736:0.00245,((((OTU195636:0.02443,(OTU195509:0.02175,OTU195656:0.0109)0.847:0.00524)0.774:0.00261,(OTU195555:0.0215,(OTU200721:0.01901,OTU200732:0.01894)0.712:0.0028)0.897:0.00016)0.871:0.0052,(OTU180238:0.01593,(OTU167780:0.0133,OTU94854:0.0175)0.207:0.00015)0.860:0.00287)0.217:0.00016,((OTU195561:0.03807,OTU200677:0.01937)0.585:0.00571,OTU165192:0.02141)0.785:0.00276)0.830:0.00014)0.981:0.00015,(OTU164535:0.0327,OTU164623:0.02407)0.384:0.0029)0.917:0.00165,((((OTU106560:0.00938,OTU120707:0.0155)0.853:0.00637,((OTU85013:0.00246,OTU151707:0.03142)0.706:0.00015,((((OTU138710:0.0366,OTU151639:0.02596)0.832:0.00015,(OTU95046:0.02334,(OTU138517:0.02326,OTU95131:0.01015)0.717:0.00244)0.780:0.00248)1.000:0.00016,(OTU146765:0.02048,(OTU138658:0.02069,(OTU121028:0.02166,OTU94817:0.01487)0.720:0.00306)0.776:0.00261)0.758:0.0025)0.780:0.00218,((OTU120652:0.02572,OTU94928:0.01568)0.905:0.00156,OTU94759:0.03156)0.851:0.0009)0.802:0.00279)0.855:0.0025)0.917:0.00015,(((OTU195550:0.01331,(OTU180338:0.01904,OTU195566:0.03049)0.766:0.00227)0.762:0.00263,((OTU120562:0.01873,((OTU120745:0.01803,OTU180232:0.01526)0.848:0.00634,OTU179160:0.02706)0.915:0.00015)0.129:0.00015,(OTU180308:0.02467,(((OTU200595:0.02731,OTU200671:0.03598)0.753:0.00286,OTU165186:0.0188)0.781:0.00281,OTU164769:0.01891)1.000:0.00034)1.000:0.00209)0.000:0.00014)0.500:0.00016,(OTU120882:0.02144,OTU138547:0.01866)0.738:0.00254)0.884:0.00015)0.457:0.00015,((OTU120468:0.01863,OTU138300:0.01057)0.776:0.00262,OTU120414:0.01328)0.631:0.00261)0.929:0.00158)0.929:0.00179,OTU151507:0.01795)1.000:0.00016,((((OTU180584:0.01913,OTU165045:0.02151)0.103:0.00255,OTU95018:0.01814)0.931:0.00015,(OTU164812:0.02426,(((OTU151397:0.01477,(OTU180322:0.0315,OTU180746:0.0174)0.696:0.00157)0.844:0.00585,OTU164869:0.01605)0.944:0.00016,((((OTU200736:0.02505,OTU95022:0.01552)0.896:0.00809,((OTU165691:0.01873,OTU95123:0.00527)0.860:0.00541,(OTU106637:0.00907,OTU164640:0.0188)0.869:0.00629)0.760:0.0021)0.104:0.00014,OTU138358:0.05464)0.835:0.00464,(((OTU180609:0.01087,OTU95194:0.013)0.758:0.00255,OTU180383:0.01915)0.763:0.00283,OTU165069:0.01914)0.716:0.00222)0.769:0.00015)0.832:0.00268)0.880:0.00014)0.801:0.00252,(OTU138603:0.02703,(OTU180553:0.01291,(OTU164770:0.02194,OTU204994:0.01066)0.700:0.00065)0.829:0.0028)0.757:0.00276)0.816:0.00252)1.000:0.00037,((OTU180173:0.0136,(OTU195598:0.0243,OTU205003:0.01898)0.766:0.00299)0.351:0.00264,(OTU121092:0.01051,(OTU190680:0.01937,(OTU193408:0.01893,(OTU195759:0.01135,(OTU164820:0.01964,(OTU164599:0.02116,OTU190762:0.00814)0.742:0.00291)0.779:0.00271)0.605:0.00173)0.297:0.0001)0.907:0.0001)1.000:0.00015)0.755:0.00255)0.393:0.00069)0.208:0.00032,(OTU164894:0.02158,OTU120518:0.01889)0.752:0.00236)0.001:0.00014,(((OTU94765:0.02586,OTU95163:0.02583)0.835:0.00538,(((((OTU138122:0.02649,OTU200894:0.02168)0.333:0.00599,(OTU106564:0.01518,(OTU131471:0.01318,OTU120785:0.01855)0.783:0.00015)1.000:0.00015)0.913:0.00237,(((OTU164886:0.01055,OTU180670:0.01077)0.758:0.00258,((OTU190759:0.01909,OTU195623:0.02466)0.856:0.00523,((OTU85225:0.02028,(OTU106429:0.02579,OTU138385:0.0192)0.720:0.00249)0.782:0.00327,OTU115834:0.02671)0.536:0.00016)0.460:0.00015)0.212:0.00015,(((((OTU200574:0.01697,(OTU165808:0.03553,(OTU180503:0.02258,OTU190619:0.02062)0.735:0.0039)0.641:0.00059)0.836:0.00627,((((OTU195660:0.02533,(OTU195589:0.01456,OTU190621:0.01668)0.753:0.00275)0.666:0.00149,((OTU180297:0.01009,OTU180459:0.04219)0.800:0.00609,(OTU164956:0.01359,OTU195512:0.02189)0.499:0.00522)0.894:0.00016)0.892:0.00015,OTU190657:0.02456)0.827:0.00499,OTU180409:0.02725)0.611:0.00016)0.374:0.00015,((OTU204964:0.01365,(OTU195665:0.01564,OTU190614:0.01961)0.747:0.00239)0.749:0.00305,((OTU164975:0.0385,OTU180605:0.02464)0.767:0.00317,(OTU180435:0.01925,(OTU120828:0.01357,OTU180648:0.0222)0.751:0.00262)0.212:0.00015)0.698:0.00241)0.815:0.00274)0.623:0.00014,(OTU180741:0.0309,OTU180745:0.01104)0.900:0.00796)0.743:0.00014,OTU164778:0.01055)0.796:0.00264)0.785:0.00014)0.635:0.00015,((((OTU120710:0.01321,(OTU120475:0.01336,OTU120495:0.01884)0.735:0.00265)0.538:0.00524,((OTU200658:0.01625,OTU205471:0.02227)0.704:0.00275,(OTU164543:0.0216,(OTU138444:0.01326,OTU94884:0.01538)0.770:0.0026)0.771:0.00245)0.837:0.00248)1.000:0.00015,(OTU180255:0.0219,OTU180587:0.01378)0.705:0.00207)0.998:0.00014,OTU94832:0.01005)0.841:0.0025)0.852:0.00249,((((OTU164524:0.0242,OTU190700:0.00815)0.402:0.00524,(OTU180225:0.016,OTU174562:0.01618)0.950:0.00014)0.902:0.0052,(OTU138497:0.03358,OTU200917:0.02435)0.742:0.00286)0.978:0.00014,(OTU195691:0.01876,((OTU94742:0.01243,OTU180213:0.01623)0.326:0.00299,(OTU178521:0.03582,OTU161045:0.02665)0.787:0.00016)0.713:0.00015)0.769:0.00257)0.808:0.00248)0.314:0.00014)1.000:0.00016,((OTU94911:0.04254,OTU165606:0.01316)0.819:0.00014,((OTU205042:0.02462,OTU207119:0.03707)0.762:0.00306,OTU120504:0.02145)0.716:0.00015)0.893:0.00253)0.802:0.00154)0.071:0.00145,(OTU179967:0.02677,(OTU164605:0.01879,OTU195602:0.0193)0.435:0.00242)0.791:0.00291)1.000:0.0001)1.000:0.00015,((OTU120555:0.01874,OTU138849:0.02145)0.741:0.00262,((OTU95016:0.02348,OTU95034:0.01012)0.727:0.00253,OTU106647:0.02336)0.759:0.0025)0.802:0.00269)0.839:0.00016)0.459:0.00016,((OTU138588:0.01553,OTU165159:0.03006)0.086:0.00495,((OTU138346:0.01861,(OTU120925:0.01606,(OTU120364:0.01599,OTU95119:0.01769)0.891:0.00014)0.680:0.00294)0.856:0.00015,((OTU151981:0.02071,OTU120946:0.01876)0.838:0.00015,OTU120490:0.01322)0.835:0.00253)1.000:0.00014)0.922:0.00241)0.263:0.00016,((OTU120441:0.0413,(OTU180134:0.01936,OTU94959:0.02071)0.742:0.00239)0.865:0.00496,(OTU151563:0.05141,OTU187995:0.02388)0.858:0.00584)0.921:0.00015)0.834:0.00248)0.889:0.00493)0.753:0.00015,((OTU85048:0.01276,(OTU180337:0.01267,(OTU120762:0.00789,OTU94751:0.01228)0.178:0.00522)0.682:0.00122)0.787:0.00259,(OTU120705:0.01051,(OTU120431:0.01865,(((OTU164768:0.02658,((OTU151377:0.02236,OTU190584:0.01895)0.673:0.00774,(OTU138237:0.01174,OTU94681:0.01226)0.817:0.00563)0.894:0.00015)0.624:0.00014,((OTU204938:0.01309,(OTU201679:0.0077,OTU204936:0.02232)0.533:0.00562)0.807:0.00021,OTU200837:0.01667)0.530:0.00802)0.795:0.00376,(OTU94800:0.01295,(OTU120289:0.04133,OTU94840:0.00486)0.733:0.00293)0.898:0.00726)0.778:0.00016)0.450:0.00016)0.834:0.00016)0.767:0.00011)0.381:0.00015)0.943:0.00504)0.785:0.00252)0.886:0.00505)0.859:0.00362,((OTU103076:0.01487,OTU167324:0.01931)0.811:0.00629,((OTU78234:0.00248,(OTU82161:0.01052,(OTU86147:0.0133,OTU90162:0.01537)0.791:0.00238)0.165:0.00016)0.967:0.00015,(OTU198789:0.0211,(OTU183142:0.01718,(OTU125266:0.03855,OTU191406:0.0088)0.745:0.00427)0.947:0.00014)0.865:0.00337)0.830:0.00134)0.825:0.00135)0.392:0.00014,OTU86941:0.0152)0.876:0.00348)0.001:0.00015)0.486:0.00016)0.921:0.00501,(((((((OTU165158:0.02146,(OTU120341:0.02969,OTU80832:0.02846)0.422:0.00015)0.826:0.00255,((((OTU120693:0.03017,OTU121515:0.01614)0.753:0.00522,(OTU166105:0.01333,(((OTU165352:0.01059,((OTU120865:0.01849,OTU180392:0.01849)0.761:0.00331,(((OTU120384:0.01811,OTU180660:0.01663)0.403:0.0059,(OTU117918:0.01893,OTU122341:0.01341)0.948:0.00016)0.886:0.00509,(OTU121417:0.02384,OTU138969:0.0414)0.899:0.00886)0.948:0.00015)0.720:0.00016)0.926:0.00134,OTU164434:0.02422)0.353:0.00044,(OTU116343:0.01413,(OTU140077:0.01638,OTU162186:0.0193)0.755:0.00291)0.739:0.00092)0.913:0.00171)1.000:0.00014)0.706:0.0012,(OTU116838:0.01583,OTU139557:0.01946)0.820:0.00522)0.752:0.0017,(OTU117560:0.02413,(((OTU85304:0.01321,(OTU120561:0.01287,OTU191090:0.01612)0.752:0.00334)0.764:0.0026,((((OTU180949:0.02187,OTU84950:0.04734)0.786:0.00484,(OTU138194:0.0264,OTU139765:0.01136)0.341:0.00485)0.745:0.00359,(OTU121332:0.01592,(((OTU122585:0.01064,OTU78267:0.01542)0.862:0.00502,(((OTU76992:0.01264,(OTU146929:0.01899,OTU78088:0.01021)0.746:0.00247)0.781:0.00254,(OTU136409:0.02137,OTU77873:0.01509)0.731:0.00293)0.419:0.00014,((((OTU138297:0.02116,OTU85037:0.01212)0.761:0.00408,((OTU85109:0.01592,((OTU121375:0.01618,OTU77801:0.01451)0.747:0.00279,(OTU77359:0.01709,OTU85359:0.0272)0.861:0.00536)0.792:0.00014)0.459:0.00014,(OTU85386:0.01861,(OTU85365:0.01054,OTU85432:0.01054)0.494:0.00014)0.817:0.00261)0.359:0.00015)0.000:0.00014,OTU85222:0.01586)0.192:0.00016,OTU85745:0.02952)0.794:0.00016)0.849:0.00262)0.947:0.00015,((OTU77862:0.02312,(OTU84639:0.0211,OTU77931:0.03101)0.736:0.00326)0.769:0.00014,(OTU81645:0.02357,OTU85599:0.00792)0.773:0.00253)0.848:0.0026)1.000:0.00014)0.172:0.00032)0.062:0.0003,((OTU130882:0.02143,OTU85152:0.00795)0.755:0.00252,(OTU95276:0.01053,(OTU151519:0.01942,OTU77816:0.0484)0.753:0.00245)0.115:0.00015)0.819:0.00266)0.436:0.00108)0.014:0.00011,OTU122526:0.01592)0.130:0.0001)0.241:0.00017)1.000:0.0001)0.868:0.00014,(OTU77917:0.01526,(OTU84221:0.01319,OTU85912:0.01324)0.841:0.00015)0.906:0.00501)0.792:0.00015,((((OTU77994:0.0102,OTU85284:0.01337)0.869:0.005,OTU85246:0.0079)0.880:0.00015,(OTU115923:0.01865,((OTU122473:0.01906,OTU84130:0.02455)0.732:0.00248,OTU122729:0.01599)0.382:0.00014)0.691:0.0026)0.788:0.00245,((OTU100840:0.01059,OTU77248:0.01804)0.217:0.00016,(OTU106955:0.03238,OTU77671:0.03231)0.230:0.00693)0.842:0.00488)0.976:0.00015)0.915:0.00246,((OTU121452:0.02405,(OTU138671:0.0157,OTU78271:0.01837)0.270:0.00244)0.741:0.00272,((OTU151547:0.02173,OTU80458:0.02328)0.871:0.00494,(((((((OTU85026:0.01316,(OTU82382:0.01326,OTU85299:0.01054)0.861:0.00521)0.753:0.00259,((OTU85319:0.02132,OTU85844:0.0187)0.729:0.00298,(OTU116758:0.01604,OTU146489:0.01208)0.805:0.00685)0.386:0.00016)0.598:0.00015,((OTU79763:0.02594,OTU116232:0.01326)0.251:0.00243,(OTU77986:0.01025,OTU77995:0.02352)0.909:0.00757)0.608:0.00014)0.856:0.00014,((OTU77919:0.01484,OTU85221:0.01052)0.741:0.00293,(OTU78016:0.01809,OTU85129:0.01334)0.760:0.00253)0.747:0.00245)0.867:0.00249,(((((OTU138613:0.02396,OTU85948:0.01595)0.469:0.00015,OTU88530:0.02118)0.831:0.00259,((((((OTU121220:0.01617,(OTU180154:0.00014,OTU84789:0.0087)0.785:0.00459)0.759:0.00248,((OTU92761:0.00784,(OTU85092:0.0134,OTU95129:0.01887)0.776:0.00248)0.805:0.0026,(((OTU89162:0.02125,(OTU94739:0.01608,OTU95181:0.02419)0.757:0.00234)0.622:0.00014,((((((OTU121180:0.01832,OTU138236:0.0157)0.372:0.00642,((OTU80780:0.02343,((OTU106574:0.02406,OTU85167:0.01558)0.737:0.00333,(((OTU179608:0.00541,OTU85366:0.02422)0.885:0.00517,(OTU165246:0.01588,((OTU157482:0.01266,OTU96972:0.0293)0.875:0.00637,OTU83618:0.01594)0.154:0.00015)0.839:0.0026)0.910:0.00015,((OTU189926:0.01921,OTU95861:0.01101)0.768:0.00259,(OTU134667:0.029,(OTU138402:0.02239,OTU146263:0.0247)0.761:0.00232)0.674:0.00015)0.874:0.00253)0.882:0.00015)0.996:0.00056)0.917:0.00199,(((OTU106361:0.01084,OTU77968:0.01335)0.720:0.00175,(OTU138513:0.0277,OTU77239:0.01781)0.895:0.00015)0.815:0.00251,(OTU76072:0.01018,OTU77899:0.01257)0.108:0.00014)0.786:0.0025)0.912:0.00237)1.000:0.00016,(OTU78090:0.01011,OTU85249:0.02412)0.735:0.00246)0.737:0.00014,(OTU85380:0.02403,(OTU77993:0.01806,OTU80507:0.02056)0.798:0.00732)0.936:0.00015)0.780:0.00014,((OTU120692:0.0162,OTU77382:0.01281)0.719:0.0024,(OTU151817:0.02224,((OTU122230:0.0162,OTU84809:0.01346)0.727:0.00252,OTU80817:0.00943)0.767:0.00257)0.771:0.00339)0.812:0.00254)0.718:0.00014,((OTU78021:0.01327,OTU80790:0.02388)0.735:0.00195,(OTU106562:0.02057,OTU106447:0.02051)0.777:0.00015)0.838:0.00251)0.919:0.00014)0.000:0.00015,(OTU138483:0.03231,OTU95012:0.01055)0.868:0.00014)0.482:0.00015)0.313:0.00015)0.808:0.00264,((OTU120580:0.01859,((OTU85133:0.03661,OTU95015:0.01661)0.777:0.00384,OTU91496:0.02064)0.479:0.00262)0.410:0.00015,OTU85311:0.01053)0.809:0.00255)0.819:0.00144,OTU76077:0.02057)0.072:0.0001,((OTU138335:0.0107,OTU78048:0.01988)0.403:0.00558,(((((OTU138503:0.02107,OTU85310:0.02094)0.843:0.00615,((OTU151462:0.01889,(OTU121031:0.01059,OTU84164:0.01055)0.867:0.00784)0.937:0.00015,((OTU138695:0.00525,OTU95316:0.01588)0.873:0.00016,(OTU180967:0.00809,(OTU94755:0.02692,(OTU116593:0.02148,OTU95294:0.016)0.249:0.00252)0.924:0.00015)0.900:0.00016)0.792:0.00014)0.457:0.00015)1.000:0.00015,(OTU138681:0.02352,(OTU106544:0.02665,OTU138544:0.01767)0.305:0.00415)0.741:0.00327)0.461:0.00257,OTU85777:0.01869)0.893:0.00014,(OTU138610:0.0185,OTU85329:0.024)0.771:0.00308)1.000:0.00014)0.787:0.00268)0.348:0.00042,OTU120423:0.01323)0.036:0.00027)1.000:0.00011,((OTU85178:0.01593,OTU78273:0.02319)0.677:0.00015,((OTU138127:0.01327,(OTU107192:0.02931,OTU138458:0.0188)0.763:0.00242)0.766:0.00271,(OTU106623:0.01479,(OTU186700:0.01565,OTU197662:0.01962)0.860:0.00628)0.782:0.00296)0.725:0.00241)0.876:0.00265)0.999:0.00016,((OTU121670:0.02443,OTU190623:0.02236)0.737:0.00242,(OTU179548:0.03045,(OTU100608:0.02838,OTU180375:0.02171)0.745:0.00245)0.257:0.00276)0.858:0.00509)0.830:0.00015)0.827:0.00248,((((OTU139014:0.01874,(OTU164652:0.01328,OTU121121:0.02133)0.798:0.00015)0.829:0.00266,OTU164946:0.01605)1.000:0.00015,(OTU122265:0.02166,OTU164883:0.01357)0.756:0.00532)0.714:0.00075,((((OTU122233:0.03015,OTU150838:0.02715)0.288:0.00273,OTU145955:0.01631)0.902:0.00015,OTU121126:0.00789)0.838:0.00284,((OTU140197:0.03259,((OTU131173:0.01603,OTU164611:0.02717)0.627:0.00274,(OTU121314:0.0268,OTU157511:0.03066)0.842:0.00016)0.758:0.00259)0.740:0.00262,((OTU139916:0.01638,(OTU122234:0.02997,(((OTU121461:0.01274,OTU157005:0.01396)0.316:0.00341,OTU177928:0.02363)0.806:0.00601,(OTU181912:0.01369,((OTU138106:0.03339,(OTU121244:0.01617,(OTU165633:0.01727,OTU190104:0.0287)0.769:0.00407)0.775:0.00267)0.772:0.00267,((((OTU120666:0.01862,((OTU120615:0.01337,(OTU120556:0.01087,OTU166455:0.03859)0.755:0.00247)1.000:0.00023,OTU151881:0.00014)0.413:0.00094)0.907:0.00142,(OTU121199:0.01609,((OTU116781:0.02497,(OTU80753:0.01735,OTU92835:0.01094)0.700:0.00309)0.707:0.00223,OTU139904:0.01443)0.890:0.01011)0.722:0.00321)0.462:0.00015,((OTU181038:0.0277,OTU130749:0.02993)0.277:0.00255,OTU202722:0.02925)0.779:0.00313)0.135:0.00016,OTU177921:0.02137)0.577:0.00015)1.000:0.00015)0.813:0.0004)0.757:0.00584)0.349:0.00014)0.789:0.00355,OTU139633:0.00786)0.019:0.00014)0.464:0.00014)0.826:0.00238)0.907:0.00624)0.452:0.00025,(((OTU166452:0.01566,OTU94752:0.01562)0.758:0.00336,(OTU165118:0.01756,(OTU190611:0.03393,(OTU180736:0.01731,OTU95087:0.02022)0.271:0.00256)0.777:0.00294)0.685:0.00109)0.824:0.00263,((OTU138121:0.02055,(OTU78231:0.02457,OTU79531:0.01588)0.543:0.00598)0.760:0.00415,((((OTU78254:0.01299,OTU85028:0.01335)0.757:0.00245,((OTU115503:0.0188,OTU139095:0.01878)0.731:0.00247,(OTU85181:0.01321,((OTU107511:0.01884,(OTU122527:0.02142,OTU80974:0.01406)0.101:0.00261)0.036:0.00412,OTU95485:0.01784)0.685:0.00015)0.454:0.00014)0.833:0.00015)0.848:0.00264,((((OTU165023:0.01596,(((((OTU120452:0.02418,OTU122824:0.01625)0.743:0.00254,OTU180889:0.01915)0.777:0.0026,((OTU121087:0.05345,OTU160405:0.01358)0.848:0.00508,(OTU166415:0.02157,(OTU165413:0.00841,OTU180773:0.03089)0.741:0.00209)0.779:0.00281)1.000:0.00014)1.000:0.00075,OTU140201:0.02173)1.000:0.00165,(OTU181167:0.016,(OTU117735:0.01563,OTU190748:0.016)0.382:0.00334)0.816:0.00014)0.158:0.00016)0.837:0.00261,(((((((OTU77337:0.0025,(OTU96334:0.01261,(OTU77477:0.00246,OTU77487:0.01779)0.768:0.00251)0.797:0.00248)0.788:0.00014,(OTU95311:0.01639,(OTU100600:0.02934,OTU95909:0.01123)0.837:0.00543)0.883:0.00684)0.437:0.00014,((OTU104036:0.01545,OTU106576:0.03172)0.887:0.00014,(OTU106788:0.0176,OTU195777:0.0223)0.475:0.00845)0.847:0.00493)0.808:0.00226,(OTU78323:0.01252,(OTU107290:0.01832,(OTU106477:0.01827,OTU77350:0.01967)0.554:0.00586)0.734:0.0029)0.713:0.00281)0.708:0.00015,(OTU77962:0.02635,OTU95229:0.024)0.879:0.0075)0.883:0.00016,(((OTU85217:0.01606,(((OTU77885:0.01237,((OTU78099:0.01869,(OTU116788:0.01358,OTU85230:0.01622)0.753:0.00256)0.422:0.00283,OTU80164:0.01781)0.771:0.00247)0.879:0.00014,(((OTU78103:0.02537,OTU78276:0.01757)0.487:0.00546,OTU78010:0.01725)0.905:0.00016,(OTU95486:0.01077,OTU77402:0.01345)0.831:0.00014)0.854:0.00263)0.820:0.00288,OTU77972:0.01114)0.891:0.00061)0.995:0.00061,OTU78025:0.01567)0.775:0.00278,(OTU77849:0.01797,((OTU76719:0.02068,OTU81060:0.01028)0.364:0.00498,(OTU77990:0.01836,OTU94922:0.02941)0.845:0.00479)0.807:0.00014)0.803:0.00015)0.437:0.00254)0.871:0.00015,(OTU180930:0.01408,OTU194251:0.01967)0.937:0.01084)0.852:0.00496)0.817:0.00015,(OTU84813:0.0157,(OTU139127:0.04115,(OTU78072:0.0054,OTU85027:0.0295)0.527:0.00237)0.830:0.00505)0.699:0.0001)0.470:0.00014,(OTU190837:0.02171,(OTU107503:0.02883,OTU120412:0.01622)0.435:0.0025)0.776:0.0027)0.417:0.00015)0.932:0.00011,(OTU121243:0.00997,OTU180152:0.01842)0.779:0.00354)0.472:0.00189)0.315:0.00265)0.000:0.00014)0.170:0.00018)0.000:0.00014)0.391:0.00011)0.211:0.0001,(OTU121122:0.01072,OTU77978:0.01528)0.752:0.00235)1.000:0.0014,((((((((OTU138525:0.02147,OTU80834:0.01818)0.633:0.00014,(OTU120790:0.02151,OTU187888:0.01078)0.754:0.00298)0.340:0.00015,OTU120515:0.01314)0.558:0.00014,(OTU151896:0.02282,(OTU120551:0.02376,OTU195677:0.02798)0.769:0.00334)0.734:0.00295)0.789:0.00295,(((OTU120531:0.01881,(OTU107636:0.02396,(OTU120345:0.01898,OTU138591:0.02105)0.731:0.00577)0.435:0.00014)0.246:0.00277,(OTU151788:0.01571,(OTU120880:0.00875,OTU121352:0.02152)0.082:0.00512)0.765:0.00612)0.788:0.00247,((((OTU115375:0.02136,OTU138413:0.01941)0.837:0.00573,(OTU138278:0.0214,OTU166449:0.03299)0.051:0.00014)0.813:0.00272,(OTU165755:0.02474,(OTU80811:0.00919,(OTU80844:0.01185,OTU83505:0.01188)0.891:0.00759)0.862:0.00658)0.763:0.00269)0.768:0.00267,((OTU77942:0.01041,OTU78035:0.02084)0.841:0.00539,(OTU120197:0.02131,OTU85034:0.01576)0.805:0.00015)0.807:0.00276)0.716:0.00111)0.087:0.00019)0.000:0.0001,(OTU120516:0.03263,OTU151480:0.01372)0.757:0.00243)1.000:0.00014,(((OTU122723:0.01905,OTU139876:0.01948)0.419:0.00559,OTU77848:0.01522)0.068:0.00014,(((OTU151895:0.01697,((OTU180861:0.02431,OTU189921:0.02817)0.663:0.00099,OTU190797:0.01469)0.311:0.00343)0.803:0.0044,(OTU112203:0.0255,OTU181032:0.01537)0.867:0.0095)0.202:0.00013,((OTU120295:0.02647,OTU134787:0.01478)0.811:0.00715,((OTU122348:0.0139,OTU122793:0.01861)0.042:0.00258,(((OTU166561:0.01548,OTU180578:0.01937)0.888:0.00863,(OTU138353:0.03061,OTU164763:0.03296)0.769:0.00492)0.034:0.00015,((OTU75342:0.0146,(OTU190622:0.02125,(OTU120542:0.01168,OTU191138:0.02735)0.774:0.00394)0.662:0.00084)0.871:0.00016,(OTU147124:0.02762,OTU165482:0.02106)0.522:0.00587)0.858:0.00594)0.798:0.00015)0.861:0.00517)0.919:0.00014)0.722:0.00014)0.879:0.00269)1.000:0.00015,((((OTU121424:0.01879,(OTU138234:0.02143,((OTU122095:0.01891,(OTU101828:0.01329,OTU77901:0.02342)0.324:0.00015)0.825:0.0015,(OTU121490:0.01184,OTU85403:0.01992)0.666:0.00057)0.929:0.00162)0.205:0.00015)0.820:0.00254,(OTU117066:0.01601,((OTU106604:0.0203,OTU152233:0.01913)0.856:0.0056,((OTU120969:0.02153,OTU78053:0.01995)0.862:0.00552,(OTU104037:0.02295,OTU139663:0.01626)0.832:0.00513)0.834:0.00016)0.451:0.00014)0.773:0.00014)0.759:0.00015,(OTU151983:0.03626,OTU84086:0.02166)0.482:0.00785)0.912:0.00255,((OTU77641:0.01545,OTU78296:0.04007)0.834:0.00483,(OTU106734:0.02891,OTU80742:0.02592)0.775:0.00263)0.384:0.005)0.739:0.00015)0.806:0.00265)0.783:0.00249)0.886:0.00014)0.980:0.00222)0.003:0.00015)0.994:0.0001,(OTU14:0.01877,(OTU85666:0.00014,(OTU62328:0.0134,((OTU167095:0.01906,(((OTU205127:0.01894,OTU180782:0.02706)0.582:0.00015,(((((OTU9990:0.02194,(OTU200512:0.00276,(OTU195536:0.01935,(OTU195372:0.01907,OTU2839:0.03866)0.810:0.00621)0.857:0.00015)0.848:0.00452)0.322:0.00015,(OTU1987:0.00832,OTU205773:0.01662)0.816:0.00517)0.791:0.00014,(OTU180380:0.02439,OTU119959:0.00804)0.719:0.00247)0.834:0.00016,OTU8:0.01527)1.000:0.00015,(((((OTU151315:0.02889,OTU7:0.02071)0.861:0.00512,(((OTU217:0.03439,OTU698:0.02981)0.833:0.00562,((((OTU179859:0.01595,OTU24:0.01854)0.257:0.00015,(OTU137929:0.02138,OTU190466:0.01914)0.760:0.00254)0.854:0.0026,(((OTU137977:0.01239,OTU25:0.01878)0.752:0.00282,((((OTU1217:0.03503,OTU138539:0.02349)0.721:0.00256,(OTU6:0.01014,(OTU207607:0.02279,OTU94706:0.0129)0.845:0.00499)0.799:0.00015)0.812:0.00289,(OTU1173:0.02822,((OTU119878:0.00757,OTU713:0.0165)0.243:0.00471,OTU9:0.03788)0.744:0.00329)0.723:0.00173)0.989:0.00027,OTU13:0.01603)0.311:0.00063)0.104:0.00025,(OTU9544:0.02191,(((OTU200643:0.02434,OTU9883:0.03688)0.733:0.0027,OTU688:0.01281)0.217:0.00015,OTU5220:0.01904)0.899:0.00168)0.704:0.00172)0.124:0.00049)0.000:0.00013,(OTU1218:0.0189,OTU138065:0.0188)0.745:0.0024)1.000:0.00028)0.787:0.00015,(OTU180103:0.01598,(OTU11:0.0241,((OTU201980:0.01092,(((OTU96130:0.03238,OTU187282:0.02952)0.517:0.00015,(OTU119549:0.01423,OTU120256:0.01562)0.739:0.00246)0.838:0.00259,((OTU179242:0.01288,OTU91962:0.02277)0.399:0.0044,OTU131794:0.01046)0.244:0.00015)0.927:0.00956)0.817:0.00499,OTU1170:0.00783)0.901:0.00015)0.901:0.00515)0.743:0.00248)0.997:0.00014)0.866:0.00251,OTU200482:0.02156)0.928:0.00015,(OTU12:0.01325,OTU137843:0.02131)0.766:0.00252)0.771:0.00015,OTU94300:0.0178)0.876:0.00245)0.915:0.00523)0.955:0.00122,OTU96116:0.03143)0.938:0.00106)0.751:0.00241,OTU10812:0.01807)0.871:0.0089)0.939:0.0118)0.747:0.00321)0.919:0.00982)1.000:0.00015)0.039:0.00014,(((OTU106581:0.0285,OTU116188:0.03151)0.727:0.00288,(OTU116899:0.01582,OTU80492:0.01786)0.309:0.00015)0.793:0.00249,((OTU138172:0.01596,(OTU138689:0.01329,OTU95345:0.02266)0.761:0.00272)0.769:0.00553,OTU90652:0.01316)0.858:0.00015)0.911:0.00249)0.837:0.00294,(((OTU79773:0.01533,(OTU80612:0.0231,OTU86302:0.01879)0.736:0.00261)0.900:0.00506,((OTU76581:0.01786,OTU76631:0.01525)0.881:0.00497,(OTU77238:0.02585,OTU78457:0.00502)0.532:0.00498)0.964:0.00016)0.827:0.00247,(((OTU82294:0.02403,OTU82736:0.01886)0.215:0.00512,(OTU78549:0.01262,(OTU115322:0.01286,OTU82530:0.01559)0.764:0.00341)0.900:0.00237)1.000:0.00016,((((OTU76349:0.01474,OTU77903:0.00932)0.777:0.00907,(((OTU184074:0.02108,OTU83448:0.03509)0.331:0.00602,(((OTU82509:0.01052,((((((OTU77262:0.00325,(((OTU129879:0.0079,OTU153032:0.02164)0.770:0.00257,((OTU105323:0.01274,OTU185606:0.01)0.778:0.00351,(OTU157093:0.01878,OTU206521:0.01394)0.810:0.00014)0.895:0.00648)0.846:0.00016,((OTU77544:0.00279,(OTU101305:0.01287,(OTU100719:0.01055,OTU79632:0.01383)0.718:0.00177)0.785:0.00273)0.803:0.00283,(OTU88668:0.02141,((OTU128392:0.0026,((OTU135551:0.02703,(OTU134875:0.01892,OTU78763:0.00944)0.040:0.00298)0.914:0.00016,((OTU77251:0.03481,(((OTU176865:0.0218,OTU199713:0.0195)0.867:0.00015,OTU115515:0.01322)0.838:0.00264,((OTU157104:0.05649,OTU173297:0.01286)0.823:0.006,OTU91840:0.01881)0.789:0.00015)0.156:0.00015)0.824:0.00291,((((OTU160893:0.01299,(OTU135124:0.00547,OTU135280:0.02763)0.845:0.00536)0.744:0.00302,(OTU105433:0.01539,OTU99179:0.02077)0.753:0.00257)0.288:0.00014,(OTU103966:0.01031,OTU116855:0.01872)0.332:0.0051)0.862:0.00365,(OTU115008:0.00804,OTU130660:0.02422)0.722:0.00244)0.844:0.00015)0.858:0.00269)0.866:0.0052)0.947:0.00783,((OTU113151:0.02826,OTU113812:0.02265)0.768:0.0046,(((OTU129719:0.01869,OTU130406:0.01327)0.750:0.0034,(OTU148289:0.00803,OTU81859:0.01121)0.772:0.00295)0.774:0.00237,(OTU129336:0.01062,OTU155635:0.01617)0.766:0.0027)0.889:0.00556)0.220:0.00016)0.434:0.00286)0.372:0.00015)0.869:0.0027)0.813:0.00263)1.000:0.00013,(OTU153665:0.0163,OTU96799:0.01475)0.761:0.00287)0.753:0.00048,((OTU129105:0.00522,OTU86136:0.00784)1.000:0.00015,(OTU79267:0.02208,OTU82848:0.00532)0.434:0.00538)0.718:0.00264)0.040:0.00016,OTU79341:0.01459)0.997:0.00012,((OTU132878:0.00823,OTU178734:0.01616)0.797:0.00485,(OTU173036:0.01285,(OTU113274:0.00998,(OTU146039:0.02164,OTU157047:0.02446)0.539:0.00619)0.738:0.00014)0.822:0.00313)0.610:0.00068)0.995:0.00106,(OTU80470:0.02368,(OTU206356:0.01965,OTU79156:0.01558)0.291:0.00238)0.767:0.00298)0.817:0.00293)0.401:0.00011,(OTU82276:0.0267,(OTU128301:0.02412,OTU88570:0.00799)0.145:0.00255)0.758:0.00269)0.787:0.00015,(OTU155360:0.02669,OTU76052:0.00688)0.759:0.00352)0.996:0.00016)0.900:0.00242,(OTU82211:0.01331,OTU85485:0.01059)0.726:0.00253)0.999:0.00015)0.721:0.00252,((OTU81184:0.03137,OTU89294:0.01602)0.742:0.00259,(((OTU125101:0.027,OTU82498:0.01597)0.851:0.00521,(OTU133032:0.01856,(OTU124446:0.02166,OTU82502:0.01065)0.861:0.00523)0.022:0.00016)0.841:0.0026,((((OTU78207:0.01282,(OTU86077:0.00787,(OTU78537:0.01555,OTU82580:0.02154)0.684:0.00245)0.735:0.00015)0.838:0.00284,(OTU78433:0.01317,OTU82422:0.01331)0.758:0.00249)0.937:0.00043,(((OTU90275:0.01864,(OTU82665:0.01601,OTU132286:0.01603)0.281:0.00015)0.767:0.00248,OTU82136:0.01317)0.847:0.00015,((OTU133038:0.01595,((OTU114120:0.01929,(OTU133594:0.01171,OTU138208:0.03911)0.574:0.00419)0.762:0.00289,((OTU114744:0.0132,(OTU89302:0.04362,OTU90321:0.0318)0.853:0.00703)0.900:0.00015,(OTU113859:0.02476,(OTU112756:0.00766,OTU82623:0.02214)0.856:0.00548)0.833:0.00483)0.805:0.00314)0.742:0.00214)0.896:0.00015,(OTU90597:0.02432,(OTU86158:0.01626,OTU87865:0.01589)0.760:0.0026)0.755:0.00237)0.833:0.00261)0.852:0.00261)0.056:0.0001,(OTU82539:0.01856,(OTU147793:0.01632,OTU82435:0.02988)0.860:0.00521)0.761:0.00259)0.000:0.0001)0.191:0.00012)0.973:0.00122)0.994:0.00015,(OTU76478:0.01508,(OTU82218:0.01832,(OTU102249:0.02685,OTU113389:0.02052)0.851:0.00827)0.108:0.00303)0.149:0.00016)0.422:0.00016)0.967:0.00013)0.873:0.00249)0.171:0.00014)0.409:0.00015,(OTU97571:0.02568,((OTU82679:0.01329,(OTU86195:0.01061,OTU96060:0.02578)0.740:0.00243)0.793:0.00252,(OTU133276:0.01355,(OTU86153:0.01876,(OTU82254:0.01367,OTU82765:0.01645)0.747:0.00223)0.792:0.00276)0.909:0.00016)0.929:0.0015)0.947:0.00106)0.160:0.00015,(((OTU113523:0.01595,(OTU113932:0.0412,OTU124165:0.01606)0.748:0.00253)0.385:0.0026,((OTU133459:0.01647,OTU78417:0.02337)0.897:0.00742,OTU113485:0.01321)0.911:0.00016)0.911:0.00015,((OTU78423:0.02031,(OTU82527:0.01058,OTU86357:0.01596)0.929:0.00177)0.956:0.00079,OTU133112:0.01326)0.057:0.00014)0.909:0.00249)0.197:0.00015,(OTU76639:0.01286,OTU89916:0.02982)0.738:0.00227)0.421:0.00015,(OTU79622:0.01772,(OTU114093:0.01856,OTU123862:0.0268)0.896:0.00014)0.807:0.00249)0.528:0.00016,(OTU137385:0.01861,(OTU103213:0.01844,OTU76012:0.0173)0.401:0.00284)0.773:0.0029)0.495:0.00014)0.859:0.00204)0.660:0.00135)0.825:0.00192,(OTU108064:0.01617,(OTU98338:0.01663,(OTU114101:0.03469,OTU144479:0.04447)0.690:0.00048)0.745:0.00275)0.876:0.00521)0.845:0.00015)0.812:0.00296)0.845:0.00183)0.047:0.0001)0.177:0.00024)0.053:0.00018,((OTU76241:0.00746,((OTU81154:0.01778,((OTU106957:0.00778,OTU76411:0.0129)0.836:0.00476,OTU76569:0.01763)0.000:0.00014)0.438:0.00248,(((OTU104356:0.01776,(((OTU103340:0.01197,OTU80206:0.01463)0.866:0.00623,(OTU76333:0.0049,OTU77687:0.01768)0.922:0.00015)0.699:0.00015,((OTU77394:0.01005,((OTU103807:0.01946,OTU79143:0.00982)0.729:0.00272,(OTU76504:0.02308,OTU76634:0.00853)0.858:0.00554)0.786:0.00403)0.894:0.00015,(OTU81201:0.01506,(OTU82425:0.01502,OTU90566:0.02059)0.603:0.00014)0.843:0.00016)0.753:0.00248)0.866:0.00248)0.859:0.00014,(((OTU89920:0.01476,OTU92153:0.0175)0.881:0.00613,OTU78487:0.00513)0.748:0.00237,OTU76567:0.02306)0.705:0.00248)0.829:0.00249,(((((((((OTU184766:0.02341,OTU76102:0.01012)0.440:0.00459,(((OTU166627:0.01385,OTU191881:0.01866)0.876:0.0076,(OTU148393:0.03404,OTU193026:0.01614)0.259:0.00016)0.755:0.0053,OTU154393:0.01641)0.700:0.00342)0.769:0.00432,(OTU147768:0.01791,(OTU186014:0.01889,OTU190427:0.02542)0.750:0.00309)0.901:0.00591)0.385:0.00014,OTU132877:0.02182)0.878:0.00341,((((OTU203468:0.02255,((OTU175125:0.01958,OTU75446:0.00962)0.753:0.00481,(OTU137190:0.02213,(OTU147868:0.00851,OTU159203:0.02238)0.275:0.00539)0.763:0.00297)0.675:0.00077)0.848:0.00492,(OTU182654:0.02179,(OTU173022:0.01392,(OTU159907:0.01292,((OTU147941:0.02907,OTU190061:0.00603)0.770:0.00446,(OTU160575:0.02421,OTU180682:0.0346)0.733:0.00327)0.731:0.00255)0.656:0.00106)0.746:0.00312)0.381:0.00279)0.764:0.0039,((OTU159368:0.01933,OTU203745:0.01946)0.865:0.00014,OTU159192:0.02819)0.797:0.00273)0.784:0.00471,(OTU159117:0.01934,(OTU171951:0.01106,OTU188922:0.02219)0.872:0.00015)0.800:0.00545)0.750:0.0029)0.880:0.00463,(OTU76484:0.01541,((OTU76624:0.01764,OTU78402:0.02297)0.754:0.00313,OTU89837:0.00756)0.827:0.00015)0.897:0.00693)0.837:0.00615,(((((((OTU102785:0.0154,OTU99990:0.02858)0.355:0.00497,((((OTU76953:0.01009,OTU78062:0.0233)0.748:0.00249,(OTU102374:0.02326,OTU103349:0.01005)0.845:0.00014)0.809:0.00248,((((OTU77102:0.01459,OTU78625:0.02065)0.869:0.00585,((OTU90280:0.01269,(OTU78962:0.01522,OTU86131:0.01524)0.745:0.00244)0.657:0.00015,OTU79811:0.02027)0.820:0.0049)0.848:0.00014,(OTU77665:0.01258,(OTU79923:0.01422,(OTU79680:0.03202,OTU79905:0.02979)0.222:0.00622)0.767:0.0036)0.788:0.00248)0.929:0.00164,(((((OTU81751:0.01534,OTU102638:0.03955)0.764:0.00254,(OTU100363:0.02586,(OTU102348:0.01774,OTU81217:0.02321)0.728:0.00291)0.555:0.00015)0.849:0.00256,((OTU77879:0.0229,(OTU100530:0.01521,OTU78133:0.00751)0.612:0.00248)0.498:0.00015,(OTU81829:0.0126,(OTU108845:0.03106,OTU78674:0.02612)0.900:0.00015)0.903:0.00499)0.084:0.00014)0.707:0.00012,(((OTU113840:0.01791,((OTU113995:0.02349,OTU76577:0.01524)0.865:0.00495,(OTU103121:0.01268,OTU80004:0.01519)0.745:0.00244)0.336:0.00014)0.862:0.00241,(OTU91050:0.02321,OTU95786:0.01004)0.491:0.0052)0.951:0.00015,((OTU81574:0.02089,OTU95337:0.01521)0.879:0.0051,(OTU79164:0.02054,(OTU78951:0.0194,OTU94678:0.01074)0.914:0.01051)0.173:0.00015)0.767:0.00272)0.878:0.00015)0.837:0.00015,(OTU77579:0.00768,OTU78924:0.01801)0.860:0.00481)0.929:0.00165)0.929:0.00164)0.875:0.00015,((OTU77568:0.0151,(OTU111073:0.02051,OTU78810:0.01489)0.243:0.00312)0.928:0.00015,((((OTU81663:0.02288,(((OTU81731:0.01532,OTU91557:0.00783)0.162:0.00266,OTU78637:0.0182)0.785:0.00144,(((((((((((OTU110610:0.02067,OTU95471:0.03154)0.890:0.00742,(OTU95923:0.02083,OTU76476:0.01027)0.733:0.00233)0.808:0.0025,(((((OTU77494:0.01538,OTU78442:0.01535)0.838:0.00467,((OTU77117:0.03028,OTU78649:0.02385)0.729:0.0022,(OTU109243:0.03414,OTU78672:0.01272)0.741:0.00258)0.775:0.00148)0.777:0.00143,OTU78998:0.01258)0.888:0.00014,OTU78648:0.01516)0.513:0.00014,OTU101338:0.00247)0.436:0.00012)0.000:0.00014,(OTU101040:0.02057,OTU77022:0.00754)0.767:0.00242)0.465:0.00016,(OTU76550:0.01242,(OTU102584:0.02591,OTU81318:0.00924)0.407:0.00623)0.883:0.00015)0.000:0.00014,((OTU111543:0.02011,OTU77619:0.00943)0.773:0.00334,(OTU80144:0.0309,(OTU79317:0.01546,(OTU78889:0.01426,OTU111743:0.0143)0.673:0.00076)0.581:0.00277)0.728:0.00014)0.820:0.00247)0.468:0.00015,((OTU105274:0.02824,OTU89684:0.02302)0.421:0.00854,(OTU79671:0.00748,((OTU77629:0.03989,OTU79316:0.01454)0.859:0.0057,OTU81902:0.02056)0.844:0.00016)1.000:0.00015)0.914:0.00235)0.185:0.00015,(((OTU106397:0.01034,OTU91434:0.02054)0.487:0.00495,(OTU110839:0.02557,(OTU106825:0.0149,OTU111552:0.01224)0.759:0.0034)1.000:0.00015)0.815:0.00119,OTU106790:0.01512)0.903:0.00121)0.000:0.00014,(((((OTU76707:0.02315,OTU81817:0.01599)0.760:0.00239,(OTU107194:0.01278,OTU172967:0.01392)0.771:0.00257)0.762:0.00245,((OTU157007:0.0154,OTU197766:0.03377)0.745:0.00318,((((OTU103470:0.00726,(OTU77148:0.01827,OTU81006:0.05111)0.548:0.00827)0.436:0.00537,((OTU76827:0.00247,((((OTU79610:0.01536,OTU86820:0.01807)0.841:0.00488,(OTU81354:0.01504,OTU90182:0.02041)0.770:0.00311)0.724:0.00243,(OTU103684:0.01335,OTU76977:0.02656)0.866:0.00703)0.931:0.00014,(OTU76256:0.00493,(OTU156824:0.01521,(OTU89738:0.0079,OTU88508:0.01857)0.107:0.00254)0.774:0.0027)0.781:0.00264)0.849:0.00248)0.093:0.00016,(OTU110365:0.00249,(OTU101352:0.01299,OTU76913:0.02104)0.754:0.00218)0.789:0.00248)1.000:0.00015)0.810:0.00246,(OTU77585:0.0075,(OTU105418:0.01517,OTU111516:0.01558)0.717:0.00247)0.871:0.00016)0.388:0.00015,(OTU78675:0.01138,OTU98664:0.02174)0.665:0.00121)0.919:0.00137)0.920:0.0012)0.826:0.00014,OTU76195:0.00247)0.889:0.00015,((OTU77841:0.01828,(OTU107143:0.0162,(OTU100126:0.01608,OTU81661:0.01055)0.756:0.00268)0.385:0.0045)0.743:0.00227,((OTU76667:0.01003,OTU79186:0.03391)0.742:0.00249,(OTU79027:0.00757,(OTU76297:0.00752,(OTU175458:0.01725,OTU201758:0.02904)0.722:0.00212)0.734:0.00249)0.754:0.00249)0.751:0.00253)0.782:0.00251)0.862:0.00249)0.129:0.00015,(OTU91136:0.0206,OTU91521:0.01267)0.855:0.00492)0.824:0.00016,(OTU77194:0.00759,OTU79890:0.01017)0.726:0.00253)0.917:0.00167)0.914:0.00166)0.962:0.00015,(OTU105348:0.01536,(OTU103628:0.02346,OTU80872:0.01028)0.860:0.00505)0.747:0.0024)0.437:0.00016,OTU79351:0.00507)0.179:0.00014,((OTU107197:0.01257,OTU78265:0.00746)0.269:0.00015,OTU81777:0.02564)0.810:0.00247)0.405:0.00015)0.228:0.00015)0.907:0.00247)1.000:0.00015,(((((OTU80002:0.01519,OTU96769:0.02599)0.859:0.00517,((((OTU79779:0.01583,OTU79793:0.02028)0.632:0.00016,(OTU76244:0.03417,OTU78361:0.04445)0.815:0.00551)0.816:0.00302,((OTU81771:0.00757,OTU98245:0.01267)0.773:0.00251,(OTU76739:0.01776,(OTU103101:0.01795,(OTU103156:0.02657,OTU113843:0.02186)0.817:0.00449)0.772:0.00016)0.720:0.00016)0.740:0.00198)0.810:0.00305,OTU76397:0.02056)0.813:0.00015)0.815:0.00251,(((((OTU82083:0.01275,OTU90327:0.03392)0.866:0.00015,OTU90104:0.02299)0.709:0.0025,(OTU76322:0.02318,OTU76391:0.01276)0.003:0.00014)0.964:0.00102,OTU76491:0.02312)0.956:0.00134,(OTU114447:0.0294,(OTU108116:0.02306,OTU81206:0.02041)0.030:0.00014)0.848:0.00252)0.914:0.00016)0.862:0.00248,((OTU103065:0.02048,(OTU103056:0.02322,OTU96351:0.0208)0.768:0.00263)0.750:0.00252,(((OTU102606:0.01238,OTU79656:0.01059)0.175:0.00378,(OTU76358:0.0157,OTU76366:0.03309)0.466:0.00786)0.670:0.00181,OTU81567:0.01774)0.474:0.00014)0.637:0.00016)0.899:0.00157,OTU79628:0.0202)0.908:0.00101)0.329:0.00016,(((OTU77441:0.01019,OTU90861:0.02044)0.431:0.0049,((OTU75641:0.00471,(((OTU78424:0.02031,(OTU78673:0.01522,OTU79760:0.01525)0.512:0.00498)0.851:0.00016,(OTU77428:0.01772,(OTU103094:0.02035,OTU78480:0.01215)0.655:0.00322)0.844:0.00014)0.862:0.00015,(OTU194253:0.03129,(OTU105570:0.01256,OTU91296:0.01583)0.767:0.00405)0.736:0.00329)0.786:0.0014)0.793:0.0014,(OTU98279:0.01524,(OTU107851:0.01014,OTU95935:0.01011)0.776:0.00252)0.773:0.00247)1.000:0.00016)0.912:0.00237,((OTU79758:0.00505,(OTU103332:0.01816,OTU82078:0.01545)0.770:0.00246)0.773:0.00244,OTU79800:0.03962)0.076:0.00253)1.000:0.00015)0.355:0.00015,(OTU76557:0.01266,OTU97678:0.01531)0.760:0.00236)0.461:0.00014,((OTU119512:0.0174,(OTU101758:0.0123,OTU111133:0.02452)0.673:0.00494)0.787:0.00315,((OTU76651:0.02298,OTU78491:0.01165)0.775:0.0042,(OTU103097:0.01274,(OTU102802:0.02047,OTU89907:0.01505)0.742:0.0032)0.790:0.00259)0.858:0.00016)0.877:0.00248)0.358:0.00015,OTU105181:0.01002)0.836:0.00153)0.807:0.00123,(OTU79153:0.02582,(OTU135432:0.03125,(OTU133240:0.02459,OTU78515:0.01037)0.835:0.00513)0.424:0.00254)0.773:0.00267)0.930:0.00014,(((OTU79205:0.01157,(OTU76368:0.02515,OTU78714:0.00937)0.724:0.00686)0.780:0.00457,((OTU76534:0.01922,OTU79817:0.02455)0.765:0.00376,OTU76348:0.0128)0.706:0.00183)0.340:0.00258,(OTU78409:0.01912,(OTU76456:0.01995,OTU76547:0.02121)0.269:0.00232)0.777:0.00306)0.809:0.00315)0.353:0.00015)0.821:0.00255)0.324:0.00016)0.601:0.00015,((((((((((OTU76469:0.02112,OTU90198:0.0175)0.754:0.00482,(OTU149316:0.01523,(OTU76717:0.01275,OTU78427:0.02051)0.752:0.00237)0.798:0.00016)0.092:0.00357,(OTU76337:0.00829,OTU90223:0.02513)0.573:0.00493)0.661:0.00126,((((OTU103079:0.03266,OTU76781:0.01792)0.351:0.00473,(OTU76511:0.01018,OTU78412:0.01803)0.787:0.00478)0.898:0.00016,((OTU107830:0.01538,OTU90125:0.02338)0.744:0.00244,(OTU76501:0.01276,(OTU108011:0.01525,(OTU79866:0.01554,OTU80748:0.01027)0.732:0.00238)0.769:0.00254)0.787:0.00243)0.795:0.00252)0.817:0.00015,((((OTU76428:0.02106,OTU93588:0.01581)0.765:0.00261,((((OTU82080:0.02214,OTU76609:0.01576)0.280:0.00014,(OTU76583:0.01431,(OTU80463:0.02775,OTU81168:0.01067)0.872:0.00689)0.680:0.0027)0.838:0.00514,((OTU76541:0.01522,((OTU79853:0.01802,OTU79855:0.00763)0.763:0.00244,(OTU113400:0.01022,OTU77526:0.01264)0.729:0.00248)0.000:0.00014)0.000:0.00082,OTU102824:0.02339)0.000:0.00025)0.823:0.00297,(((((((OTU112568:0.01288,(OTU108164:0.0173,OTU113876:0.01485)0.691:0.00039)0.805:0.00273,(OTU108176:0.01533,(OTU102886:0.01815,(OTU103211:0.01538,OTU103344:0.01253)0.738:0.00247)0.765:0.00247)0.734:0.00237)1.000:0.00015,(OTU111506:0.01817,OTU112250:0.01805)0.843:0.00491)0.792:0.00247,(OTU102866:0.01791,OTU89890:0.02578)0.849:0.00496)0.852:0.00012,(OTU78711:0.00747,(OTU90494:0.0126,OTU82225:0.01521)0.632:0.00014)0.839:0.00247)0.556:0.00015,(OTU77250:0.02015,OTU90313:0.00931)0.862:0.00618)0.755:0.00213,((OTU103223:0.03343,OTU76231:0.01083)0.884:0.00746,(OTU171513:0.02806,((OTU104252:0.02049,OTU76415:0.01284)0.854:0.00505,((OTU79738:0.02035,(OTU114091:0.01831,OTU78803:0.02597)0.848:0.00014)0.803:0.00486,(OTU76296:0.01009,(OTU183154:0.01848,OTU90245:0.01742)0.841:0.00606)0.135:0.00016)0.840:0.00015)0.449:0.00014)0.000:0.00015)0.000:0.00015)0.723:0.00253)0.000:0.00015)0.809:0.0024,(OTU79762:0.02965,OTU90690:0.01269)0.881:0.00493)0.000:0.00014,(OTU105366:0.01708,OTU114653:0.02278)0.779:0.00396)0.784:0.00016)0.000:0.00015)1.000:0.00015,(OTU91317:0.01271,OTU79789:0.01865)0.860:0.00504)0.852:0.00159,(OTU76270:0.01257,((((OTU76287:0.01833,(OTU79609:0.0204,(OTU76503:0.01538,OTU76720:0.01026)0.917:0.00163)0.603:0.0013)0.731:0.00196,(OTU76768:0.01274,OTU77697:0.01754)0.725:0.00287)0.999:0.00015,(OTU79684:0.01002,(OTU76314:0.01256,(OTU114138:0.01829,OTU121809:0.03106)0.723:0.00512)0.868:0.00016)0.840:0.00247)0.765:0.00014,(OTU76644:0.01252,(OTU107989:0.01776,(((OTU102953:0.01518,OTU102974:0.02599)0.315:0.00495,(OTU103100:0.01976,OTU103868:0.02809)0.808:0.00646)0.902:0.00014,((OTU107428:0.0182,(OTU111250:0.01577,(OTU103486:0.01565,OTU108509:0.02038)0.738:0.00264)0.739:0.00198)0.722:0.00247,(OTU103058:0.03386,OTU106898:0.02279)0.862:0.00586)0.888:0.00016)0.688:0.00014)0.378:0.00247)0.698:0.00014)0.934:0.00016)0.929:0.0016)0.929:0.00169,(((OTU76647:0.02781,OTU93326:0.01142)0.774:0.00417,(((OTU76055:0.00247,(OTU111615:0.01263,((OTU79617:0.01258,(OTU108161:0.01524,OTU78461:0.01003)0.748:0.00251)0.763:0.00245,(OTU77347:0.01535,OTU100479:0.01257)0.152:0.00015)0.837:0.00247)0.390:0.00015)0.319:0.00015,((OTU105514:0.01812,OTU108654:0.01274)0.769:0.00247,(((OTU109032:0.0181,OTU111324:0.01278)0.756:0.00238,((OTU145524:0.02129,(((OTU107945:0.02026,OTU112603:0.00941)0.810:0.00571,(OTU105074:0.01657,(OTU196497:0.01906,OTU197877:0.02939)0.706:0.00576)0.546:0.0037)0.782:0.0029,(OTU111166:0.01002,(OTU104398:0.0153,OTU78119:0.01466)0.767:0.00273)0.070:0.00016)1.000:0.00016)0.607:0.0025,(OTU101062:0.02436,OTU103804:0.02557)0.898:0.00812)1.000:0.00015)0.838:0.00015,(OTU106797:0.01304,((OTU152418:0.02421,OTU88856:0.01787)0.848:0.00562,OTU111017:0.00525)0.780:0.00265)0.763:0.00209)0.681:0.00015)0.831:0.00248)0.919:0.00168,(((((((OTU78289:0.01012,OTU90715:0.02048)0.760:0.00751,((OTU76499:0.01255,((OTU79804:0.01413,(OTU76544:0.01955,OTU90683:0.03414)0.384:0.00575)0.750:0.0035,(OTU78083:0.01002,(OTU101462:0.01791,(OTU104595:0.02203,OTU110507:0.01667)0.705:0.0012)0.998:0.00015)0.664:0.00014)0.252:0.00247)0.947:0.00014,(OTU78722:0.01254,OTU98361:0.02309)0.498:0.00015)1.000:0.00014)0.899:0.0024,((OTU113928:0.02477,OTU81631:0.02429)0.879:0.00794,((OTU143899:0.01729,OTU83017:0.03813)0.891:0.00851,(OTU76182:0.00015,(OTU77320:0.00964,(OTU85922:0.01154,OTU86974:0.00833)0.630:0.00607)0.784:0.00293)0.645:0.00015)0.760:0.00115)0.901:0.00137)0.873:0.00015,((OTU95230:0.01788,(OTU101078:0.01796,OTU93581:0.02063)0.769:0.00223)0.757:0.00249,((OTU128332:0.01837,((OTU76789:0.02824,OTU90225:0.01262)0.831:0.00015,(OTU99919:0.00962,(OTU145885:0.03395,OTU90003:0.02823)0.687:0.00132)0.788:0.00318)0.778:0.00245)0.740:0.00257,OTU80847:0.01782)0.787:0.00244)0.895:0.00014)0.894:0.00015,((OTU111122:0.01705,OTU76940:0.0253)0.740:0.00378,((OTU103096:0.03262,OTU105276:0.01926)0.632:0.00133,(OTU76516:0.02103,OTU88703:0.02741)0.817:0.00451)0.886:0.00507)0.856:0.00016)0.605:0.00015,(((((OTU78109:0.00357,OTU79630:0.01775)0.856:0.00667,((OTU155607:0.01403,OTU81865:0.01599)0.599:0.00775,(OTU79329:0.02376,OTU79938:0.01994)0.587:0.00818)0.726:0.00015)0.440:0.00014,(OTU80838:0.01838,(OTU130643:0.01362,OTU156415:0.02248)0.682:0.00237)0.600:0.00015)0.857:0.00016,(OTU79230:0.01257,(OTU148215:0.02321,(OTU84371:0.01822,OTU84514:0.02292)0.853:0.00608)0.316:0.0025)0.897:0.00015)0.501:0.00014,OTU79385:0.0126)0.845:0.00249)1.000:0.00014,(OTU80473:0.01008,((OTU77776:0.03155,OTU93044:0.01547)0.861:0.00498,(OTU78287:0.01519,OTU79058:0.02061)0.992:0.00015)0.815:0.00014)0.859:0.00248)0.919:0.00164)0.919:0.00163)0.818:0.00016,(((OTU76946:0.00742,OTU77980:0.01258)0.872:0.00015,(((((OTU79564:0.01511,(OTU79421:0.01362,(OTU76381:0.01567,OTU77999:0.02421)0.846:0.00637)0.725:0.00249)0.427:0.00282,(OTU81528:0.00505,(OTU78121:0.01006,OTU79339:0.02588)0.748:0.00249)0.754:0.00243)0.809:0.00257,(OTU79162:0.02845,((OTU91593:0.00748,((OTU78005:0.01791,OTU79601:0.01268)0.764:0.00246,OTU77546:0.0126)0.295:0.0001)0.835:0.00248,(OTU78661:0.01512,(OTU76932:0.02006,OTU77463:0.02563)0.455:0.00566)0.863:0.00014)0.998:0.00015)0.830:0.00247)1.000:0.00015,(OTU96033:0.01513,OTU79168:0.0102)0.408:0.00494)0.928:0.00226,(OTU76963:0.0128,OTU77735:0.01774)0.435:0.00495)1.000:0.00015)0.487:0.00016,(OTU77574:0.01253,(OTU186518:0.02479,OTU81648:0.01007)0.448:0.00495)0.875:0.00014)0.635:0.00012)0.841:0.00247)0.281:0.00014,(((OTU89638:0.0177,(OTU105701:0.01766,(OTU76832:0.01271,OTU77694:0.00747)0.641:0.005)0.763:0.00016)0.855:0.00248,(OTU90222:0.01968,OTU90260:0.01693)0.756:0.00401)0.941:0.00015,((OTU97229:0.01771,((OTU77686:0.02599,OTU81707:0.00759)0.757:0.00246,(OTU89960:0.02586,OTU98789:0.01014)0.883:0.00495)0.780:0.00247)0.978:0.00014,((OTU92063:0.01513,((OTU119420:0.02426,OTU90330:0.01534)0.833:0.0048,(OTU91143:0.01815,OTU93475:0.0182)0.151:0.00488)0.899:0.00015)0.829:0.00248,(((OTU81035:0.00809,OTU90215:0.02104)0.801:0.00427,(OTU92681:0.0151,((((OTU81133:0.03171,OTU89997:0.01551)0.841:0.00489,(OTU76606:0.01518,OTU76710:0.01257)0.434:0.00016)0.863:0.00489,(OTU76614:0.00935,(OTU103109:0.04356,OTU79734:0.05001)0.454:0.00581)0.847:0.00572)0.932:0.00016,((OTU76431:0.01267,OTU97018:0.01525)0.728:0.00236,(OTU76382:0.0256,(OTU112620:0.01783,OTU89940:0.02037)0.623:0.00016)0.700:0.0074)0.446:0.00014)0.924:0.00014)0.804:0.00138)0.800:0.00137,((((OTU103134:0.01789,OTU79783:0.01522)0.761:0.00015,(OTU90115:0.01011,OTU90177:0.02057)0.428:0.00519)0.874:0.00014,(OTU104492:0.01643,OTU76433:0.01856)0.482:0.00945)0.910:0.00226,(OTU76225:0.01016,OTU76372:0.01276)0.738:0.00257)0.800:0.00248)0.869:0.00014)0.720:0.00014)0.000:0.00016)0.769:0.00015)1.000:0.00014,((OTU82571:0.01801,(OTU114866:0.03372,OTU79117:0.01693)0.910:0.01079)0.743:0.00345,(((((OTU159123:0.06139,OTU191393:0.02038)0.559:0.00849,(((OTU96337:0.00653,(OTU133949:0.01463,(OTU113516:0.05679,OTU90309:0.01714)0.614:0.00899)0.863:0.0109)0.768:0.00835,OTU117221:0.02324)0.373:0.00623,(OTU124545:0.0201,OTU90308:0.02115)0.889:0.01103)0.763:0.00359)0.796:0.00735,OTU191225:0.04551)0.859:0.00963,OTU133287:0.01884)0.783:0.00374,((OTU113473:0.02141,OTU186962:0.01364)0.709:0.00262,((((OTU116519:0.02703,OTU84420:0.01848)0.922:0.01464,((OTU166776:0.02387,OTU97246:0.02632)0.417:0.00686,(OTU88017:0.02026,(OTU87110:0.03302,OTU87518:0.02157)0.792:0.01073)0.752:0.0035)0.744:0.00261)0.637:0.00273,(OTU119189:0.01753,(OTU126999:0.02028,OTU78879:0.02376)0.923:0.01107)0.951:0.01521)0.746:0.0028,((OTU182940:0.01173,(((((OTU162912:0.01335,OTU192727:0.02813)0.958:0.01609,(OTU196192:0.01921,OTU198856:0.04498)0.903:0.00015)0.784:0.00269,(((OTU180275:0.03843,((OTU204260:0.02626,OTU71031:0.04415)0.840:0.00733,(OTU136815:0.02535,OTU190106:0.02495)0.854:0.00554)0.814:0.00382)0.506:0.00016,OTU178905:0.01608)0.890:0.00958,((OTU194185:0.02792,OTU199185:0.03356)0.863:0.00958,(((OTU171839:0.02253,(((OTU178053:0.01502,OTU203570:0.0151)0.590:0.00406,OTU202803:0.01708)0.819:0.01336,OTU169017:0.02338)0.872:0.00921)0.743:0.00286,(OTU165578:0.0127,((OTU117359:0.0251,((OTU161775:0.01085,OTU197379:0.03418)0.880:0.00979,OTU175042:0.01539)0.753:0.00385)0.883:0.00549,(OTU58827:0.04772,(OTU105972:0.01508,(((OTU201736:0.01878,(OTU138573:0.02625,((((((((OTU32778:0.02259,(OTU100367:0.01049,OTU98944:0.03975)0.874:0.00788)0.910:0.00898,(OTU104276:0.01604,OTU149156:0.02094)0.723:0.00195)0.934:0.0118,OTU71235:0.02691)0.909:0.00753,OTU130379:0.02421)0.738:0.00252,(((((OTU147560:0.01314,OTU182776:0.07584)0.972:0.02726,(OTU110863:0.06347,((OTU175466:0.03364,(OTU154695:0.06857,OTU167810:0.03642)0.460:0.01778)0.994:0.04712,(OTU186558:0.07829,(OTU104808:0.06556,OTU112890:0.0526)0.937:0.02131)0.388:0.00958)0.945:0.02304)0.869:0.00998)0.790:0.00493,(((OTU142909:0.028,((OTU99519:0.06101,(((OTU58837:0.08384,(OTU105715:0.00321,OTU110418:0.03688)0.983:0.02272)0.927:0.02014,(((OTU149496:0.02054,((OTU147174:0.01746,((OTU149362:0.04274,OTU162374:0.04339)0.818:0.00838,(OTU92293:0.01718,OTU98632:0.03406)0.776:0.00243)0.288:0.00014)0.917:0.01056,((OTU146837:0.02288,OTU89780:0.02578)0.847:0.0057,(OTU107189:0.01741,(OTU133126:0.00766,OTU90759:0.07387)0.962:0.02343)0.657:0.00061)0.859:0.00636)0.758:0.01085)0.931:0.01465,OTU130661:0.01271)0.763:0.00434,OTU118990:0.0193)0.425:0.01087)0.856:0.00636,OTU88285:0.02709)0.573:0.01023)0.870:0.01167,OTU136445:0.03456)0.900:0.00965)0.865:0.00943,OTU172443:0.0201)0.921:0.01688,((OTU157449:0.01,OTU159810:0.03322)0.953:0.01943,OTU128858:0.03194)0.755:0.0036)0.869:0.00785)0.799:0.00527,((OTU144607:0.05692,OTU151984:0.05403)0.997:0.04515,(((OTU127788:0.0292,(OTU131118:0.03025,OTU58845:0.01749)0.637:0.00707)0.725:0.00355,((OTU169950:0.0159,OTU188611:0.03042)0.923:0.01361,(OTU159858:0.0109,OTU123438:0.06494)0.752:0.00296)0.970:0.01318)0.977:0.02309,(OTU121411:0.03995,OTU155187:0.03936)0.935:0.01584)0.739:0.01022)0.630:0.00182)0.725:0.0035,(OTU127536:0.04734,OTU129595:0.02691)0.797:0.0114)0.853:0.00015)0.938:0.00762,(((OTU111063:0.02129,(OTU143804:0.01021,(((((OTU171676:0.01924,OTU202973:0.03359)0.946:0.01535,OTU143883:0.02089)0.836:0.00012,((OTU155946:0.01977,(OTU127901:0.02456,OTU143556:0.03252)0.772:0.00495)0.836:0.00797,(OTU134116:0.02241,OTU83225:0.03447)0.961:0.01901)0.594:0.00071)0.793:0.00331,OTU18957:0.03367)0.734:0.00286,(OTU142084:0.02148,(OTU112761:0.01331,OTU171009:0.01324)0.875:0.00554)0.829:0.00507)0.794:0.00854)0.402:0.00014)0.786:0.00252,(OTU171541:0.00787,(((((((((OTU115469:0.03493,OTU133574:0.02522)0.668:0.00856,((((OTU123939:0.00601,OTU196529:0.0245)0.383:0.00285,(OTU161658:0.01555,OTU188770:0.01524)0.906:0.01094)0.812:0.0045,OTU182874:0.02155)0.776:0.00455,(OTU187290:0.02194,(OTU117009:0.02786,(OTU127632:0.01618,OTU142776:0.0279)0.674:0.00209)0.922:0.01393)0.911:0.01305)0.775:0.0053)0.862:0.00713,(((OTU87827:0.01857,((OTU78925:0.01909,(OTU77595:0.0142,OTU78601:0.00709)0.952:0.01551)0.952:0.0137,((OTU77430:0.03716,OTU90307:0.0085)0.950:0.01389,(OTU134730:0.00675,(OTU85234:0.03137,OTU145174:0.0284)0.134:0.00296)0.851:0.0067)0.882:0.00582)0.754:0.00288)0.764:0.003,(OTU76246:0.02087,(OTU133541:0.01753,OTU133868:0.03874)0.739:0.01388)0.907:0.01188)0.782:0.00014,((OTU111138:0.04582,OTU144985:0.00818)0.868:0.00543,OTU91348:0.01223)0.931:0.0079)0.949:0.00015)0.867:0.00292,(OTU192658:0.03075,(OTU106743:0.02338,OTU98129:0.0081)0.747:0.00277)0.734:0.00242)0.893:0.00015,(((OTU82614:0.01421,OTU102594:0.02529)0.762:0.00428,OTU85405:0.02416)0.880:0.00014,OTU146056:0.00523)0.936:0.00786)0.814:0.00437,(OTU79550:0.02378,OTU82314:0.02118)0.769:0.00015)0.932:0.00907,(OTU140889:0.06337,(OTU118194:0.04185,(OTU106919:0.04473,(OTU160463:0.03329,(OTU137074:0.03261,OTU173037:0.06076)0.766:0.01195)0.997:0.03684)0.741:0.00206)0.914:0.0104)0.859:0.01839)0.392:0.00014,OTU165906:0.03291)0.385:0.00287,OTU97874:0.0656)0.704:0.00016)0.623:0.00015)0.788:0.00282,((OTU101636:0.01572,OTU140037:0.01526)0.934:0.01036,(((((((OTU182368:0.01878,(OTU180638:0.02077,OTU185435:0.0218)0.508:0.00654)0.740:0.00646,(OTU115706:0.02316,OTU49030:0.04606)0.389:0.0049)0.786:0.0042,(((OTU115707:0.00762,OTU129464:0.02127)0.842:0.01104,(OTU173436:0.03269,OTU106008:0.02051)0.753:0.00015)0.789:0.00269,OTU120971:0.01321)0.766:0.00296)0.988:0.01894,((((OTU128382:0.02292,(OTU82321:0.05768,OTU83147:0.0145)0.904:0.01142)0.765:0.00389,OTU129300:0.01058)0.781:0.00261,(OTU109615:0.02547,OTU180891:0.02555)0.648:0.00144)0.047:0.00015,((OTU141590:0.00772,OTU145797:0.01637)0.986:0.02452,OTU133867:0.03195)0.752:0.00353)0.952:0.01233)0.871:0.00899,(OTU127691:0.02151,((OTU138692:0.0357,(OTU159063:0.02419,(OTU131673:0.01546,OTU99559:0.03709)0.737:0.00318)0.366:0.00014)0.898:0.00591,(OTU132484:0.01567,OTU159064:0.0304)0.950:0.01094)0.450:0.00014)0.764:0.00348)0.959:0.01637,((OTU98826:0.05689,((OTU76649:0.04036,OTU101771:0.02096)0.945:0.01549,(OTU93099:0.01485,(OTU107764:0.0262,OTU89378:0.01002)0.953:0.01265)0.743:0.00339)0.632:0.00014)0.933:0.01431,((OTU91486:0.01769,OTU91488:0.02099)0.752:0.00249,((OTU148720:0.00988,OTU94058:0.00545)0.618:0.0056,OTU142720:0.03094)0.765:0.00272)0.743:0.00318)0.459:0.00797)0.881:0.00727,((OTU177976:0.01908,OTU190421:0.05292)0.822:0.0107,((OTU114999:0.0273,((OTU172179:0.02425,(OTU113011:0.01316,(OTU148030:0.02079,OTU86160:0.02928)0.922:0.01178)0.101:0.00014)0.940:0.00521,(((OTU149157:0.03903,(OTU108797:0.04306,(OTU169111:0.01923,(OTU163841:0.02592,OTU205952:0.03722)0.930:0.01271)0.893:0.00903)0.734:0.00347)0.890:0.00973,(OTU122593:0.0117,OTU127826:0.03736)0.757:0.00533)0.772:0.00397,((OTU121967:0.04453,(OTU67338:0.01186,(OTU166595:0.03291,OTU180333:0.03571)0.811:0.00543)0.743:0.00322)0.810:0.00529,OTU162935:0.02715)0.758:0.00298)0.790:0.00016)0.918:0.00808)0.740:0.00219,((OTU145444:0.05372,(OTU198088:0.02456,OTU196969:0.00467)0.953:0.00014)0.285:0.00844,((((OTU179420:0.0363,(OTU118470:0.02429,OTU149301:0.01094)0.696:0.00187)0.977:0.01803,(OTU156422:0.02892,(OTU162515:0.02823,(OTU195294:0.02107,OTU195964:0.00349)0.697:0.00264)0.822:0.01271)0.758:0.00014)0.926:0.00935,(OTU173774:0.0217,(OTU163195:0.01561,((OTU184079:0.03257,OTU186541:0.01748)0.963:0.01725,OTU169635:0.04186)0.732:0.00262)0.926:0.01219)0.953:0.01357)0.855:0.00643,(((((OTU194365:0.00867,(OTU184118:0.01388,(OTU179327:0.01358,(OTU158384:0.02085,OTU198793:0.01543)0.927:0.01271)0.830:0.00751)0.193:0.00555)0.885:0.01069,(OTU192616:0.01558,OTU197589:0.03095)0.659:0.016)0.538:0.00375,OTU181981:0.02007)0.070:0.00916,(OTU204578:0.01107,(OTU187676:0.04161,(OTU187319:0.00611,((OTU173587:0.03336,OTU202972:0.04154)0.989:0.03609,((OTU120246:0.03081,(((OTU178487:0.01578,OTU188035:0.01305)0.690:0.0022,(OTU198398:0.01343,OTU203830:0.02183)0.739:0.00395)0.880:0.00806,(OTU159707:0.02148,OTU95440:0.01925)0.788:0.00016)0.745:0.00264)0.921:0.00518,(OTU88250:0.02951,(OTU125471:0.04169,OTU126340:0.0271)0.272:0.00242)1.000:0.00014)0.750:0.01036)0.927:0.01332)0.959:0.01355)0.702:0.00261)0.909:0.01183)0.837:0.0078,(((OTU202808:0.03985,(OTU178019:0.04445,OTU178622:0.01799)0.523:0.00543)0.758:0.00323,(((OTU190134:0.02872,((OTU75269:0.01925,(OTU181518:0.03835,OTU205038:0.02394)0.725:0.00264)0.688:0.00032,OTU202820:0.02307)0.935:0.01273)0.746:0.00489,OTU204237:0.02651)0.757:0.00633,(OTU191399:0.02829,OTU138919:0.00461)0.885:0.01325)0.665:0.0057)0.802:0.00507,((OTU133565:0.01801,(OTU134886:0.01584,OTU148849:0.01816)0.749:0.0036)0.055:0.00882,(OTU154542:0.02824,(OTU114764:0.02009,(OTU189167:0.01029,(OTU182911:0.01465,OTU186767:0.01692)0.639:0.00126)0.771:0.00734)0.730:0.00398)0.934:0.01707)0.878:0.00853)0.499:0.00883)0.870:0.00623)0.899:0.00782)0.874:0.00539)0.797:0.00356)0.918:0.00015)0.772:0.00329)0.780:0.00327)0.768:0.00242)0.938:0.00927,((OTU192581:0.02772,(OTU171819:0.03671,(OTU207978:0.02475,OTU161806:0.02991)0.747:0.00254)0.197:0.00517)0.873:0.0058,((((OTU196905:0.02822,((OTU129768:0.01447,OTU84418:0.03115)0.830:0.00574,(((OTU105425:0.01697,(OTU53048:0.0455,OTU157982:0.0136)0.116:0.0029)0.971:0.01362,(OTU94169:0.01052,OTU61257:0.02846)0.677:0.00276)0.379:0.00347,OTU61789:0.00944)0.000:0.00248)0.876:0.01164)0.883:0.00751,OTU197452:0.028)0.626:0.00429,((OTU198859:0.02515,(OTU123482:0.02324,(OTU156377:0.02398,OTU196756:0.01474)0.884:0.01009)0.880:0.01062)0.402:0.00758,((OTU207941:0.01496,(OTU207813:0.04423,OTU205522:0.16082)0.381:0.00015)0.838:0.02723,OTU207975:0.02752)0.912:0.02014)0.758:0.00445)0.847:0.00808,((OTU172290:0.05123,OTU185159:0.0446)0.902:0.02144,OTU143658:0.05608)0.975:0.02482)0.738:0.00317)0.702:0.00109)0.744:0.0084,OTU160040:0.03103)0.755:0.00408)0.386:0.00558)0.546:0.00021,(OTU97336:0.02459,(((OTU162306:0.01285,((OTU116284:0.03146,(OTU195304:0.01366,(OTU207034:0.04028,(OTU105294:0.02578,OTU207103:0.01655)0.848:0.00794)0.867:0.007)0.726:0.00497)0.734:0.00569,OTU179645:0.01557)0.860:0.00875)0.768:0.00333,(OTU166491:0.01384,(OTU177538:0.03227,OTU179526:0.02124)0.744:0.00305)0.899:0.00551)0.895:0.00012,(OTU179180:0.00371,(OTU179289:0.02109,OTU204797:0.0272)0.750:0.00392)0.907:0.01539)0.533:0.00951)0.867:0.01012)0.663:0.00598,(OTU93552:0.01559,(((OTU179347:0.02684,OTU190345:0.01359)0.747:0.00295,(OTU162469:0.02618,((OTU197832:0.01761,OTU195081:0.02456)0.907:0.00986,(OTU162637:0.0259,OTU178706:0.01992)0.850:0.00774)0.912:0.01311)0.776:0.00469)0.734:0.00015,(((OTU137595:0.0219,(OTU180607:0.02277,OTU163301:0.0124)0.805:0.00655)0.874:0.00761,(((OTU178728:0.0182,((OTU205023:0.02011,(OTU186102:0.04131,(OTU206537:0.04318,((OTU148813:0.04963,OTU184772:0.01797)0.958:0.02353,((OTU201243:0.04857,OTU204434:0.02506)0.816:0.01002,(OTU171790:0.01676,(OTU161831:0.0612,OTU197393:0.01213)0.940:0.01527)0.831:0.00612)0.901:0.00952)0.816:0.00681)0.926:0.01552)0.264:0.01441)0.745:0.00469,(OTU184704:0.00667,OTU184735:0.03414)0.928:0.00844)0.866:0.00578)0.535:0.00901,(OTU100860:0.00901,OTU115470:0.01898)0.735:0.00608)0.929:0.00016,OTU162767:0.02135)0.750:0.00014)0.902:0.00461,OTU178488:0.00261)0.994:0.00045)0.923:0.00774)0.863:0.00508)0.843:0.00014)0.436:0.00251)0.905:0.00838)0.844:0.00638)0.753:0.00345)0.912:0.00727,(OTU200105:0.025,OTU202121:0.01832)0.683:0.00015)0.177:0.00786)0.752:0.00407)0.855:0.00517)0.963:0.01038,OTU168371:0.01664)0.720:0.00194,OTU132533:0.01932)0.855:0.00553)0.591:0.00014,(OTU138774:0.02057,OTU158195:0.03419)0.168:0.00275)0.856:0.0113)0.770:0.0026)0.896:0.00863)0.768:0.00392)0.891:0.00742)0.919:0.00157,(OTU102790:0.02042,(((OTU76584:0.01252,(OTU77139:0.02299,(OTU103165:0.01796,OTU90158:0.0076)0.760:0.00241)0.292:0.00015)0.840:0.00247,((OTU76579:0.0118,OTU79716:0.03657)0.850:0.00887,(OTU76408:0.01256,(OTU78466:0.01789,OTU90194:0.02315)0.857:0.00499)1.000:0.00015)0.786:0.00239)0.243:0.00015,((OTU89858:0.01511,((OTU106040:0.01529,OTU78392:0.0179)0.775:0.00245,((OTU81582:0.01533,OTU90442:0.01244)0.263:0.00569,(OTU76794:0.00505,OTU79822:0.01799)0.792:0.00488)0.934:0.00014)0.867:0.00248)0.436:0.00015,((OTU77069:0.01527,(OTU76245:0.00979,OTU91196:0.02896)0.849:0.00546)0.867:0.00015,((OTU76520:0.02052,OTU79736:0.0127)0.007:0.00015,((OTU76440:0.01486,OTU80257:0.01277)0.339:0.0033,OTU90450:0.0153)0.855:0.00015)0.929:0.00249)0.849:0.00015)0.909:0.00247)0.960:0.00015)0.919:0.00166)0.919:0.00163)0.800:0.00252)0.721:0.0004,((OTU102603:0.00759,OTU24730:0.02293)0.856:0.00941,((OTU78321:0.00015,(OTU103090:0.02277,OTU91022:0.0367)0.728:0.00843)0.159:0.00673,(OTU110283:0.01416,OTU110428:0.00715)0.688:0.00535)0.639:0.00142)0.798:0.00577)0.004:0.00205)0.007:0.00015,(OTU158357:0.02423,OTU86176:0.01324)0.910:0.00784)0.000:0.00012)0.932:0.00011,((((((OTU119622:0.00785,(OTU77593:0.01016,(OTU113742:0.01599,OTU128119:0.00796)0.009:0.00253)0.788:0.00014)0.654:0.00026,(OTU114923:0.01854,(((((OTU88693:0.02706,OTU99286:0.01062)0.877:0.00519,(((((OTU164735:0.01591,(OTU121076:0.01597,OTU121125:0.01059)0.734:0.00255)0.756:0.00261,(((OTU163757:0.01891,(OTU200328:0.01277,(OTU206508:0.04511,OTU207057:0.01892)0.813:0.01241)0.863:0.01162)0.915:0.00016,((OTU164045:0.02423,(OTU116168:0.01323,OTU178217:0.03658)0.842:0.00527)0.589:0.00014,((OTU91550:0.00691,(OTU119612:0.0151,OTU164591:0.02011)0.520:0.00237)0.802:0.0038,(OTU119298:0.01886,(OTU179751:0.03228,(OTU117990:0.02407,OTU136813:0.01839)0.684:0.00043)0.385:0.00518)0.727:0.00231)0.819:0.00015)0.556:0.00015)0.719:0.00345,(OTU160251:0.01869,(OTU181176:0.01401,OTU194650:0.01985)0.677:0.00084)0.861:0.00112)0.809:0.00348)0.808:0.00014,((OTU159769:0.01438,(OTU203255:0.01501,OTU207348:0.05144)0.890:0.01187)0.128:0.00705,(((((OTU204098:0.02354,(OTU132906:0.02184,(OTU112782:0.02881,OTU175566:0.03231)0.769:0.00323)0.760:0.00356)0.775:0.00284,(OTU133757:0.01111,(OTU201383:0.00994,(OTU140392:0.01052,OTU147494:0.01808)0.741:0.00329)0.985:0.01569)0.319:0.00014)0.786:0.00546,(OTU123306:0.014,((OTU112718:0.01823,OTU158820:0.03545)0.847:0.00612,((OTU132821:0.01857,OTU183578:0.01594)0.786:0.00014,((((((((OTU123151:0.01881,OTU96376:0.01398)0.743:0.0027,(((OTU113211:0.01638,(OTU148145:0.01335,OTU158640:0.02182)0.842:0.00537)0.806:0.00452,(OTU132487:0.01401,(OTU152889:0.02977,OTU203880:0.01683)0.892:0.0081)0.764:0.001)0.772:0.00131,OTU147734:0.01546)0.792:0.00321)0.723:0.00099,OTU133615:0.0213)1.000:0.00016,((OTU96371:0.01527,(OTU90737:0.00767,OTU96506:0.01014)0.752:0.0025)0.807:0.00014,OTU159297:0.01592)0.814:0.00267)0.194:0.0001,(OTU147616:0.0243,(OTU133380:0.02851,OTU191532:0.03145)0.832:0.00678)0.197:0.00281)0.841:0.00504,(OTU191306:0.00537,OTU203869:0.01917)0.270:0.00526)0.710:0.00014,((OTU102827:0.02026,(OTU158380:0.01824,(OTU203944:0.05037,(OTU193706:0.06472,OTU193771:0.02857)0.842:0.01004)0.416:0.00284)0.765:0.00293)0.779:0.00283,(((((((OTU159532:0.00792,OTU183964:0.01887)0.740:0.00262,((OTU112878:0.01628,OTU175183:0.01361)0.894:0.00741,((OTU124190:0.01605,OTU133673:0.01337)0.766:0.00252,((OTU102657:0.02637,OTU175377:0.02174)0.817:0.00479,OTU102907:0.0231)0.895:0.00014)0.799:0.00139)0.838:0.00136)0.740:0.00016,((OTU102646:0.01041,((OTU133600:0.01576,(OTU140521:0.02975,OTU158404:0.01078)0.780:0.00235)0.888:0.00703,(OTU103063:0.01822,(OTU96446:0.01263,(OTU132875:0.00754,OTU89660:0.01264)0.103:0.00015)0.787:0.00267)0.686:0.00157)0.864:0.0006)0.210:0.0027,OTU159142:0.01588)0.911:0.00015)0.838:0.00144,(OTU175497:0.01277,OTU96684:0.01162)0.859:0.00356)0.744:0.00161,((((((((((((((OTU182122:0.01827,(OTU188629:0.02442,OTU96717:0.01422)0.529:0.0061)0.731:0.00294,(((((OTU147474:0.0246,((OTU103170:0.02061,OTU90394:0.03152)0.895:0.00918,(OTU123014:0.01587,OTU123356:0.00798)0.461:0.00253)0.537:0.0028)0.854:0.00014,(OTU132536:0.01591,((OTU132611:0.01315,(OTU123336:0.00707,OTU132836:0.02954)0.204:0.00364)0.722:0.00015,(OTU175814:0.01319,(OTU102852:0.04484,OTU112788:0.01318)0.105:0.00014)0.825:0.00266)0.207:0.00014)0.819:0.00267)0.446:0.00015,(OTU112818:0.01885,OTU125362:0.01063)0.783:0.00256)0.844:0.00015,(OTU132793:0.03013,OTU175754:0.01353)0.851:0.00782)0.882:0.00379,(OTU102829:0.02078,OTU147678:0.01286)0.840:0.00501)0.754:0.00014)0.437:0.00014,((OTU132594:0.01272,OTU159316:0.01606)0.731:0.00246,((OTU176448:0.01627,OTU182318:0.01565)0.767:0.00304,(OTU182219:0.0135,OTU193750:0.02397)0.744:0.00293)0.897:0.00014)0.749:0.00015)0.924:0.00248,((((((OTU132680:0.01524,(OTU89433:0.0127,OTU89489:0.01527)0.746:0.00244)0.762:0.00248,((OTU89641:0.01003,(OTU102792:0.00761,OTU90499:0.02054)0.798:0.00494)0.615:0.00015,((((OTU167063:0.0187,OTU90525:0.01011)0.859:0.00497,(((((((OTU152830:0.03249,(OTU147578:0.02037,OTU147928:0.01953)0.743:0.00361)0.771:0.00262,OTU147460:0.01501)0.751:0.00287,OTU89598:0.03658)0.583:0.00014,((OTU113346:0.01584,(OTU102881:0.02621,OTU123187:0.03906)0.838:0.00478)0.510:0.00015,OTU96643:0.023)0.929:0.005)0.857:0.00248,(((OTU132754:0.0202,OTU147608:0.01201)0.871:0.00618,(OTU132645:0.01261,(OTU89526:0.01772,OTU96671:0.01256)0.870:0.00015)0.835:0.00248)0.935:0.00016,((OTU140307:0.01262,(OTU113245:0.01324,OTU96685:0.01524)0.757:0.00249)0.783:0.00246,((OTU89668:0.02605,OTU133439:0.01796)0.837:0.00489,OTU102859:0.01787)0.926:0.00015)0.840:0.00016)0.872:0.00013)0.610:0.00014,((OTU140570:0.02574,OTU89531:0.01009)0.733:0.00248,(OTU102891:0.02177,OTU107674:0.01658)0.669:0.00132)0.760:0.00252)0.969:0.00112,OTU97910:0.02037)0.941:0.00143)0.793:0.00015,((((OTU132585:0.01575,OTU96403:0.01057)0.815:0.00427,(((OTU107780:0.0149,(OTU102904:0.02556,OTU147507:0.01822)0.796:0.00494)0.751:0.00278,((OTU103229:0.01767,OTU133896:0.0151)0.967:0.00016,(((OTU89557:0.01002,(OTU147404:0.0147,(OTU102946:0.01742,OTU147663:0.02107)0.469:0.00257)0.299:0.00296)0.851:0.00016,(((OTU132709:0.02327,OTU167751:0.01275)0.867:0.00498,(OTU89426:0.01816,(OTU89436:0.01273,OTU96388:0.01789)0.750:0.00276)0.761:0.00214)1.000:0.00015,((OTU132499:0.01796,OTU147496:0.02058)0.856:0.00506,(OTU102597:0.01532,OTU132682:0.01797)0.862:0.00492)0.708:0.00015)0.484:0.00015)0.000:0.00015,(OTU89374:0.00248,(((OTU90544:0.00773,OTU96471:0.02327)0.765:0.00227,(OTU112594:0.0152,(OTU140675:0.0178,OTU89621:0.02827)0.830:0.00016)0.786:0.00246)0.229:0.00016,(OTU140454:0.01792,(OTU107777:0.01528,(((OTU89431:0.01799,OTU96679:0.01533)0.747:0.00246,OTU89722:0.00505)0.818:0.00251,OTU132874:0.01525)0.007:0.00015)0.799:0.0024)0.955:0.00015)0.838:0.00248)0.879:0.00015)0.908:0.00015)0.447:0.00015)0.919:0.00166,(((OTU147562:0.01762,OTU90577:0.01493)0.740:0.00307,((OTU140410:0.01808,(OTU158448:0.02063,OTU167238:0.02331)0.839:0.00613)0.753:0.00248,((OTU152757:0.01276,OTU182475:0.01602)0.769:0.00253,(OTU148095:0.01458,OTU207747:0.02231)0.766:0.00355)0.736:0.00251)0.695:0.00246)0.728:0.00015,(OTU107684:0.01004,(((OTU132853:0.02053,((OTU107801:0.02433,OTU89698:0.02701)0.744:0.00382,OTU132566:0.02801)0.660:0.00053)0.150:0.00015,(OTU123347:0.01602,OTU140366:0.01277)0.877:0.00501)0.781:0.00251,OTU132852:0.0341)0.935:0.00016)0.763:0.00249)0.919:0.00166)0.644:0.00062)0.791:0.00129,(((OTU132802:0.02055,OTU147537:0.02331)0.780:0.00286,OTU147681:0.01532)0.775:0.00251,(OTU140326:0.01857,(OTU102819:0.01153,OTU152879:0.02016)0.765:0.00442)0.852:0.00013)0.838:0.00253)1.000:0.00015,(OTU96507:0.01008,((OTU122999:0.01845,OTU158837:0.01847)0.775:0.00528,(OTU113259:0.02057,OTU89543:0.01565)0.294:0.00282)0.778:0.00373)0.760:0.00252)0.828:0.00016)0.381:0.00014,(OTU89602:0.02561,(OTU89542:0.02596,OTU96654:0.01284)0.606:0.00242)0.770:0.00261)0.861:0.00249)0.849:0.0025)0.150:0.00015,(((OTU96452:0.01459,(OTU132728:0.02101,OTU96615:0.01463)0.522:0.00248)0.802:0.00307,OTU141327:0.00754)0.377:0.00248,OTU132701:0.02306)0.760:0.00016)0.812:0.00248,(OTU112884:0.0133,OTU96443:0.0127)0.872:0.00497)0.051:0.00015,((((OTU113179:0.02128,OTU152760:0.0205)0.923:0.00016,((OTU102850:0.01273,OTU113045:0.01594)0.732:0.00254,OTU158526:0.02685)0.805:0.00247)0.820:0.00252,((OTU158358:0.01597,OTU175739:0.01329)0.744:0.0026,(OTU175390:0.02421,(((OTU89606:0.01311,((OTU114729:0.016,OTU182357:0.01876)0.777:0.00249,((((((OTU140361:0.01584,((OTU175521:0.01592,(OTU102903:0.01132,OTU158435:0.0109)0.745:0.00244)0.765:0.00015,(OTU158855:0.02679,(OTU176686:0.01893,(OTU176518:0.01322,OTU188835:0.02121)0.854:0.00015)0.462:0.00265)0.764:0.0028)0.655:0.00015)0.865:0.00272,(OTU89788:0.00864,(OTU158807:0.02783,(OTU114485:0.00539,OTU158735:0.01604)0.649:0.00606)0.715:0.00172)0.780:0.00294)0.832:0.00016,(OTU112973:0.01073,OTU166924:0.03584)0.928:0.01051)0.284:0.00015,(OTU103187:0.01498,OTU89683:0.00639)0.929:0.00934)0.295:0.00015,(OTU152930:0.0287,OTU175403:0.01347)0.890:0.00825)0.445:0.00014,(OTU112889:0.01861,(OTU113102:0.00806,OTU113951:0.0188)0.756:0.00239)0.769:0.00266)0.427:0.00016)0.814:0.00029)0.783:0.00273,((OTU132805:0.0252,OTU188894:0.02129)0.747:0.00319,OTU113055:0.01323)0.771:0.00274)0.877:0.00014,((OTU112902:0.01773,(OTU107766:0.02862,OTU123115:0.03239)0.298:0.00401)0.774:0.00485,((OTU158484:0.01922,OTU196210:0.01609)0.807:0.01039,(OTU158533:0.027,OTU175740:0.01361)0.794:0.00015)0.912:0.00503)0.802:0.00015)0.425:0.00015)0.456:0.00015)0.409:0.00015)0.809:0.00015,(OTU112926:0.00803,OTU89484:0.01534)0.768:0.00235)0.761:0.00015)0.936:0.00248,((((((OTU123019:0.01061,(OTU175623:0.01588,OTU191260:0.02675)0.756:0.00338)0.719:0.00254,(OTU147652:0.01736,(OTU113158:0.01866,OTU152924:0.02138)0.845:0.00014)0.868:0.00549)0.022:0.00016,((OTU158463:0.02128,OTU175811:0.02682)0.296:0.00312,((OTU158695:0.02142,OTU198834:0.01957)0.771:0.00413,(OTU198932:0.01811,OTU205353:0.02652)0.451:0.00534)0.878:0.00596)0.864:0.00016)0.864:0.00016,((OTU113931:0.02402,OTU89723:0.01762)0.286:0.00573,(OTU175734:0.01653,OTU89415:0.01287)0.403:0.005)0.968:0.00011)0.926:0.00249,((OTU140295:0.0148,OTU182088:0.0155)0.862:0.00605,((((((OTU175681:0.01867,OTU123297:0.02693)0.847:0.00015,(OTU133951:0.01706,((OTU113007:0.00796,OTU89946:0.01546)0.731:0.00376,OTU206848:0.02047)0.280:0.00252)0.782:0.004)0.345:0.00253,((((((OTU98120:0.03086,(OTU114646:0.01332,OTU158393:0.01608)0.737:0.00249)0.121:0.00015,OTU198940:0.01625)0.849:0.00271,OTU113340:0.01862)0.321:0.00015,OTU158518:0.01858)0.447:0.00014,OTU132887:0.01588)0.446:0.00016,OTU113035:0.02947)0.929:0.00015)0.714:0.00252,(((((OTU107864:0.01014,(OTU176603:0.02247,OTU191256:0.01735)0.671:0.00157)0.783:0.00257,((OTU123405:0.02962,OTU182095:0.02179)0.408:0.00582,((OTU114541:0.01869,OTU123339:0.01598)0.750:0.00254,(OTU158711:0.01883,OTU167078:0.01333)0.753:0.00258)0.006:0.00014)0.923:0.0025)0.819:0.00138,OTU113225:0.00763)0.796:0.00132,(((((OTU113266:0.02415,OTU89691:0.01034)0.447:0.005,(OTU133723:0.02318,OTU158742:0.02979)0.289:0.00015)0.901:0.00498,(((((OTU182155:0.00856,(OTU158555:0.01649,OTU205370:0.01997)0.654:0.00169)0.773:0.00275,OTU175654:0.01109)0.718:0.00217,OTU132539:0.01593)0.780:0.00267,(((((((((OTU89382:0.02031,((OTU158345:0.01325,OTU193806:0.01331)0.734:0.00259,OTU96590:0.00498)0.294:0.00014)1.000:0.00016,(OTU113267:0.00796,OTU188896:0.019)0.391:0.00523)0.918:0.00242,(((OTU147552:0.048,OTU188907:0.01894)0.843:0.00623,((OTU112750:0.01509,OTU89676:0.01719)0.828:0.00693,(OTU102884:0.02148,OTU133388:0.01354)0.537:0.0016)0.988:0.00012)0.763:0.00263,((((OTU140444:0.01329,OTU167802:0.01886)0.857:0.00524,(((OTU112743:0.01332,OTU175436:0.01604)0.820:0.00151,(OTU113365:0.01335,OTU89508:0.02038)0.818:0.00178)0.900:0.00191,(OTU107814:0.02828,OTU158603:0.01323)0.739:0.0027)0.774:0.00014)0.000:0.00014,(OTU123303:0.01579,(OTU114662:0.0216,OTU158658:0.02164)0.409:0.00508)0.609:0.00016)0.522:0.00014,(OTU152832:0.0186,OTU158798:0.01323)0.774:0.00258)0.866:0.00015)0.840:0.00249)0.130:0.00015,(((OTU132770:0.01809,OTU133803:0.03149)0.838:0.00473,OTU158638:0.02674)0.901:0.00016,((OTU166945:0.01627,OTU193679:0.01082)0.850:0.00512,OTU112751:0.00785)0.873:0.00016)0.922:0.00249)1.000:0.00015,(((OTU123036:0.01533,OTU124435:0.01534)0.864:0.00636,((((((OTU158496:0.01865,(OTU112816:0.01884,OTU159597:0.02993)0.767:0.00236)0.896:0.00528,(OTU166834:0.0318,(OTU175719:0.01588,OTU176664:0.02243)0.071:0.00788)0.779:0.00326)0.957:0.00014,((OTU158540:0.01589,(OTU176610:0.0186,(OTU114438:0.02113,(OTU113356:0.02418,OTU166922:0.01639)0.460:0.00236)0.781:0.00283)0.555:0.00014)0.466:0.0026,(OTU158789:0.00518,(OTU112777:0.01062,OTU140270:0.01319)0.529:0.00524)0.898:0.00014)0.747:0.00015)0.445:0.00014,(((OTU132719:0.01606,OTU132742:0.01878)0.740:0.0024,OTU132496:0.02684)0.770:0.00265,(OTU114486:0.01601,OTU158744:0.01873)0.748:0.00249)0.926:0.00016)0.369:0.0001,(((OTU159745:0.01335,OTU188842:0.03269)0.850:0.00476,(OTU175429:0.01857,(OTU123391:0.01422,OTU175376:0.02766)0.728:0.00446)0.808:0.00189)0.791:0.00121,((OTU112988:0.01598,(OTU123459:0.01855,OTU188727:0.01556)0.746:0.0035)0.337:0.00515,(OTU113115:0.01315,(OTU112746:0.01336,(OTU140582:0.00805,OTU158543:0.03555)0.856:0.00523)0.761:0.0025)1.000:0.00016)0.861:0.00256)0.884:0.00014)0.000:0.00014,((((OTU112814:0.02976,OTU159591:0.01339)0.752:0.00246,(OTU112798:0.01323,(OTU114444:0.01333,OTU175680:0.01335)0.778:0.00252)0.761:0.00261)0.764:0.00261,(OTU141748:0.02397,(OTU123338:0.02144,OTU167092:0.01604)0.933:0.00135)0.945:0.00117)0.916:0.00015,((OTU123005:0.03232,(OTU152805:0.01049,OTU175520:0.02688)0.862:0.00014)0.825:0.00261,(OTU114350:0.01053,OTU125423:0.01861)0.774:0.00259)0.948:0.00015)1.000:0.00011)0.000:0.00014)0.801:0.00015,((((((((((OTU158624:0.02926,(OTU123173:0.01856,OTU147576:0.02885)0.743:0.00517)0.753:0.00312,(OTU158842:0.01316,((OTU113067:0.01259,OTU204054:0.03047)0.845:0.00639,(OTU113203:0.01326,OTU158422:0.03244)0.339:0.00016)0.828:0.00264)0.502:0.00015)0.869:0.00269,(OTU176635:0.0162,(OTU175440:0.016,OTU182121:0.01907)0.215:0.00014)0.800:0.00479)0.471:0.00016,((OTU158465:0.01862,(OTU175198:0.02156,OTU175420:0.01611)0.721:0.0024)0.216:0.00014,((OTU113226:0.01335,OTU158578:0.01339)0.756:0.00259,((OTU112946:0.01137,OTU132731:0.01406)0.706:0.0018,(OTU182424:0.01937,OTU198840:0.01955)0.696:0.00198)0.808:0.00267)0.896:0.00015)0.936:0.00261)0.000:0.00016,(OTU113105:0.03233,(OTU113043:0.00528,OTU167230:0.02407)0.058:0.00261)0.759:0.00265)0.000:0.00014,(OTU113241:0.01594,OTU167216:0.01594)0.883:0.00523)0.192:0.00015,OTU5:0.00784)0.674:0.00014,(((OTU175457:0.0132,(OTU175588:0.03651,(OTU112630:0.03095,OTU114166:0.00753)0.446:0.00287)0.742:0.00161)0.000:0.00015,(OTU112982:0.02649,(OTU131931:0.01542,OTU132943:0.01259)0.750:0.00014)0.882:0.00667)0.693:0.00015,((OTU132737:0.02388,OTU132811:0.01552)0.242:0.00638,(((((OTU175392:0.01888,OTU176151:0.01084)0.845:0.00791,((OTU193683:0.02152,(OTU147331:0.01274,OTU147650:0.01794)0.420:0.00247)0.460:0.00015,(OTU112997:0.01603,OTU166818:0.01607)0.862:0.00518)0.834:0.00014)0.901:0.00241,((OTU113246:0.0132,(OTU140394:0.03821,OTU90404:0.02044)0.370:0.00016)0.811:0.00256,(OTU113087:0.02142,(OTU112815:0.01867,OTU112879:0.00788)0.877:0.00014)0.821:0.00251)0.791:0.00255)1.000:0.00015,((OTU112832:0.00796,OTU188695:0.01886)0.855:0.00523,OTU199175:0.02184)0.728:0.00014)0.761:0.00252,(OTU113341:0.01876,OTU140429:0.01067)0.885:0.0052)0.921:0.00242)1.000:0.00016)0.874:0.00252)0.928:0.00162,(((OTU112853:0.01324,OTU113103:0.01055)0.756:0.00261,(((((OTU112819:0.01336,OTU175602:0.01612)0.843:0.00519,((OTU114465:0.02129,(OTU114672:0.01855,((OTU96642:0.0343,(OTU113229:0.0133,OTU167081:0.01083)0.356:0.00301)0.720:0.00226,OTU113027:0.01315)0.782:0.00014)0.203:0.00015)0.854:0.00268,OTU132726:0.02126)0.344:0.00014)0.145:0.00015,OTU113167:0.01317)0.868:0.00268,(OTU113048:0.00787,(OTU113063:0.01866,OTU175700:0.02424)0.762:0.00259)0.802:0.0026)0.000:0.00015,(OTU102857:0.0201,OTU123124:0.01592)0.748:0.00275)0.566:0.00014)0.683:0.00015,OTU112912:0.01583)0.884:0.00209)0.929:0.00161,(OTU140375:0.01772,(OTU158776:0.01886,OTU123409:0.01586)0.410:0.00268)0.768:0.00347)0.835:0.00015)0.914:0.00252)1.000:0.00126,(OTU191251:0.01832,(OTU175549:0.02391,OTU167208:0.01628)0.386:0.00261)0.772:0.00286)0.000:0.0002,(((((((OTU188900:0.02165,(OTU132825:0.01302,OTU166846:0.01583)0.194:0.00237)0.775:0.00275,((OTU107697:0.0153,OTU112759:0.0106)0.757:0.00244,((((OTU206887:0.01636,(OTU175327:0.02185,OTU205386:0.01664)0.847:0.00015)0.915:0.00767,((OTU175609:0.01841,OTU175791:0.01839)0.768:0.00325,(OTU175355:0.02704,(OTU158529:0.01343,OTU175485:0.01895)0.056:0.00522)0.827:0.00014)0.844:0.00261)0.968:0.00015,(OTU188895:0.01374,OTU205314:0.02179)0.759:0.00271)0.729:0.00015,((OTU182375:0.02758,OTU96712:0.01784)0.761:0.00394,OTU198867:0.02717)0.741:0.00344)0.535:0.00015)0.089:0.00015)0.854:0.00248,(((((OTU102647:0.01758,OTU189067:0.03298)0.715:0.00292,((((((((OTU123259:0.02766,OTU201315:0.02779)0.716:0.0022,OTU182309:0.01645)0.786:0.00275,(OTU203941:0.01899,OTU201355:0.0301)0.951:0.00015)0.784:0.0027,(OTU175311:0.04411,(OTU123389:0.01339,OTU182303:0.02182)0.458:0.00261)0.786:0.00271)0.797:0.00257,(OTU175456:0.01894,((OTU112701:0.01329,OTU112812:0.01337)0.765:0.00257,((((OTU112972:0.02397,((OTU132567:0.02056,(OTU112962:0.01581,(OTU132532:0.01599,(OTU124621:0.0295,OTU147511:0.03373)0.730:0.003)0.770:0.00272)0.774:0.00014)0.803:0.00251,((((OTU112600:0.03416,OTU176630:0.01909)0.737:0.00264,(OTU132876:0.01265,((OTU158432:0.02213,OTU201471:0.01593)0.864:0.00554,((OTU175650:0.02165,OTU176362:0.02159)0.771:0.00311,(OTU175314:0.02777,OTU176658:0.03728)0.840:0.00788)0.696:0.00151)0.892:0.00579)0.342:0.00014)0.846:0.0025,((OTU103230:0.01755,OTU188884:0.02792)0.860:0.00566,(OTU176435:0.02772,OTU175593:0.01634)0.730:0.00261)0.910:0.00014)0.801:0.00249,((((((OTU114212:0.0105,OTU203867:0.02742)0.732:0.00015,OTU103311:0.01779)0.789:0.0025,(OTU112778:0.01888,OTU123277:0.02993)0.833:0.00506)0.791:0.0025,OTU167100:0.01319)0.545:0.00015,OTU102780:0.01774)0.823:0.00248,((OTU132761:0.02347,OTU196268:0.02465)0.896:0.00775,((OTU193999:0.02324,((OTU182126:0.01638,(OTU182291:0.03102,(OTU176467:0.05389,OTU159482:0.02341)0.739:0.00259)0.742:0.00256)0.760:0.00292,(OTU182403:0.02121,OTU182051:0.011)0.757:0.00319)0.702:0.00169)0.809:0.00513,(((OTU89393:0.01501,((OTU158860:0.01225,(OTU175406:0.03675,OTU182384:0.03617)0.806:0.00721)0.758:0.00437,OTU123101:0.01876)0.046:0.00262)0.860:0.00014,(((OTU123281:0.01053,(OTU113328:0.01328,OTU114283:0.01594)0.774:0.00263)0.770:0.0026,(OTU112851:0.01861,OTU188798:0.03319)0.736:0.00257)0.887:0.00015,(((OTU114196:0.01318,(OTU196158:0.02165,OTU182131:0.02125)0.211:0.00015)0.837:0.00262,(OTU175341:0.01777,OTU198773:0.0268)0.876:0.00767)0.000:0.00015,OTU205352:0.01633)0.886:0.00014)0.886:0.00015)1.000:0.00014,((OTU123097:0.02685,OTU96499:0.01272)0.735:0.00242,(OTU113218:0.01056,OTU166883:0.01865)0.359:0.00015)0.772:0.00251)0.884:0.00241)0.986:0.00015)0.829:0.00016)0.833:0.00015)1.000:0.00015)1.000:0.00141)0.223:0.00016,(OTU201267:0.01619,((((((OTU158582:0.01284,OTU167029:0.02158)0.761:0.00307,(OTU175741:0.01902,OTU198772:0.01959)0.742:0.00234)0.760:0.00265,((OTU182209:0.01343,(OTU158717:0.02434,OTU194045:0.00799)0.842:0.00532)0.788:0.00452,(OTU182290:0.02684,(OTU166977:0.03973,OTU182235:0.04344)0.752:0.00793)0.419:0.00498)0.756:0.00326)0.747:0.0026,(OTU123465:0.01583,OTU182062:0.02413)0.847:0.00015)0.878:0.00016,((OTU90136:0.01263,(OTU107706:0.01275,OTU152739:0.01283)0.835:0.00501)0.766:0.00248,(OTU133976:0.0178,OTU147466:0.01797)0.233:0.00014)0.784:0.00249)0.841:0.00249,((((OTU133832:0.01287,OTU140396:0.02879)0.867:0.00482,((((OTU132554:0.02325,OTU89510:0.01242)0.756:0.00319,OTU133956:0.01003)0.323:0.00015,((OTU132716:0.0256,(OTU96527:0.01525,OTU96605:0.02033)0.147:0.00015)0.791:0.00247,(OTU132603:0.01547,OTU96715:0.01546)0.812:0.00545)0.090:0.00015)0.918:0.00248,((OTU204100:0.01966,OTU82174:0.0101)0.378:0.0025,OTU103220:0.01512)0.825:0.00014)0.917:0.00015)0.782:0.00014,(OTU132512:0.01286,OTU176074:0.01595)0.416:0.00499)0.849:0.00237,((OTU132788:0.01473,OTU199235:0.01261)0.873:0.00628,((OTU124980:0.01595,OTU96608:0.0076)0.757:0.00245,((OTU193637:0.01074,OTU89512:0.01266)0.784:0.00245,((((OTU198854:0.02398,(OTU191253:0.03029,OTU158725:0.02179)0.496:0.00253)0.781:0.00279,((OTU158835:0.01056,OTU166905:0.01865)0.749:0.00258,((OTU123052:0.01549,(OTU147647:0.02202,OTU158419:0.02402)0.251:0.00507)0.763:0.00302,(((OTU158593:0.01534,OTU167253:0.04392)0.852:0.00606,(((OTU158749:0.02573,(OTU133702:0.02565,OTU182052:0.01802)0.849:0.00555)0.848:0.0066,((OTU159536:0.01322,((OTU107808:0.0262,OTU90736:0.00791)0.490:0.00591,OTU201281:0.01622)0.476:0.00016)0.938:0.00015,(OTU132494:0.01991,OTU158364:0.01332)0.454:0.00553)0.897:0.00599)0.855:0.00011,OTU166870:0.02672)0.161:0.00014)0.392:0.00016,OTU199116:0.01347)0.190:0.00014)0.000:0.00014)0.000:0.00014)0.000:0.00014,(OTU132549:0.01587,(OTU196353:0.01593,(OTU114112:0.00827,OTU175509:0.02203)0.219:0.00485)0.856:0.00015)0.799:0.00261)0.813:0.00014,(OTU100839:0.01514,((OTU182177:0.01365,OTU198822:0.01366)0.757:0.00251,OTU182134:0.01324)0.901:0.00014)0.811:0.00249)0.440:0.00014)0.636:0.00016)0.579:0.00014)0.813:0.00248)0.994:0.00014)1.000:0.00147)0.296:0.00019)0.160:0.00013,(OTU158398:0.01874,(OTU112948:0.01314,OTU132508:0.01859)0.876:0.00014)0.900:0.00526)0.198:0.00036,(((OTU173722:0.01259,OTU193801:0.02588)0.864:0.00618,(OTU132720:0.01335,OTU141450:0.02363)0.742:0.0032)0.770:0.0032,((OTU158983:0.01601,OTU159609:0.01337)0.743:0.00255,(OTU114344:0.01339,OTU158617:0.01069)0.862:0.00526)0.916:0.00014)0.842:0.00307)0.210:0.00043)0.095:0.00038)0.000:0.00016)0.000:0.00015,((OTU113262:0.01057,OTU166950:0.02971)0.730:0.00265,OTU113361:0.02122)0.767:0.00262)1.000:0.00014,((OTU123102:0.01581,OTU133818:0.01523)0.745:0.00015,(OTU193701:0.01868,OTU123359:0.02046)0.930:0.00016)0.838:0.00252)1.000:0.00014,(OTU96451:0.0126,(OTU158719:0.01052,((OTU205335:0.01386,(OTU175669:0.01643,OTU89478:0.02025)0.767:0.00298)0.771:0.00256,OTU176634:0.019)0.566:0.00016)0.843:0.00016)0.831:0.00251)0.366:0.00016)0.367:0.00014,(OTU175213:0.01011,(OTU123288:0.01894,OTU132869:0.01344)0.720:0.0024)0.800:0.00251)0.421:0.00014,(((((OTU114261:0.02113,(OTU191293:0.02499,OTU132912:0.02047)0.420:0.00497)0.754:0.00288,(OTU123161:0.0105,OTU158428:0.01591)0.915:0.00015)0.919:0.00242,(OTU123139:0.04706,OTU207191:0.02746)0.360:0.01242)0.626:0.00015,((OTU132812:0.01905,OTU112861:0.019)0.827:0.00511,(OTU102880:0.01343,((OTU113187:0.02182,OTU176180:0.02758)0.848:0.00805,(OTU102873:0.03145,OTU98063:0.02364)0.450:0.00902)0.583:0.00106)0.782:0.00335)0.986:0.00014)0.561:0.00014,((OTU112784:0.01898,(OTU112977:0.01597,OTU89603:0.01296)0.766:0.00252)0.753:0.00229,OTU158520:0.01595)0.782:0.00252)0.825:0.00252)0.856:0.00249,(OTU79683:0.00749,(((((OTU132556:0.01317,((OTU158381:0.02197,OTU158846:0.011)0.739:0.0022,(((OTU97648:0.01434,OTU188891:0.02212)0.858:0.00554,(OTU113157:0.01053,((OTU112711:0.02158,OTU89630:0.01178)0.754:0.00252,OTU113098:0.01584)0.411:0.00015)0.366:0.00283)0.844:0.00015,((OTU147626:0.01599,OTU89440:0.01486)0.202:0.00014,(OTU175786:0.0186,OTU188879:0.01886)0.861:0.00015)0.911:0.00292)0.473:0.00015)0.469:0.00014)0.000:0.00016,OTU132610:0.01316)0.817:0.00016,((((OTU158504:0.03015,OTU166936:0.01907)0.823:0.00467,(OTU114453:0.02594,(OTU102835:0.02905,OTU158862:0.02346)0.351:0.0029)0.754:0.00322)0.892:0.00286,(OTU112801:0.0163,OTU175190:0.03008)0.205:0.00503)1.000:0.00014,OTU112787:0.01854)0.843:0.00254)0.826:0.00014,(OTU114508:0.02124,OTU96702:0.01259)0.359:0.00014)0.921:0.00254,((((OTU158444:0.0187,OTU183202:0.02144)0.859:0.00518,((((((OTU112976:0.01841,(OTU112827:0.01072,OTU113271:0.02412)0.456:0.00263)0.764:0.00277,(OTU166910:0.01862,(OTU132366:0.02953,OTU158720:0.01609)0.832:0.00556)0.867:0.00015)0.909:0.00179,(((OTU112885:0.01803,OTU152791:0.01208)0.901:0.00911,((OTU147538:0.01799,OTU198866:0.02195)0.771:0.00249,(((OTU167183:0.0325,OTU205363:0.02735)0.866:0.00615,(OTU158694:0.02986,OTU193766:0.01364)0.747:0.00253)0.644:0.00015,(OTU102705:0.01799,OTU201333:0.04907)0.933:0.01042)0.837:0.00254)1.000:0.00016)0.767:0.00232,(((((OTU158845:0.02446,OTU182452:0.01897)0.673:0.00234,(OTU112908:0.01436,OTU204039:0.02872)0.399:0.00631)0.627:0.00255,OTU147577:0.01591)0.764:0.0026,OTU133696:0.01318)0.899:0.00015,((OTU90039:0.0152,(((OTU123617:0.03125,(OTU133898:0.01062,(OTU193808:0.02741,OTU198937:0.01111)0.783:0.00513)0.752:0.00249)0.762:0.00272,(OTU107654:0.04719,OTU158784:0.03847)0.832:0.00555)0.749:0.0026,(OTU113308:0.0107,OTU167045:0.02159)0.860:0.00513)0.114:0.00015)0.383:0.0025,(OTU112779:0.01538,OTU158388:0.02958)0.857:0.00614)0.316:0.00015)0.896:0.00015)0.925:0.00162)0.925:0.00163,(((OTU147953:0.02034,(OTU152804:0.01795,(OTU147646:0.02059,OTU152807:0.01007)0.220:0.00245)0.842:0.00015)0.834:0.00321,(OTU182429:0.02064,OTU96385:0.01083)0.197:0.00246)0.795:0.0043,(((OTU113073:0.00796,OTU158576:0.02408)0.344:0.00518,(OTU147306:0.01507,((OTU140478:0.01268,OTU188797:0.01326)0.740:0.00246,((((((OTU187361:0.03111,OTU97828:0.01431)0.401:0.00505,((((OTU138364:0.01591,(OTU152956:0.01011,((OTU104293:0.01514,(OTU143274:0.0101,OTU204600:0.0165)0.800:0.00503)0.846:0.00015,((OTU93748:0.01422,(OTU169418:0.0105,(OTU139958:0.01585,(OTU113759:0.01064,(OTU133513:0.00801,(OTU188897:0.0166,(OTU113613:0.01337,OTU175748:0.01066)0.736:0.00274)0.847:0.0053)0.747:0.00284)0.791:0.00269)0.905:0.00807)0.027:0.00014)0.858:0.00014,((OTU120533:0.01314,OTU94141:0.00855)0.872:0.00015,(OTU99507:0.01264,OTU155220:0.01709)0.109:0.00014)0.806:0.00257)0.807:0.00355)0.789:0.00249)0.758:0.00248)0.787:0.00249,(OTU78097:0.00749,OTU90259:0.02038)0.761:0.00015)0.434:0.00014,(OTU168352:0.00525,(OTU198733:0.02114,OTU96394:0.02227)0.834:0.0065)0.780:0.00277)0.784:0.0025,OTU157386:0.00502)0.640:0.0011)0.843:0.00349,((OTU112653:0.01319,(OTU107680:0.02013,OTU182509:0.01917)0.146:0.00014)0.810:0.00282,((OTU158439:0.02976,((OTU132699:0.01504,OTU183775:0.01333)0.757:0.003,((OTU147193:0.01027,OTU89745:0.01281)0.782:0.00244,((OTU175168:0.02154,OTU93574:0.03443)0.727:0.00286,(OTU102843:0.0179,OTU132493:0.01055)0.069:0.00014)0.861:0.00261)0.489:0.00014)1.000:0.00016)0.208:0.00015,OTU193692:0.01874)0.255:0.00041)0.336:0.00063)0.013:0.00015,OTU159596:0.01857)1.000:0.00128,(OTU132642:0.01273,OTU158399:0.01871)0.848:0.00498)0.539:0.00016,(((((OTU92367:0.00249,(OTU135347:0.05077,OTU177657:0.03292)0.933:0.00015)0.930:0.00499,((OTU110191:0.01773,(OTU142141:0.01323,((OTU115203:0.02674,(OTU115606:0.00533,OTU95645:0.01686)0.728:0.00558)0.746:0.00284,OTU92019:0.0121)0.234:0.00015)0.909:0.00607)0.872:0.00014,(((OTU95209:0.01496,((OTU161939:0.01794,OTU170135:0.01206)0.742:0.0047,(OTU136850:0.01044,(OTU177178:0.00982,OTU202740:0.01461)0.230:0.01088)0.870:0.00014)0.769:0.00266)0.060:0.00295,(OTU95171:0.01003,(OTU140195:0.01597,(OTU107147:0.00767,OTU90766:0.01225)0.477:0.00295)0.868:0.00014)1.000:0.00014)0.851:0.00246,(OTU139003:0.0159,((OTU93452:0.00998,OTU98325:0.00526)0.882:0.00503,(((OTU98327:0.01244,OTU99073:0.01026)0.755:0.00016,OTU170811:0.03529)0.785:0.00253,(OTU172026:0.01094,(OTU109101:0.01328,OTU91334:0.01033)0.862:0.01001)0.726:0.00281)0.293:0.00014)0.828:0.00267)0.776:0.00014)0.875:0.00248)0.884:0.00248)0.848:0.00016,((((((OTU154816:0.02316,(((OTU203682:0.02558,(OTU91653:0.00989,OTU95689:0.01267)0.723:0.00227)0.768:0.00363,(OTU103653:0.02039,((OTU198838:0.0162,OTU90026:0.01539)0.844:0.00503,OTU96105:0.00748)0.118:0.00014)0.791:0.00251)0.769:0.00249,(OTU161188:0.00523,(OTU188465:0.02278,OTU199120:0.04004)0.650:0.00143)0.884:0.00015)0.415:0.00014)0.252:0.00248,OTU182886:0.01331)0.226:0.00015,(((OTU141345:0.02582,OTU97079:0.02835)0.922:0.00014,(OTU132372:0.0159,OTU165688:0.01357)0.864:0.00529)0.820:0.00267,(((((OTU159804:0.02704,(OTU175590:0.02709,((OTU115590:0.02145,OTU184632:0.00692)0.610:0.00704,OTU160206:0.01321)0.713:0.00288)0.876:0.00014)0.827:0.0027,OTU102713:0.00751)0.674:0.00014,(OTU131802:0.02676,(OTU147903:0.03963,OTU133715:0.01901)0.639:0.00242)0.761:0.00274)0.812:0.00249,((((OTU89379:0.01005,(OTU175679:0.01593,(OTU112785:0.01607,OTU113830:0.01336)0.862:0.00516)0.892:0.00015)0.155:0.00016,(OTU113022:0.0133,OTU159089:0.01607)0.738:0.00264)0.841:0.0025,(((OTU182439:0.00524,OTU96887:0.02147)0.762:0.00262,((OTU140883:0.01049,((OTU158483:0.02442,(OTU175569:0.01903,((OTU90389:0.0179,((OTU176675:0.00923,OTU188910:0.04404)0.833:0.00531,(OTU159829:0.01226,OTU199208:0.02621)0.752:0.00015)0.301:0.00611)0.765:0.00311,(OTU112958:0.02138,OTU133297:0.00807)0.775:0.00367)0.727:0.00014)0.131:0.00013)0.852:0.00586,(OTU198815:0.02179,(OTU166812:0.0133,(OTU114578:0.02678,OTU90419:0.01209)0.900:0.00015)0.911:0.00159)0.844:0.0015)0.625:0.00016)0.235:0.00016,(OTU133081:0.01323,(OTU193753:0.01568,OTU203754:0.01647)0.748:0.00307)0.761:0.00261)0.551:0.00016)0.768:0.00016,((((OTU132953:0.0098,OTU89666:0.04055)0.711:0.00784,OTU176490:0.02417)0.889:0.00015,OTU133772:0.02579)0.798:0.00253,(OTU114546:0.01592,OTU114194:0.02135)0.885:0.00015)0.854:0.00252)0.872:0.00015)0.841:0.0025,(((OTU183179:0.01102,(OTU187094:0.0223,OTU187629:0.00926)0.730:0.00329)0.862:0.00637,((OTU113612:0.01543,OTU203820:0.02382)0.433:0.00633,(OTU133055:0.01224,OTU162521:0.01068)1.000:0.00015)0.851:0.00288)0.873:0.00015,((OTU114178:0.01064,OTU89984:0.01805)0.773:0.0024,((((((OTU184439:0.00535,OTU193698:0.0356)0.608:0.00015,(OTU203853:0.01086,OTU204017:0.01103)0.823:0.00506)0.794:0.00263,OTU175271:0.01604)0.678:0.00015,(OTU187856:0.008,OTU196237:0.02994)0.910:0.00786)0.820:0.0014,OTU182960:0.01044)0.803:0.00137,(OTU193891:0.02463,OTU90236:0.01209)0.848:0.00581)0.923:0.00015)0.855:0.00255)0.367:0.00015)0.269:0.00015)0.843:0.00248,((((OTU113747:0.00795,(OTU128106:0.00793,(OTU155068:0.00525,(OTU126642:0.01062,OTU166507:0.01065)0.907:0.00794)0.864:0.00526)0.870:0.00522)0.861:0.00521,(OTU159166:0.01325,(OTU112656:0.01611,OTU113263:0.01064)0.757:0.00253)0.097:0.00014)0.830:0.0026,(((OTU142049:0.01593,OTU100476:0.00466)0.513:0.00256,(((OTU141984:0.02131,(OTU158386:0.02128,(((OTU89410:0.00374,OTU95730:0.01431)0.066:0.00594,(OTU82877:0.00265,OTU127234:0.0241)0.682:0.00223)0.732:0.0034,((OTU115940:0.00971,OTU136857:0.01543)0.843:0.00653,(OTU202290:0.01449,(OTU169261:0.00937,(OTU202111:0.02071,(OTU173619:0.03622,OTU202191:0.03746)0.820:0.01477)0.672:0.00431)0.922:0.01186)0.179:0.00521)0.126:0.00015)0.310:0.00015)0.206:0.00015)0.919:0.00598,(OTU176016:0.01669,OTU203874:0.03365)0.796:0.00574)0.869:0.00015,(OTU133385:0.01339,OTU92134:0.02657)0.875:0.00655)0.000:0.00015)0.828:0.00016,OTU158528:0.02158)0.332:0.00015)0.761:0.00014,(((OTU90200:0.01271,OTU102625:0.0101)0.866:0.00014,OTU132463:0.0205)0.345:0.00015,OTU76255:0.00758)0.829:0.00249)0.842:0.00016)0.161:0.00014)0.834:0.00248)0.815:0.00014,(((((OTU146184:0.00798,((OTU146463:0.01513,(OTU149469:0.00286,(OTU101827:0.01039,OTU112043:0.01336)0.844:0.00492)0.349:0.00273)0.787:0.00257,OTU198308:0.01635)0.036:0.00015)0.969:0.01032,OTU91945:0.01532)0.796:0.00015,(OTU88867:0.01007,(OTU159941:0.01343,(OTU103627:0.01068,OTU83806:0.0063)0.755:0.00288)0.871:0.00625)0.885:0.00016)0.883:0.0025,((OTU148285:0.0107,(OTU127662:0.02142,OTU83449:0.00627)0.864:0.00636)0.106:0.00015,OTU154873:0.01862)0.904:0.00016)0.832:0.00015,OTU83314:0.005)0.929:0.00499)0.881:0.00015,OTU135488:0.0105)0.826:0.00492,(OTU123152:0.00523,((OTU120837:0.00823,OTU92044:0.0259)0.858:0.00794,(OTU103503:0.00781,OTU115713:0.01555)0.450:0.00506)0.816:0.00014)0.934:0.00763)0.688:0.00014)0.775:0.00248,((((((((OTU115077:0.02461,OTU90813:0.01473)0.893:0.00854,(OTU176864:0.03645,((OTU109814:0.0233,OTU137209:0.00501)0.747:0.00259,(OTU125859:0.0078,(OTU101071:0.0143,OTU126065:0.03012)0.881:0.00885)0.921:0.00016)0.738:0.00256)0.824:0.00507)0.769:0.00255,((((((OTU112863:0.01061,((OTU198905:0.01094,(OTU206384:0.01795,OTU206214:0.02815)0.918:0.00945)0.700:0.00243,OTU203812:0.01623)0.876:0.00916)0.980:0.00015,((((OTU112010:0.00759,OTU104327:0.01804)0.913:0.00014,(((OTU186265:0.02147,(OTU100897:0.01723,OTU173286:0.00254)0.844:0.00567)0.064:0.00279,OTU197730:0.02709)0.897:0.00015,((OTU121790:0.01051,(OTU107154:0.02247,(OTU163941:0.01484,OTU195462:0.02041)0.284:0.00544)0.770:0.00321)0.884:0.00554,(OTU193649:0.01068,((OTU98919:0.00771,(OTU128226:0.00505,OTU191925:0.01623)0.947:0.01093)0.373:0.00499,((((OTU100535:0.01517,OTU89554:0.00249)0.790:0.00248,(OTU112617:0.01876,(OTU117014:0.00016,(OTU203157:0.03417,(OTU142608:0.01546,OTU97879:0.01265)0.834:0.00015)0.822:0.00495)0.914:0.00254)0.621:0.00014)0.879:0.00491,(OTU145212:0.01794,OTU114450:0.01061)0.735:0.00262)0.784:0.00752,(((OTU87155:0.01,(OTU109040:0.0179,OTU206096:0.02487)0.515:0.01255)0.873:0.00015,(((OTU98355:0.00755,(OTU171351:0.01056,OTU126305:0.01061)0.710:0.00015)0.952:0.005,(OTU173418:0.01061,((OTU130113:0.01887,OTU155373:0.02158)0.743:0.00268,(OTU126616:0.00742,OTU130224:0.02127)0.738:0.00372)0.773:0.00234)0.642:0.00014)0.772:0.0025,OTU198094:0.00807)0.880:0.00501)0.656:0.00014,(OTU154426:0.02143,OTU99160:0.01718)0.945:0.01703)0.920:0.00228)0.991:0.00015)0.850:0.00503)0.765:0.00253)0.778:0.0025)0.881:0.00254)0.771:0.00373,OTU193230:0.01614)0.759:0.00364,((OTU147493:0.02875,OTU90019:0.00765)0.739:0.00254,OTU87324:0.01794)0.208:0.00014)0.767:0.00246)0.882:0.00509,(OTU198922:0.01085,(OTU99396:0.02834,(((OTU147483:0.00532,OTU158778:0.01617)0.946:0.01052,((((OTU101593:0.01568,OTU130029:0.00656)0.901:0.00855,(((OTU194262:0.02157,OTU83151:0.01084)0.893:0.01082,(OTU91113:0.01229,(OTU177833:0.01345,OTU91975:0.01981)0.958:0.01374)0.903:0.00016)0.819:0.00622,(OTU101674:0.0124,OTU99521:0.00888)0.859:0.00618)0.682:0.00014)0.907:0.00422,((OTU157607:0.02437,(OTU192067:0.02171,((((OTU161168:0.01661,OTU91909:0.01043)0.784:0.00369,(OTU148212:0.02311,OTU135692:0.02715)0.293:0.00015)0.956:0.01435,(OTU169887:0.01498,OTU188080:0.02197)0.243:0.00922)0.524:0.00016,OTU111859:0.01433)0.418:0.01097)0.917:0.01986)0.460:0.01232,(((OTU174120:0.01631,OTU77123:0.01408)0.710:0.00016,((OTU78203:0.00662,OTU99448:0.02728)0.441:0.01234,(OTU185480:0.02199,(((OTU77189:0.00644,OTU81480:0.01396)0.775:0.00276,(OTU83780:0.01773,OTU184996:0.04657)0.801:0.00469)0.962:0.01088,((OTU101682:0.00015,OTU107237:0.01673)0.868:0.00545,OTU77236:0.02307)0.895:0.00014)0.391:0.00509)0.933:0.01272)0.907:0.00015)0.881:0.0083,OTU120251:0.01328)0.921:0.01476)0.771:0.00364)0.995:0.00015,(OTU160476:0.01631,OTU148990:0.01789)0.719:0.00016)0.785:0.0028)0.781:0.00259,(OTU177104:0.01211,OTU179262:0.00526)0.908:0.00909)0.763:0.00249)0.874:0.00546)0.889:0.00014)0.878:0.00016,OTU96441:0.02618)0.786:0.00487,OTU129457:0.01325)0.887:0.00015,(OTU196241:0.0134,OTU96466:0.0175)0.869:0.00588)0.786:0.00267)0.776:0.00501,(OTU160346:0.01207,OTU194566:0.01847)0.962:0.01551)0.844:0.00014,((((((((((OTU207724:0.02448,OTU98547:0.0133)0.644:0.00112,OTU139943:0.01516)0.609:0.00016,((OTU101814:0.00671,OTU98364:0.00888)0.856:0.00573,OTU96178:0.02772)0.747:0.00284)0.789:0.00269,OTU163112:0.01599)0.772:0.0029,OTU197804:0.01619)0.940:0.00014,(OTU122378:0.0107,(OTU130867:0.01333,OTU88937:0.01683)0.758:0.00284)0.831:0.00239)0.776:0.00365,OTU187579:0.01249)0.834:0.006,((OTU180550:0.01938,(((OTU138421:0.00784,OTU180753:0.01918)0.533:0.00014,(OTU179257:0.025,OTU202386:0.00654)0.861:0.00688)0.742:0.00263,((OTU179112:0.00526,OTU186703:0.02417)0.903:0.00014,(OTU202086:0.01883,((OTU162536:0.01325,(((OTU129289:0.01607,(OTU115282:0.01062,OTU126952:0.01064)0.726:0.0026)0.349:0.00523,(((OTU185552:0.0228,OTU202338:0.01432)0.794:0.00481,((OTU201146:0.02213,(OTU85117:0.0127,((OTU195931:0.01745,OTU202527:0.0345)0.369:0.00678,OTU105045:0.01263)0.844:0.00015)0.789:0.00259)0.837:0.00249,(OTU140165:0.01872,OTU150544:0.01763)0.146:0.00571)1.000:0.00014)0.801:0.00258,((OTU121104:0.0124,(OTU115795:0.02069,OTU139470:0.00863)0.286:0.00515)0.869:0.006,OTU173114:0.03566)0.763:0.00249)0.973:0.00015)0.755:0.00281,(((OTU91378:0.0111,(OTU165257:0.02215,OTU95035:0.01539)0.744:0.00224)0.787:0.00379,OTU145155:0.03397)0.470:0.00015,(OTU180650:0.02754,(OTU165138:0.0165,OTU165181:0.01922)0.820:0.00539)0.736:0.00228)0.842:0.00014)0.858:0.00257)0.623:0.00016,(OTU180747:0.01592,(OTU160760:0.02144,OTU164662:0.01059)0.828:0.00525)0.844:0.00014)0.762:0.00258)0.763:0.00255)0.873:0.00527)0.876:0.00515)0.737:0.00262,OTU180560:0.0109)0.920:0.00914)0.637:0.00587,(OTU169234:0.0235,(OTU169822:0.01746,OTU99407:0.00652)0.824:0.01169)0.695:0.00421)0.770:0.0034,((OTU168946:0.01341,(OTU142070:0.02516,OTU98058:0.02041)0.734:0.00213)0.895:0.00873,(((OTU202494:0.02244,OTU81223:0.00508)0.917:0.01154,(((OTU148452:0.01615,((OTU91655:0.02408,(OTU81783:0.02054,(OTU155119:0.02783,OTU81450:0.00015)0.191:0.00381)0.281:0.00684)0.813:0.00014,(((OTU134968:0.01596,OTU80233:0.01716)0.751:0.00279,((OTU155197:0.00529,OTU157542:0.03632)0.862:0.00545,OTU199536:0.02217)0.702:0.00016)0.779:0.00282,(OTU103721:0.01339,OTU79877:0.01444)0.832:0.00554)0.759:0.00296)0.837:0.00257)0.875:0.00015,(((OTU107518:0.01593,(((((((((OTU157259:0.01866,(((OTU101595:0.00527,OTU174974:0.01851)0.863:0.00505,(OTU131164:0.01599,(OTU130813:0.0131,OTU198217:0.03316)0.751:0.00228)0.769:0.00258)0.750:0.00013,(OTU130724:0.01872,(OTU157474:0.01066,(OTU131038:0.01047,OTU88754:0.02607)0.920:0.00778)0.765:0.00258)0.875:0.00512)0.827:0.00014)0.167:0.00015,(OTU173913:0.01897,OTU131105:0.03287)0.745:0.00237)0.869:0.00423,OTU157437:0.01591)0.155:0.00015,OTU173702:0.01362)0.836:0.00015,((((OTU162534:0.0298,((OTU134746:0.00563,(OTU148398:0.01912,OTU90977:0.01869)0.823:0.00014)0.973:0.01112,(OTU155101:0.01865,OTU194564:0.01617)0.072:0.00015)0.858:0.00014)0.996:0.01713,((OTU189252:0.01558,OTU115190:0.02529)0.926:0.0083,OTU101543:0.00722)0.809:0.00015)0.961:0.01094,OTU206549:0.01638)0.967:0.01302,(OTU81921:0.00798,(((OTU122408:0.01317,OTU156194:0.01319)0.768:0.00015,(OTU130955:0.01859,OTU152544:0.01303)0.760:0.00324)0.826:0.00261,(OTU152039:0.01858,OTU129620:0.01252)0.029:0.00015)0.812:0.0001)0.845:0.00265)0.507:0.00015)0.991:0.01284,(((((OTU83578:0.01024,OTU83707:0.01278)0.406:0.00255,OTU80171:0.00755)0.898:0.00015,(OTU117219:0.02346,(OTU149173:0.01422,OTU190172:0.02236)0.678:0.00188)0.778:0.00257)0.812:0.00016,OTU160919:0.02412)0.346:0.00015,OTU160880:0.02433)0.853:0.00444)0.873:0.00015,(((((OTU79979:0.01018,(OTU83731:0.01382,OTU105552:0.0234)0.764:0.00443)0.785:0.00331,OTU83742:0.00863)0.900:0.00706,(OTU79920:0.01311,OTU84077:0.01264)0.718:0.00257)0.904:0.00014,OTU131220:0.02143)0.283:0.00015,(OTU149224:0.03564,OTU107353:0.01051)0.858:0.00014)0.873:0.0027)0.768:0.00262,OTU91752:0.01805)0.875:0.00515,OTU152414:0.01346)0.408:0.00014)0.922:0.01037,((((OTU88309:0.02604,OTU82830:0.00545)0.447:0.0024,(OTU190382:0.03772,((OTU134484:0.0174,OTU173833:0.02241)0.000:0.00593,(OTU149949:0.01619,OTU154434:0.02747)0.516:0.00015)0.716:0.00411)0.716:0.00228)0.850:0.00474,((OTU82838:0.01543,(((OTU157477:0.02321,OTU104179:0.02436)0.503:0.00192,OTU83034:0.00594)0.756:0.00284,OTU146818:0.01905)0.935:0.00941)0.862:0.00509,OTU204175:0.03103)0.762:0.00251)0.987:0.00014,(((((((((OTU103360:0.01278,OTU87845:0.00685)0.339:0.0036,((OTU110464:0.02386,OTU189231:0.01568)0.368:0.00633,(OTU83066:0.02047,(OTU86515:0.01793,OTU154481:0.0215)0.897:0.00014)0.928:0.00234)0.999:0.00016)0.882:0.00014,(OTU115394:0.02959,OTU122796:0.00962)0.785:0.00312)0.971:0.00014,(OTU105889:0.03472,OTU156217:0.03319)0.859:0.00487)1.000:0.00014,OTU111817:0.01857)0.000:0.0001,(OTU111048:0.01319,(((OTU157509:0.01201,OTU159905:0.03419)0.654:0.00133,OTU156463:0.02686)0.698:0.00014,OTU163156:0.01593)0.056:0.00015)0.833:0.00261)0.631:0.001,(OTU82943:0.01584,OTU160559:0.0114)0.706:0.00205)0.473:0.00112,(OTU193127:0.02695,(OTU171386:0.019,(((OTU148660:0.0191,(OTU163470:0.02526,OTU157488:0.00874)0.788:0.00416)0.000:0.00016,(OTU172194:0.02169,OTU194335:0.04478)0.412:0.003)0.749:0.0003,(OTU148421:0.03029,((OTU173703:0.01906,(OTU163977:0.02777,OTU198350:0.02461)0.868:0.00015)0.781:0.00265,(OTU176985:0.01619,OTU198428:0.02452)0.864:0.00015)0.546:0.00015)0.804:0.00264)0.732:0.00015)0.517:0.00016)0.824:0.00502)1.000:0.0001,(OTU172090:0.0246,(((OTU148701:0.01881,(OTU115459:0.01934,(OTU160148:0.02458,OTU177155:0.01068)0.864:0.00549)0.885:0.00829)0.142:0.00243,((OTU160678:0.01604,(OTU125778:0.02496,OTU33098:0.02564)0.908:0.01079)0.728:0.00328,OTU199353:0.01341)0.265:0.00014)0.828:0.00341,(((OTU43175:0.00815,(OTU101300:0.00404,OTU103690:0.0232)0.281:0.00317)0.727:0.00305,(OTU75393:0.01245,OTU177507:0.02372)0.663:0.00119)0.744:0.00015,(OTU190397:0.01604,((OTU76865:0.00519,OTU82819:0.01334)0.802:0.00795,(OTU152191:0.01624,(OTU155571:0.01921,OTU83203:0.01546)0.857:0.00713)0.801:0.00255)1.000:0.00015)0.909:0.00516)0.901:0.00015)0.918:0.01056)0.908:0.00787)0.845:0.00014)0.872:0.005)0.974:0.01523,(((OTU103435:0.01332,(OTU134320:0.02502,OTU194274:0.02534)0.689:0.0021)0.865:0.00015,(OTU93127:0.01772,((((OTU104123:0.0202,OTU91321:0.02968)0.852:0.00583,(((OTU103973:0.01092,OTU197263:0.01958)0.716:0.00225,((((OTU143089:0.00804,OTU150874:0.03075)0.882:0.00799,(OTU136381:0.01338,(OTU189760:0.01912,((OTU185390:0.02507,OTU187310:0.01313)0.899:0.00968,(OTU149648:0.01941,OTU144609:0.01396)0.954:0.00014)0.918:0.00192)0.795:0.00256)0.010:0.00015)0.931:0.00347,(((OTU157443:0.01364,OTU189676:0.02188)0.744:0.0026,(OTU178703:0.01105,OTU194888:0.02182)0.768:0.0027)0.888:0.00016,((OTU150710:0.008,OTU162189:0.02767)0.500:0.00532,OTU198388:0.03047)0.753:0.00015)0.839:0.00313)0.931:0.00352,(((OTU177028:0.01883,OTU189324:0.0247)0.981:0.00015,(OTU144162:0.01275,OTU199563:0.02125)0.335:0.00641)0.800:0.00242,((((OTU136352:0.01595,((OTU104028:0.03974,OTU154855:0.01647)0.821:0.0052,OTU149978:0.02154)0.631:0.0027)0.732:0.00269,((OTU103751:0.02363,OTU104660:0.01502)0.360:0.00413,OTU149149:0.02152)0.563:0.00015)0.749:0.00015,((OTU103775:0.02438,OTU94202:0.01429)0.741:0.00245,OTU90943:0.01954)0.795:0.00461)0.783:0.00266,(OTU79973:0.015,((OTU142615:0.01889,OTU161251:0.01339)0.733:0.00249,(((OTU79874:0.00723,OTU80388:0.02195)0.816:0.00485,OTU93170:0.01883)0.764:0.00264,(((OTU136203:0.0186,(OTU135950:0.0189,((OTU148679:0.00895,OTU189915:0.02663)0.247:0.00553,((OTU189594:0.02661,OTU189718:0.03637)0.258:0.00014,OTU194134:0.01453)0.700:0.00298)0.666:0.00184)0.962:0.00064)0.500:0.00056,OTU136363:0.02983)0.580:0.00142,((OTU135824:0.01807,OTU150796:0.03554)0.382:0.0009,((OTU90899:0.01375,OTU161981:0.01334)0.754:0.00261,(OTU159912:0.03653,OTU154667:0.02171)0.806:0.00567)0.805:0.00283)0.815:0.00014)0.819:0.00014)0.790:0.00261)0.810:0.00261)0.827:0.00015)0.556:0.00015)0.402:0.00014)0.446:0.00015)0.429:0.00014,((OTU134234:0.03859,OTU144811:0.01617)0.795:0.00015,OTU134967:0.01875)0.836:0.00497)0.338:0.00015)0.564:0.00014,((OTU91703:0.01865,((OTU148483:0.04389,((OTU104614:0.02324,OTU76037:0.00015)0.765:0.00505,((OTU134800:0.01341,((((((OTU81374:0.01608,((OTU185265:0.0214,(OTU115737:0.03683,OTU87335:0.00471)0.953:0.01379)0.907:0.0131,((OTU109719:0.01338,OTU99351:0.0187)0.772:0.0026,((((OTU109860:0.01779,(OTU157407:0.01497,OTU81932:0.02125)0.841:0.00537)0.749:0.0035,(OTU143193:0.02242,OTU143789:0.01945)0.740:0.00324)0.679:0.00153,(OTU109260:0.04277,OTU80842:0.00338)0.335:0.00328)0.793:0.00017,OTU185196:0.03318)1.000:0.00014)0.935:0.00016)0.323:0.00533)0.955:0.01206,OTU109382:0.02419)0.504:0.00016,OTU111989:0.00522)0.919:0.00014,(OTU81457:0.01282,(OTU127747:0.0051,OTU99039:0.04001)0.872:0.00538)0.804:0.00256)0.995:0.01797,((((OTU149895:0.01642,OTU83574:0.01723)0.368:0.00293,(OTU161531:0.01377,OTU116174:0.01835)0.489:0.00015)0.907:0.0049,((((OTU129368:0.02592,OTU58907:0.00016)0.440:0.00016,(((OTU148245:0.01906,OTU149121:0.02432)0.837:0.00915,OTU80157:0.01181)0.122:0.00993,OTU79950:0.01641)0.926:0.01208)0.836:0.00406,OTU103500:0.01873)0.406:0.00015,(OTU103837:0.01867,OTU105128:0.00788)0.747:0.00268)0.387:0.00015)0.860:0.0039,(OTU83580:0.00674,(OTU127165:0.02272,OTU192039:0.00409)0.993:0.02476)0.758:0.004)0.902:0.00015)0.813:0.00271,((OTU117656:0.01314,OTU82948:0.0203)0.640:0.01034,(OTU170991:0.01604,(OTU149468:0.02404,OTU83081:0.01331)0.866:0.00564)0.050:0.00016)0.902:0.00498)0.870:0.00015)0.885:0.00693,(OTU177010:0.01646,(OTU149197:0.02699,OTU83371:0.00796)0.740:0.00257)0.866:0.0053)0.760:0.00348)0.953:0.00808)0.532:0.00014,OTU83216:0.01791)0.861:0.00532)0.874:0.00534,((OTU103972:0.01807,((OTU114864:0.01609,OTU126909:0.02687)0.851:0.0068,(OTU79983:0.01692,OTU107463:0.0195)0.859:0.00016)0.759:0.00068)0.793:0.00272,((OTU106058:0.01646,(OTU114770:0.02601,OTU105381:0.03528)0.755:0.00349)0.762:0.0023,(OTU149158:0.04117,OTU157361:0.03246)0.525:0.00014)0.656:0.00014)0.825:0.00251)0.077:0.00015)0.306:0.00014,(OTU109738:0.02049,(OTU117593:0.01518,OTU142319:0.01862)0.876:0.00014)0.816:0.00249)0.866:0.00263)0.049:0.00016)0.991:0.00015,(OTU115572:0.00667,OTU76927:0.03027)0.989:0.02475)0.778:0.00262)0.779:0.00521)0.922:0.01201,(((OTU130468:0.00656,(OTU110313:0.01517,OTU130540:0.0123)0.952:0.01452)0.981:0.01833,OTU92542:0.00549)0.938:0.01229,OTU149499:0.01537)0.931:0.01212)0.772:0.00492)0.840:0.01206,(OTU107395:0.01519,OTU85349:0.01181)0.984:0.02349)0.834:0.01109)0.856:0.00014)0.000:0.00014)0.948:0.00507,(((OTU127324:0.02337,(OTU91505:0.00511,(OTU170051:0.00261,(((((OTU159003:0.02836,OTU147463:0.0189)0.720:0.00196,OTU159419:0.02787)0.770:0.00262,OTU89989:0.00684)0.760:0.00259,(OTU159509:0.02403,OTU159078:0.02416)0.551:0.00014)0.853:0.00312,(OTU130325:0.01606,OTU49118:0.01245)0.898:0.00931)0.839:0.00015)0.883:0.00015)0.757:0.00287)0.884:0.00594,(OTU187498:0.00794,(OTU101734:0.01087,(OTU193292:0.02259,((OTU207081:0.0263,(OTU94312:0.00673,(OTU128681:0.0159,OTU205016:0.03584)0.861:0.00849)0.858:0.00014)0.844:0.00578,(OTU135240:0.00809,OTU160387:0.01625)0.777:0.00037)0.007:0.00273)0.822:0.00461)0.804:0.00439)0.242:0.00014)0.000:0.00016,OTU173748:0.01882)0.890:0.00014)0.816:0.00264,((OTU113221:0.00604,(OTU158790:0.01796,(OTU147711:0.0058,OTU160136:0.01287)0.746:0.00304)0.069:0.00291)0.861:0.0072,(OTU89954:0.01468,(OTU114509:0.01841,(OTU114373:0.02126,OTU114186:0.0084)0.860:0.00518)0.752:0.00277)0.887:0.00575)0.779:0.00312)0.797:0.00268,((((((((((OTU112677:0.01949,OTU132315:0.0195)0.801:0.00827,(OTU159421:0.0248,(OTU113358:0.02888,(OTU183884:0.03318,OTU89513:0.01188)0.924:0.0121)0.119:0.0034)0.774:0.00448)0.168:0.0001,((OTU123138:0.016,OTU89733:0.0123)0.760:0.00292,(OTU114182:0.01035,((OTU193994:0.03013,(OTU102825:0.02873,OTU189068:0.01914)0.399:0.00015)0.384:0.00563,(OTU203859:0.03621,(((OTU133744:0.02129,OTU176656:0.02769)0.876:0.00015,OTU89634:0.01019)0.913:0.00014,(OTU114171:0.024,OTU114293:0.01278)0.065:0.00619)0.928:0.00494)0.887:0.00014)0.849:0.00135)0.841:0.00133)0.905:0.0047)0.760:0.00109,((OTU153531:0.01874,OTU176587:0.02313)0.533:0.01088,(OTU102632:0.01238,OTU198835:0.02651)0.858:0.00802)0.783:0.00418)0.406:0.00249,((((OTU168966:0.01608,OTU196593:0.0272)0.833:0.00802,(OTU124145:0.0109,OTU191560:0.03677)0.721:0.00217)1.000:0.00014,((OTU201967:0.03281,(OTU183036:0.02153,OTU196694:0.02161)0.751:0.0025)0.876:0.00014,(OTU168833:0.02998,((OTU205635:0.01907,(OTU201519:0.01554,OTU168590:0.02414)0.359:0.00297)0.868:0.00014,OTU183829:0.02768)0.429:0.00317)0.620:0.00014)0.747:0.00015)0.853:0.00016,(OTU89942:0.00751,((OTU114676:0.01653,OTU125274:0.01108)0.797:0.00478,((OTU132651:0.01596,OTU183910:0.01907)0.012:0.00467,(OTU89947:0.01287,OTU102607:0.018)0.437:0.00015)0.955:0.00479)0.931:0.00015)0.318:0.00016)0.839:0.00487)0.917:0.00014,OTU132501:0.02629)0.821:0.00243,(OTU102670:0.01075,OTU204065:0.02847)0.265:0.00717)1.000:0.00016,((((((((OTU114495:0.02403,OTU183608:0.019)0.228:0.00015,((OTU167493:0.01275,OTU158521:0.02687)0.902:0.00014,OTU183606:0.01915)0.812:0.00339)0.928:0.00016,(OTU114558:0.02154,OTU132363:0.02155)0.753:0.00242)0.845:0.0026,((((OTU89459:0.02338,OTU90610:0.02513)0.883:0.00014,OTU148112:0.02198)0.832:0.00323,OTU90678:0.01287)0.886:0.00515,(((OTU102656:0.02523,OTU113039:0.02389)0.431:0.00618,OTU148024:0.02393)0.502:0.00014,((OTU112810:0.0162,(OTU159542:0.02099,((OTU132634:0.03529,OTU132865:0.04466)0.813:0.0107,(OTU114518:0.01488,OTU114630:0.02291)0.749:0.00355)0.787:0.00477)0.706:0.00036)0.813:0.00287,(((OTU175297:0.0385,((OTU182448:0.01918,(OTU148100:0.01621,OTU153829:0.02132)0.734:0.00303)0.741:0.0022,(OTU175500:0.03354,OTU203877:0.01652)0.827:0.00546)0.956:0.00015)0.768:0.00628,((OTU182719:0.02456,OTU89584:0.02109)0.834:0.00505,OTU188852:0.02486)0.750:0.00254)0.805:0.0026,(OTU167164:0.03552,OTU196367:0.01685)0.754:0.00291)0.834:0.00014)0.892:0.00519)0.043:0.00014)0.533:0.00016)0.827:0.00015,(OTU125405:0.0186,(OTU90732:0.02566,(OTU176113:0.02213,OTU89744:0.01234)0.423:0.00289)0.226:0.00016)0.832:0.00258)0.811:0.00014,(((OTU113080:0.00683,OTU114429:0.0212)0.881:0.00675,((OTU89362:0.01365,(OTU132228:0.02039,OTU132312:0.01911)0.415:0.00497)0.626:0.00551,((((((OTU113186:0.0079,OTU96971:0.02032)0.779:0.0028,((OTU113909:0.01863,((OTU102637:0.02187,OTU113132:0.03542)0.840:0.0052,(OTU89408:0.01898,(OTU114228:0.02416,OTU134008:0.00789)0.898:0.00015)0.845:0.00267)0.084:0.00015)0.867:0.00225,(OTU132369:0.01603,(OTU125333:0.0185,OTU89675:0.01707)0.762:0.00353)0.785:0.00173)0.863:0.00244)0.498:0.00014,(OTU132562:0.01192,OTU158812:0.02341)0.739:0.0045)0.409:0.00016,OTU133343:0.01851)0.756:0.00015,(OTU89310:0.01268,(OTU114614:0.01319,OTU132282:0.02393)0.855:0.00014)0.879:0.0025)0.924:0.00176,((((OTU113297:0.03228,(((OTU124466:0.06409,OTU199250:0.03581)0.656:0.00075,OTU193614:0.01891)0.356:0.00282,OTU153610:0.02326)0.205:0.00016)0.814:0.00281,((OTU175398:0.01765,OTU188737:0.02159)0.726:0.00707,(OTU159164:0.0182,OTU176425:0.02172)0.750:0.00356)0.835:0.00015)0.390:0.00014,((OTU113202:0.02142,OTU125499:0.01324)0.826:0.00514,OTU147458:0.04083)0.897:0.00014)0.891:0.00015,((OTU107913:0.00778,OTU147589:0.02061)0.733:0.00237,(OTU175104:0.02712,OTU188649:0.02743)0.968:0.00016)0.857:0.0025)0.929:0.00167)0.929:0.00157)0.988:0.00014)0.813:0.00014,((((OTU159170:0.01877,((OTU113175:0.01202,OTU158774:0.01796)0.393:0.00483,((OTU166854:0.01583,OTU188635:0.04803)0.738:0.00288,(OTU193606:0.0218,(OTU175480:0.01628,OTU203753:0.04527)0.747:0.00502)0.774:0.00016)0.892:0.00016)0.941:0.00777)0.987:0.00015,(((((OTU167540:0.02444,(OTU175785:0.02177,OTU183986:0.02231)0.849:0.00551)0.739:0.00252,OTU175142:0.02953)0.117:0.00014,((OTU158369:0.01856,(OTU158666:0.02109,OTU193958:0.01836)0.747:0.00324)0.672:0.00014,OTU175601:0.01898)0.846:0.00261)0.861:0.00016,((OTU198926:0.02148,OTU97417:0.02032)0.861:0.00608,(OTU167244:0.01906,(OTU196738:0.01384,OTU198716:0.01405)0.488:0.00548)0.709:0.00232)0.784:0.00273)0.806:0.00256,(OTU167019:0.02155,(OTU158904:0.01384,OTU168752:0.01656)0.334:0.00467)0.963:0.00015)0.739:0.00254)0.527:0.00016,(OTU168103:0.01329,(OTU168716:0.01842,(OTU124080:0.01914,OTU189049:0.02173)0.882:0.00934)0.760:0.00346)0.791:0.00273)0.825:0.00148,(((OTU167057:0.02691,(OTU114236:0.02592,(OTU188667:0.02522,OTU188714:0.01371)0.726:0.0026)0.859:0.00655)0.585:0.00014,((OTU168886:0.0245,(OTU168038:0.01066,(OTU158599:0.0273,OTU168978:0.01337)0.758:0.00265)0.678:0.00276)0.742:0.00239,((((OTU203750:0.0265,OTU205529:0.01304)0.735:0.00378,OTU102828:0.01486)0.782:0.00282,OTU193601:0.03601)0.484:0.00016,OTU188677:0.02735)0.820:0.00289)0.700:0.00016)0.832:0.00467,((OTU175511:0.01074,((OTU158427:0.01575,(OTU158607:0.01647,OTU176380:0.02156)0.717:0.00262)0.797:0.003,(OTU158970:0.03047,OTU167495:0.02468)0.841:0.00505)0.978:0.00013)0.444:0.0001,OTU176484:0.01897)0.924:0.0023)0.831:0.00398)0.828:0.00146)0.478:0.00015)0.861:0.00249,(((((OTU102680:0.01527,(OTU114449:0.02434,(OTU102618:0.02187,OTU175187:0.01496)0.671:0.0007)0.801:0.00325)0.418:0.00251,((OTU125371:0.02488,(OTU114240:0.0448,OTU175265:0.02137)0.637:0.00505)0.092:0.00366,((((((((OTU125160:0.03195,OTU133857:0.00237)0.912:0.01029,(OTU153754:0.02044,(OTU133685:0.01334,OTU147654:0.01861)0.695:0.00208)0.912:0.00014)0.807:0.0025,((OTU148092:0.02416,OTU152806:0.01886)0.675:0.00176,((OTU133810:0.01511,(OTU114577:0.02567,((((OTU205586:0.02285,(OTU158291:0.02542,OTU176359:0.02921)0.220:0.00513)0.856:0.00016,(OTU112875:0.04012,OTU175411:0.02803)0.712:0.00583)0.765:0.00324,(OTU201824:0.02362,OTU206877:0.01926)0.846:0.00813)0.773:0.00271,(OTU103329:0.02022,OTU133773:0.02153)0.758:0.00446)0.978:0.00012)0.775:0.00143)0.863:0.00014,((OTU203800:0.02571,OTU204007:0.02289)0.777:0.00462,OTU132897:0.02046)0.792:0.00288)0.722:0.00015)0.846:0.00258)0.850:0.00014,(((OTU102752:0.02564,OTU113028:0.01271)0.746:0.00368,(OTU158441:0.02068,(OTU133650:0.02376,(OTU158229:0.01405,OTU188688:0.02575)0.670:0.001)0.682:0.00277)0.852:0.00014)0.839:0.00254,(OTU207748:0.00712,OTU147550:0.02044)0.782:0.00344)0.928:0.00015)0.884:0.00016,(((OTU82152:0.00248,(OTU102672:0.02426,OTU97381:0.01896)0.800:0.00397)0.923:0.00015,((OTU132771:0.02045,OTU132624:0.0233)0.010:0.00246,OTU147648:0.02569)0.847:0.00015)0.636:0.00014,((OTU148093:0.03115,OTU207749:0.02202)0.751:0.0035,(OTU90357:0.01773,(OTU175191:0.0242,(OTU132254:0.02146,OTU97936:0.02319)0.726:0.00265)0.465:0.00251)0.631:0.00016)0.892:0.00248)0.846:0.00248)0.877:0.00243,((OTU113314:0.01864,OTU147613:0.02303)0.754:0.00282,(OTU113024:0.02127,OTU147422:0.0102)0.732:0.00281)0.736:0.00251)1.000:0.00015,(OTU132323:0.027,OTU89741:0.01012)0.860:0.00498)0.553:0.00015,(((((((OTU132258:0.01823,OTU159835:0.02048)0.856:0.00584,((OTU113090:0.02646,OTU207741:0.02543)0.750:0.00303,((OTU147342:0.01955,OTU158238:0.01761)0.848:0.00577,(OTU90624:0.03309,(OTU102605:0.01701,OTU89503:0.019)0.654:0.00676)0.540:0.00015)1.000:0.00012)0.971:0.00068)0.460:0.00015,(OTU103164:0.02884,(OTU89650:0.02044,(OTU89324:0.01736,(OTU132928:0.01891,OTU203772:0.01584)0.835:0.0062)0.241:0.00285)0.371:0.00256)0.746:0.00245)0.806:0.00014,(OTU90696:0.02324,(OTU102716:0.02556,OTU89599:0.01561)0.736:0.00252)0.752:0.00234)0.755:0.00015,((OTU102686:0.01527,OTU147781:0.02323)0.864:0.00497,((OTU132639:0.02248,OTU89316:0.02014)0.719:0.00864,(OTU112571:0.01782,(OTU148159:0.01807,OTU175254:0.02159)0.853:0.00501)0.999:0.00015)0.914:0.00229)0.888:0.00016)0.765:0.00015,((OTU103181:0.02298,(OTU133250:0.02322,OTU147432:0.01797)0.384:0.00238)0.745:0.00015,(OTU158232:0.02598,((OTU148035:0.02178,OTU206881:0.01766)0.680:0.00652,(OTU158208:0.01921,(OTU158216:0.03077,(OTU147996:0.01604,OTU167198:0.01344)0.965:0.00015)0.680:0.00473)0.625:0.0027)0.754:0.00396)0.967:0.00016)0.917:0.00249)0.929:0.00162,((OTU124994:0.01075,OTU147349:0.01784)0.767:0.00513,(OTU102710:0.01481,OTU112606:0.0231)0.758:0.00316)0.845:0.00174)0.929:0.00162)0.827:0.00244)0.997:0.00015)0.898:0.00015,((OTU188774:0.01861,(OTU133672:0.01854,OTU168530:0.01858)0.868:0.00015)0.770:0.00257,((OTU103309:0.02047,OTU132574:0.01562)0.407:0.0023,OTU90479:0.02839)0.760:0.00267)0.792:0.00253)0.821:0.00016,(((((((OTU114289:0.01579,OTU132330:0.02349)0.324:0.00625,(OTU147337:0.01549,OTU159180:0.03255)1.000:0.00015)0.732:0.00215,((OTU159362:0.02404,(OTU188630:0.0134,OTU199236:0.01781)0.388:0.00402)0.749:0.00278,(OTU205615:0.02476,((OTU188799:0.01348,((OTU203749:0.01903,(OTU201700:0.02228,OTU90126:0.02841)0.841:0.00536)0.747:0.00272,((OTU188803:0.02453,(OTU159717:0.02732,OTU133677:0.02484)0.730:0.0022)0.785:0.00288,OTU167718:0.02148)0.740:0.00016)0.456:0.00014)0.858:0.0027,(OTU175315:0.01906,((OTU124012:0.01068,OTU188692:0.01339)0.765:0.00258,OTU112619:0.01482)0.226:0.00015)0.856:0.00293)0.347:0.00015)0.470:0.00014)0.753:0.00014)0.234:0.00014,(OTU188825:0.0133,(OTU183236:0.01329,OTU97347:0.01273)0.763:0.0025)0.783:0.0025)0.937:0.00163,(OTU159807:0.01324,(OTU159487:0.01877,OTU198712:0.01913)0.749:0.0026)0.921:0.00177)0.937:0.00164,((((OTU147421:0.01274,OTU158581:0.03818)0.513:0.00498,(OTU114028:0.02735,OTU194048:0.0332)0.825:0.0051)0.958:0.00014,((OTU147833:0.0441,(OTU141256:0.03254,OTU141869:0.0182)0.360:0.00235)0.746:0.00267,((OTU159551:0.04999,OTU112575:0.0201)0.716:0.00325,((OTU196720:0.03257,(OTU158273:0.00659,OTU203746:0.02212)0.759:0.00321)0.590:0.00014,OTU201501:0.02462)0.838:0.00336)0.800:0.00302)0.517:0.00016)1.000:0.00015,(OTU198770:0.02285,(OTU114568:0.00756,OTU188818:0.04064)0.353:0.01294)0.778:0.00519)0.855:0.00246)0.874:0.00015,(((((((OTU175281:0.0158,(OTU140637:0.01893,OTU184070:0.04789)0.647:0.00519)0.757:0.00277,(((OTU147445:0.02722,OTU189125:0.01919)0.867:0.00529,(OTU175257:0.01253,OTU198757:0.02491)0.860:0.00609)0.781:0.00268,(((OTU125436:0.0216,OTU158278:0.01347)0.765:0.00247,((OTU182238:0.01091,OTU188908:0.02497)0.839:0.00496,(OTU112757:0.01596,OTU169734:0.02699)0.748:0.00253)0.747:0.00015)0.854:0.0026,((((OTU158704:0.02967,(OTU102779:0.01543,OTU112956:0.01595)0.869:0.00512)0.761:0.00245,(OTU123059:0.02398,(OTU132863:0.0177,(OTU114349:0.02142,OTU189040:0.01288)0.850:0.00652)0.782:0.00278)0.776:0.00014)0.803:0.00254,(((((((((OTU198923:0.02514,(OTU147995:0.02359,(OTU132911:0.02962,OTU188647:0.02122)0.864:0.00542)0.731:0.00289)0.735:0.00189,((OTU112691:0.01595,OTU112783:0.02991)0.742:0.00258,((OTU114624:0.01565,OTU203832:0.01313)0.754:0.00345,(OTU102854:0.02046,OTU112637:0.01886)0.754:0.00261)0.337:0.00016)0.658:0.00015)0.861:0.00251,((OTU159780:0.01325,(OTU133631:0.01269,(OTU147631:0.04369,OTU194007:0.01292)0.475:0.00613)0.875:0.00015)0.843:0.00256,(OTU159456:0.02161,(OTU166951:0.01908,OTU89771:0.02056)0.675:0.00265)0.713:0.00016)0.854:0.00253)0.505:0.00014,((OTU183966:0.04639,(OTU176374:0.02495,OTU102640:0.00993)0.516:0.00501)0.850:0.00209,((OTU107778:0.01264,OTU132446:0.02324)0.739:0.00248,(OTU175803:0.01847,OTU201691:0.01638)0.740:0.00295)0.922:0.00156)0.923:0.00156)0.741:0.00014,(((((OTU158530:0.02701,(((OTU159845:0.01615,OTU183277:0.02209)0.840:0.00535,(OTU175112:0.02172,OTU159696:0.02181)0.765:0.00238)0.888:0.00014,(OTU159423:0.03593,OTU175103:0.01915)0.707:0.00509)0.830:0.00513)0.818:0.00014,((OTU133427:0.02399,(OTU132605:0.04246,OTU168901:0.01337)0.508:0.00795)0.729:0.00015,(((OTU133797:0.01858,((((((OTU188671:0.01619,OTU97871:0.02303)0.735:0.00301,(OTU147885:0.03497,OTU188622:0.0247)0.736:0.00273)0.858:0.00494,((OTU102641:0.02307,OTU175305:0.01622)0.826:0.0053,OTU182039:0.02688)0.626:0.00015)0.445:0.00015,(OTU133728:0.01862,OTU159452:0.01056)0.755:0.0026)0.838:0.00262,OTU132304:0.01584)0.448:0.00015,(OTU184007:0.01942,(OTU175476:0.01963,(OTU114519:0.01328,OTU132273:0.01905)0.888:0.00585)0.663:0.00168)0.731:0.00274)0.159:0.00014)0.885:0.00251,(OTU159692:0.02165,OTU159396:0.03267)0.644:0.00784)1.000:0.00015,((OTU198714:0.02035,OTU198812:0.03464)0.802:0.00526,((OTU114459:0.01672,(OTU133763:0.0208,OTU89522:0.01)0.751:0.00499)0.788:0.00559,(OTU158762:0.03297,(OTU158900:0.02775,OTU175268:0.03167)0.394:0.0045)0.785:0.00362)0.995:0.00015)0.753:0.0018)0.407:0.00015)0.489:0.00014)0.812:0.00015,((OTU147495:0.01805,OTU168885:0.01338)0.752:0.00237,(((OTU113846:0.01063,(((OTU112702:0.01051,((OTU123135:0.01599,OTU133984:0.01441)0.857:0.00559,OTU133621:0.01468)0.344:0.00016)0.754:0.00299,OTU158321:0.01597)0.783:0.00301,OTU168796:0.01603)0.115:0.00014)0.470:0.00016,(OTU125374:0.01066,OTU188748:0.03014)0.843:0.00521)0.912:0.00015,(OTU112990:0.02183,OTU148078:0.02642)0.814:0.00467)0.482:0.00015)0.878:0.0025)0.775:0.00015,((OTU102652:0.01265,OTU112705:0.00789)0.759:0.00247,(OTU132644:0.01779,(OTU203771:0.01903,OTU159518:0.02416)0.824:0.00015)0.918:0.00502)0.248:0.00016)0.834:0.00248,(((((OTU159701:0.01338,OTU175567:0.0216)0.840:0.00516,((((OTU188787:0.01372,(OTU132231:0.01079,OTU183951:0.02489)0.716:0.00265)0.780:0.00236,OTU89719:0.01758)0.721:0.00014,(OTU176320:0.01295,OTU203752:0.0219)0.758:0.0032)0.822:0.00287,((OTU147387:0.02518,(OTU132729:0.02462,OTU188763:0.0155)0.191:0.00261)0.753:0.00317,((OTU102452:0.01741,OTU175790:0.01875)0.533:0.0055,(OTU199228:0.02385,(OTU158799:0.01842,(OTU158755:0.02604,OTU175860:0.01883)0.745:0.00338)0.807:0.00307)0.706:0.00032)0.923:0.00015)0.840:0.00014)0.505:0.00014)0.000:0.00015,((OTU113469:0.01566,OTU159583:0.01291)0.731:0.00335,(OTU113005:0.01046,OTU188752:0.00266)0.891:0.00016)0.812:0.00261)0.381:0.00015,(OTU113243:0.02404,((OTU114686:0.01863,OTU140646:0.01053)0.760:0.00262,(OTU132448:0.01582,(OTU125370:0.01315,((OTU133571:0.03787,(OTU113205:0.01613,OTU176275:0.02999)0.777:0.0051)0.803:0.00015,(OTU175306:0.02717,OTU183955:0.01624)0.759:0.00236)0.419:0.00014)0.824:0.0026)0.756:0.00016)0.980:0.00016)0.842:0.00261)0.796:0.00015,((OTU89775:0.0288,OTU90552:0.01818)0.765:0.00756,((OTU113191:0.02318,((OTU158411:0.01376,OTU96419:0.01544)0.852:0.00507,OTU89589:0.02603)0.220:0.00244)0.737:0.00014,(OTU133732:0.02602,OTU89414:0.01014)0.874:0.00497)1.000:0.00014)0.846:0.00242)0.843:0.0025)0.924:0.00014)0.689:0.00014,(((OTU124998:0.02412,(OTU103333:0.01559,OTU98027:0.01829)0.738:0.00209)0.775:0.00256,(OTU89619:0.02835,OTU89991:0.02305)0.739:0.00268)0.772:0.00248,((OTU188733:0.02182,(OTU102702:0.01522,OTU113350:0.01603)0.221:0.00014)0.820:0.00251,((OTU112775:0.01858,OTU159741:0.02129)0.920:0.00014,(OTU114654:0.02401,(OTU114475:0.01905,OTU175260:0.02196)0.205:0.00532)0.905:0.00015)0.904:0.00015)0.836:0.00249)0.903:0.00015)0.919:0.00015,(((OTU89535:0.00754,((OTU132584:0.01337,OTU96440:0.02049)1.000:0.00015,(OTU114439:0.02881,OTU198783:0.01809)0.388:0.00746)0.816:0.00263)0.570:0.00014,((OTU112996:0.00526,(OTU158714:0.01893,(OTU204013:0.02177,(OTU148120:0.01418,(OTU176687:0.01081,OTU182145:0.02431)0.766:0.00394)0.707:0.00015)0.811:0.00436)0.771:0.00307)0.922:0.00014,OTU96598:0.01271)0.833:0.00253)0.831:0.00016,OTU158584:0.01057)0.916:0.005)0.676:0.00015,(OTU123450:0.03235,OTU89358:0.01528)0.761:0.00253)0.856:0.00015,((OTU204129:0.04442,(OTU158792:0.01358,OTU199244:0.01376)0.415:0.0027)0.770:0.00292,(OTU201668:0.01923,(OTU203781:0.01902,(OTU153037:0.03595,OTU203799:0.01521)0.403:0.00376)0.757:0.0028)0.738:0.00257)0.732:0.00202)1.000:0.00015)1.000:0.00012,(OTU114357:0.02968,(OTU112873:0.01835,OTU140296:0.0183)0.754:0.00317)0.777:0.00262)0.050:0.00016)0.475:0.00105)0.011:0.00016)0.430:0.00015,((OTU158786:0.01868,(OTU158883:0.03008,OTU175211:0.02708)0.752:0.00236)0.877:0.00527,((OTU114488:0.01056,OTU125265:0.01593)0.744:0.00257,((((OTU141905:0.02379,(OTU175721:0.02154,OTU188809:0.0211)0.742:0.00311)0.786:0.00329,(OTU147518:0.02311,(OTU133996:0.00526,OTU193622:0.01618)0.845:0.00522)0.519:0.00015)0.774:0.00015,(OTU141863:0.02895,OTU183761:0.02438)0.748:0.00233)0.789:0.00255,((OTU176405:0.02119,(OTU102817:0.04223,OTU133247:0.01896)0.486:0.00506)0.888:0.00535,((((OTU123793:0.0256,OTU147347:0.01212)0.756:0.0059,(OTU125166:0.03591,OTU203844:0.01945)0.893:0.00773)0.453:0.00015,(((OTU159251:0.0157,OTU196724:0.01631)0.752:0.00297,((((OTU112907:0.01266,OTU158718:0.02405)0.742:0.00347,(((OTU158794:0.01061,(OTU183825:0.01546,OTU206809:0.02134)0.756:0.00431)0.791:0.00281,(OTU175325:0.0222,OTU176450:0.0191)0.765:0.00262)0.767:0.00241,OTU158763:0.0165)0.709:0.00264)0.779:0.00268,(((OTU175563:0.01992,OTU201637:0.03675)0.781:0.00466,(OTU193690:0.02211,OTU158959:0.02483)0.790:0.0051)0.889:0.00786,((OTU112809:0.01322,(OTU133051:0.01917,OTU90747:0.02727)0.764:0.00268)0.447:0.00314,OTU198708:0.02416)0.294:0.00015)0.999:0.00015)0.803:0.00305,(OTU90564:0.02041,((OTU188654:0.04064,(OTU188735:0.01924,OTU196483:0.01585)0.240:0.00307)0.765:0.00293,OTU133876:0.03168)0.735:0.00231)0.657:0.00014)0.521:0.00015)0.886:0.00014,((OTU141870:0.01861,OTU140717:0.06119)0.694:0.002,((OTU103194:0.03649,OTU125294:0.02126)0.884:0.00015,OTU167134:0.01589)0.779:0.00267)0.791:0.00253)0.751:0.00015)0.926:0.0025,((((((OTU175477:0.04169,(OTU167749:0.01904,OTU168958:0.01381)0.350:0.0048)0.740:0.00292,((OTU147522:0.02277,OTU176239:0.02174)0.268:0.00575,(OTU159588:0.01069,OTU194043:0.02437)0.674:0.0023)1.000:0.00015)0.814:0.00252,((((((OTU114274:0.01603,(OTU102653:0.02093,OTU176688:0.01669)0.847:0.00479)0.162:0.00254,OTU114322:0.02988)0.510:0.00015,(OTU132251:0.03241,(OTU132270:0.02366,OTU132416:0.04435)0.871:0.00891)0.985:0.00015)0.897:0.00256,(((((OTU159657:0.01874,(OTU112813:0.01874,OTU89422:0.01996)0.726:0.00259)0.881:0.0056,(OTU147680:0.02183,OTU147822:0.01915)0.827:0.00649)0.374:0.00015,((OTU158563:0.01373,OTU189096:0.01635)0.743:0.00256,((OTU166809:0.01851,OTU198732:0.02978)0.745:0.00365,(OTU159179:0.01555,OTU175169:0.01591)0.758:0.0035)0.715:0.00249)0.743:0.00229)0.182:0.00014,(OTU159450:0.01279,OTU196468:0.03274)0.785:0.00337)0.209:0.00014,(OTU114243:0.01857,(OTU124246:0.01586,OTU132335:0.01318)0.000:0.00015)0.811:0.0026)0.893:0.00014)0.481:0.00016,((OTU96663:0.01865,((OTU132904:0.02971,OTU158781:0.01085)0.735:0.00265,(OTU114565:0.00791,OTU176572:0.01631)0.869:0.00543)0.893:0.00582)0.694:0.00175,(OTU112817:0.01874,OTU112840:0.01334)0.760:0.00257)0.751:0.00254)0.815:0.00251,((((OTU175473:0.02678,((OTU201749:0.03151,OTU207798:0.03417)0.732:0.00433,OTU206813:0.0213)0.638:0.00061)0.968:0.00015,(OTU175710:0.02439,OTU176330:0.01621)0.343:0.00526)0.933:0.00505,(OTU198765:0.01596,(OTU193621:0.01311,OTU199184:0.01901)0.768:0.00326)0.420:0.00266)0.880:0.00015,((OTU113030:0.01877,OTU158375:0.01603)0.845:0.00514,((OTU132435:0.02706,(OTU158841:0.01597,(OTU198746:0.02424,OTU159798:0.01616)0.895:0.00016)0.756:0.00264)0.782:0.00264,OTU112844:0.02676)0.164:0.00015)0.872:0.00261)0.823:0.00261)0.069:0.00014)0.914:0.00014,(((OTU147679:0.01751,OTU158651:0.02394)0.854:0.00594,(OTU167958:0.01328,OTU158565:0.02145)0.742:0.00255)0.793:0.00253,((OTU158678:0.02124,OTU175202:0.02951)0.813:0.00015,(OTU141983:0.02298,OTU147640:0.02063)0.742:0.00256)0.848:0.00249)0.946:0.00016)0.277:0.00015,(((((OTU183860:0.0182,OTU176625:0.03202)0.818:0.00739,((OTU175467:0.01362,OTU199251:0.01636)0.781:0.00494,(OTU201299:0.04153,OTU204107:0.01547)0.802:0.00668)0.012:0.00015)0.879:0.00015,(OTU102868:0.01801,OTU201455:0.02464)0.737:0.00247)0.595:0.00252,(((OTU102856:0.03096,OTU205441:0.01099)0.763:0.00425,(OTU203806:0.03083,(OTU158326:0.02043,OTU198914:0.01768)0.889:0.00853)0.600:0.00172)0.760:0.00417,(((((OTU194027:0.01894,(OTU188757:0.02208,OTU198848:0.01645)0.741:0.00245)0.578:0.00528,(((((OTU175795:0.0186,((OTU158491:0.01999,OTU176373:0.0121)0.677:0.00137,OTU183798:0.02684)0.679:0.00015)0.262:0.00015,OTU206880:0.01909)0.911:0.00174,((OTU176332:0.02736,((((OTU158498:0.02083,OTU175617:0.00808)0.767:0.00286,(OTU188793:0.01643,OTU204081:0.01853)0.857:0.00594)0.284:0.00015,OTU193599:0.02172)0.813:0.00289,(((OTU176532:0.01634,OTU182415:0.02188)0.736:0.00268,((OTU189154:0.02454,(OTU166863:0.01343,OTU159578:0.02681)0.147:0.00014)0.920:0.00538,(OTU132478:0.01256,OTU188805:0.02467)0.701:0.00332)0.787:0.00273)0.810:0.00297,(OTU158676:0.03296,OTU175629:0.02177)0.728:0.00289)1.000:0.00012)0.425:0.00093)1.000:0.00124,((OTU168651:0.01599,(OTU198941:0.01874,(OTU175264:0.03307,OTU193700:0.01622)0.844:0.00515)0.862:0.00014)0.822:0.00262,((OTU176318:0.01277,(OTU189142:0.02191,OTU203888:0.02247)0.826:0.009)0.694:0.00454,OTU206824:0.02464)0.818:0.00014)0.741:0.00016)0.911:0.00175)0.881:0.00091,(OTU158476:0.01326,(((((((((OTU158667:0.0133,OTU203790:0.01901)0.751:0.00256,((((OTU201958:0.01868,(((((OTU158340:0.0188,OTU203819:0.01914)0.723:0.00252,(((OTU199230:0.0303,(((((((OTU206821:0.0304,(OTU193657:0.01092,OTU198865:0.00797)0.759:0.00263)0.326:0.00265,(OTU193648:0.01323,((((OTU167778:0.01328,OTU183305:0.01905)0.754:0.00263,(OTU175405:0.03535,(OTU175102:0.01889,OTU201974:0.022)0.748:0.00245)0.934:0.00015)1.000:0.00015,(OTU198759:0.02673,(OTU196721:0.01865,OTU176560:0.01664)0.442:0.00267)0.335:0.00284)0.778:0.00259,(OTU158931:0.02421,(OTU175159:0.01943,OTU176657:0.01938)0.815:0.00481)0.779:0.00268)0.992:0.00015)0.880:0.00257)1.000:0.00015,(OTU205768:0.00529,OTU176369:0.02431)0.868:0.00535)0.339:0.00016,(OTU158661:0.01348,OTU167614:0.01906)0.853:0.0052)0.952:0.00015,OTU158308:0.01053)0.814:0.00262,((OTU203831:0.0226,(OTU198763:0.0213,OTU203901:0.01477)0.407:0.00565)0.577:0.00214,(OTU175777:0.01347,((OTU196179:0.0133,(OTU189124:0.02209,OTU198846:0.03032)0.801:0.00544)0.792:0.00265,((OTU196539:0.02983,OTU199249:0.01622)0.824:0.00015,(OTU176372:0.01907,OTU159675:0.01598)0.780:0.00014)0.878:0.00263)0.849:0.00015)0.839:0.0026)1.000:0.00015)0.839:0.00016,(OTU206812:0.01622,(OTU159405:0.03294,OTU183429:0.00848)0.454:0.00499)0.742:0.00276)1.000:0.00233)1.000:0.00012,(OTU175230:0.01878,OTU193956:0.01368)0.788:0.00776)1.000:0.00015,(OTU176399:0.01934,(OTU198891:0.02196,(OTU147439:0.02909,OTU201253:0.0111)0.599:0.00274)0.724:0.00274)0.751:0.00281)0.884:0.00015)0.965:0.00015,(OTU158531:0.01605,OTU159782:0.01336)0.767:0.0026)0.776:0.00155,((OTU193938:0.01619,OTU198727:0.02722)0.740:0.00257,(OTU193681:0.01324,(OTU183007:0.0183,OTU198720:0.016)0.873:0.00015)0.204:0.00014)0.907:0.00556)0.776:0.00156,(OTU193991:0.01885,OTU201875:0.04822)0.878:0.00785)0.344:0.00015)1.000:0.00015,(OTU193851:0.01338,(OTU175303:0.02777,OTU176264:0.01541)0.836:0.00597)0.140:0.0026)0.731:0.00269,(((((OTU147471:0.0259,(OTU176129:0.03918,OTU201294:0.01072)0.719:0.00266)0.772:0.00285,(OTU204105:0.01351,(OTU123317:0.01025,OTU176432:0.01892)0.814:0.00759)0.020:0.00014)0.823:0.00253,(OTU193968:0.01861,((OTU158262:0.01716,OTU203937:0.01353)0.750:0.00279,(OTU193627:0.01593,OTU203801:0.01981)0.779:0.00358)0.728:0.00136)0.913:0.00015)0.812:0.00253,((((((OTU102685:0.01289,OTU147667:0.02083)0.732:0.00228,((OTU114275:0.02961,(OTU147462:0.02974,OTU158300:0.0107)0.417:0.00267)0.313:0.00263,OTU176173:0.01621)0.887:0.00014)0.746:0.00015,(OTU193629:0.01924,(OTU112802:0.02151,OTU159271:0.00802)0.753:0.00243)0.868:0.00531)0.843:0.00251,((((OTU132265:0.02403,OTU175115:0.00986)0.776:0.00445,(OTU203783:0.01004,(OTU108103:0.01367,OTU132461:0.03912)0.338:0.00549)0.146:0.00383)0.702:0.00175,(OTU176141:0.01323,((((OTU103291:0.03309,OTU148156:0.02022)0.750:0.00492,(OTU124230:0.01316,OTU158991:0.01873)0.365:0.00015)0.848:0.00272,(OTU113894:0.01584,(OTU132525:0.01474,OTU175435:0.02738)0.902:0.00015)0.829:0.00292)0.827:0.00015,(OTU140277:0.01606,OTU188732:0.01613)0.853:0.00523)0.000:0.00016)0.813:0.00015)0.304:0.00014,(OTU103178:0.01798,OTU124872:0.0133)0.872:0.00509)0.264:0.00016)0.403:0.00014,((((((((OTU158310:0.00717,OTU198929:0.027)0.762:0.00366,(OTU112624:0.02601,OTU107685:0.02331)0.752:0.00274)0.814:0.00256,((OTU90676:0.01528,(OTU102788:0.01843,OTU97245:0.02088)0.817:0.00473)0.876:0.00506,(OTU158271:0.03573,((((OTU147954:0.01999,OTU175375:0.03572)0.818:0.00565,(OTU89475:0.01728,(OTU176165:0.03053,OTU132428:0.01347)0.899:0.00047)0.846:0.00211)0.847:0.00014,(((OTU132368:0.02744,OTU175701:0.02183)0.722:0.00227,(OTU108343:0.00014,OTU140503:0.02436)0.812:0.00336)0.800:0.00335,OTU123108:0.01595)0.745:0.00326)0.521:0.00015,(OTU112799:0.01604,OTU133937:0.01605)0.860:0.00528)0.312:0.00015)0.774:0.00016)0.851:0.00015)0.870:0.00248,((OTU176310:0.01622,((OTU176124:0.01369,(OTU175157:0.02166,OTU203887:0.03027)0.744:0.00301)0.812:0.00461,((OTU159653:0.01594,(OTU159030:0.0168,OTU188666:0.01359)0.742:0.00279)0.735:0.00269,OTU158715:0.01136)0.763:0.00083)0.206:0.00016)1.000:0.00122,((OTU147453:0.02128,((OTU112790:0.01888,OTU90660:0.01289)0.754:0.00014,(OTU159444:0.02127,OTU175245:0.02167)0.751:0.00321)0.996:0.00018)0.778:0.00217,((OTU158827:0.01839,OTU193640:0.01169)0.647:0.00079,(OTU188777:0.02638,((OTU159700:0.01603,(OTU158511:0.0161,OTU158782:0.01334)0.742:0.00263)0.825:0.00015,(OTU158459:0.01065,(OTU158586:0.01566,OTU182159:0.01383)0.819:0.00589)0.746:0.00263)0.637:0.00098)0.832:0.00265)0.909:0.00392)0.408:0.00256)1.000:0.00016)0.744:0.00016,(OTU125332:0.01592,((OTU132859:0.03122,OTU203788:0.02709)0.154:0.00015,OTU176305:0.04184)0.462:0.00264)0.781:0.00251)0.398:0.00015,OTU102676:0.02853)0.785:0.00138,(((OTU158836:0.0135,OTU203760:0.0189)0.871:0.00556,(OTU205791:0.03912,OTU199177:0.02097)0.015:0.00681)0.583:0.00015,OTU175282:0.02769)0.773:0.00162)0.929:0.00179,(((((OTU132900:0.01562,OTU199210:0.03972)0.939:0.00997,(OTU188811:0.01659,(OTU205570:0.0223,OTU205390:0.01576)0.063:0.00016)0.912:0.00608)0.687:0.00014,((OTU158224:0.02374,(OTU152991:0.01595,OTU158211:0.02382)0.259:0.00549)0.683:0.0023,(OTU147539:0.02147,OTU147634:0.02031)0.853:0.00567)0.940:0.00016)0.871:0.00252,((OTU102918:0.0201,OTU147500:0.01965)0.445:0.00413,OTU147362:0.0229)0.774:0.00265)0.824:0.00016,((OTU148148:0.01679,OTU89331:0.02434)0.260:0.00392,(OTU102911:0.0076,(OTU90386:0.02323,OTU90614:0.00763)0.787:0.00246)1.000:0.00016)0.920:0.0023)0.429:0.00249)0.881:0.00016)0.767:0.00014,(((OTU113362:0.01063,OTU183187:0.01938)0.856:0.00533,(OTU176653:0.04153,OTU206840:0.04929)0.840:0.0052)0.436:0.00016,(OTU140694:0.01302,OTU147973:0.02092)0.752:0.00218)0.861:0.00248)1.000:0.00016)1.000:0.00017,OTU199205:0.04185)0.108:0.00016)0.319:0.00069,((OTU198936:0.02709,((OTU103263:0.01341,OTU112770:0.01886)0.854:0.0052,(OTU175668:0.01353,(OTU175402:0.02752,OTU182089:0.01895)0.855:0.00831)0.862:0.00015)0.765:0.00014)0.184:0.00015,OTU112820:0.01315)0.827:0.00261)0.042:0.00016)0.077:0.0001,((OTU112825:0.01552,(OTU188814:0.02055,OTU112920:0.01907)0.283:0.00442)0.787:0.00314,((OTU113252:0.0106,OTU159541:0.01065)0.772:0.00256,(((OTU123541:0.00799,OTU89674:0.02562)0.451:0.00548,(OTU89517:0.01739,(OTU175819:0.01661,OTU203863:0.01684)0.694:0.00214)0.806:0.00283)0.936:0.00015,(OTU159420:0.01863,(OTU112755:0.01014,(OTU188720:0.02483,OTU189050:0.03529)0.543:0.00692)0.743:0.00356)0.724:0.00288)0.462:0.00014)0.295:0.00015)0.840:0.00293)0.104:0.00016,(OTU159572:0.01599,((OTU112682:0.027,OTU201403:0.02469)0.590:0.00598,OTU132606:0.02675)0.936:0.00015)0.796:0.0026)0.000:0.00015,(OTU175160:0.01862,((OTU113609:0.01591,OTU188637:0.01329)0.734:0.00255,(((OTU176651:0.0296,OTU182146:0.0158)0.861:0.00015,(OTU176499:0.01608,OTU183923:0.01879)0.749:0.00253)0.773:0.00266,(OTU114480:0.01848,(OTU147602:0.03236,OTU167007:0.01619)0.066:0.00259)0.765:0.00278)0.812:0.00015)0.595:0.00015)0.844:0.00261)1.000:0.00093,(((OTU140775:0.01583,OTU153265:0.01526)0.545:0.00016,(OTU89591:0.01527,OTU175537:0.01911)0.759:0.00242)0.803:0.00249,(OTU124066:0.01289,OTU153289:0.01802)0.861:0.00498)0.947:0.00012)0.877:0.00252,((((OTU159491:0.01599,OTU159610:0.02422)0.843:0.00518,(((OTU132467:0.01595,OTU175149:0.01599)0.915:0.00794,(((((OTU175335:0.02703,(OTU191291:0.03196,(OTU153694:0.0241,(OTU175557:0.00848,OTU206819:0.0192)0.609:0.00118)0.564:0.0049)0.657:0.00208)0.904:0.00014,(OTU158657:0.01877,OTU182118:0.01904)0.724:0.00015)0.766:0.00275,(((OTU175603:0.01609,(OTU132278:0.0159,((OTU147639:0.01614,OTU147947:0.02204)0.747:0.00247,OTU97948:0.01164)0.773:0.00256)0.909:0.00153)0.902:0.00115,((((OTU175219:0.01793,OTU203840:0.02608)0.728:0.00248,OTU206822:0.03496)0.399:0.00284,OTU203811:0.02333)0.622:0.00101,((OTU188758:0.01863,OTU205726:0.02149)0.827:0.00612,(OTU198873:0.01706,(OTU159747:0.01342,OTU176344:0.01675)0.874:0.00553)0.402:0.00164)0.723:0.0027)1.000:0.00015)0.871:0.00162,((((OTU203837:0.02186,OTU206831:0.01053)0.625:0.00382,OTU97236:0.02196)0.781:0.00276,(OTU175352:0.02172,((OTU132410:0.00785,((OTU114245:0.01072,OTU205739:0.02205)0.738:0.00256,(OTU188749:0.02176,(OTU133639:0.01162,OTU198713:0.01903)0.852:0.00578)0.888:0.00016)0.275:0.00015)0.915:0.00271,(OTU176586:0.01868,OTU182817:0.02377)0.450:0.00646)1.000:0.00016)0.396:0.00015)0.817:0.00016,OTU123874:0.01852)0.912:0.00193)0.884:0.00191)0.480:0.00014,((OTU112833:0.01051,((OTU114561:0.01602,OTU175224:0.02493)0.846:0.0053,(OTU112668:0.00798,OTU175179:0.02436)0.774:0.00253)0.811:0.00266)0.017:0.00015,OTU141611:0.01855)0.804:0.00266)0.810:0.00014,((OTU103240:0.03289,OTU193641:0.0172)0.807:0.01037,(OTU203763:0.03295,OTU183080:0.0169)0.701:0.00337)0.796:0.0051)1.000:0.00011)0.000:0.00013,(OTU159286:0.01596,(OTU188699:0.01375,OTU188710:0.0135)0.899:0.00782)0.743:0.00262)0.000:0.00012)0.469:0.00015,(OTU175600:0.02432,OTU204060:0.01959)0.847:0.00523)1.000:0.00015,((OTU159843:0.01623,(OTU175749:0.03917,OTU183869:0.0309)0.804:0.00472)0.839:0.00509,(OTU147508:0.01813,OTU158716:0.01612)0.769:0.00232)0.783:0.00254)1.000:0.00014)0.805:0.00135,(OTU159319:0.00806,OTU188807:0.02716)0.891:0.00759)0.828:0.00134,OTU194020:0.02137)0.000:0.00016)0.911:0.00165)0.911:0.00165,(((OTU168767:0.01608,OTU205515:0.01637)0.753:0.00266,(((OTU193909:0.01888,OTU205444:0.01926)0.907:0.00801,(((OTU189115:0.02123,OTU201856:0.01996)0.313:0.0027,OTU203860:0.02265)0.690:0.00194,OTU188957:0.00548)0.805:0.00264)0.262:0.00015,(OTU184043:0.01611,(OTU158630:0.01272,(OTU159768:0.01336,OTU159789:0.02074)0.835:0.00657)0.756:0.0031)0.752:0.00283)0.854:0.00263)0.998:0.00014,((((((OTU159650:0.02149,OTU196378:0.02145)0.728:0.00257,(OTU158556:0.02143,OTU188711:0.0247)0.725:0.00256)0.614:0.00015,(OTU168675:0.01327,OTU201418:0.02138)0.748:0.00256)0.894:0.00015,((((OTU194057:0.0141,(OTU175321:0.01076,(OTU199199:0.01953,OTU203847:0.01629)0.858:0.00015)0.820:0.00274)0.783:0.00063,(OTU193978:0.0224,OTU201361:0.02798)0.844:0.00706)0.807:0.00135,OTU199257:0.01591)0.964:0.00015,(OTU175267:0.01879,((OTU183031:0.01635,OTU198761:0.01338)0.758:0.00261,(OTU176473:0.03289,OTU191511:0.02196)0.887:0.00014)0.860:0.00265)0.684:0.00015)0.898:0.00261)0.968:0.00013,((OTU183485:0.01906,(OTU159642:0.01226,OTU191708:0.02476)0.760:0.00267)0.790:0.00302,(OTU196736:0.01333,(OTU175193:0.01437,OTU203824:0.02765)0.248:0.00572)0.733:0.00438)0.776:0.00324)0.848:0.00257,(OTU175737:0.01062,OTU193656:0.0243)0.875:0.00522)0.485:0.00014)0.899:0.00016)0.990:0.00015)0.839:0.00248,(((OTU175332:0.02181,((OTU175262:0.01476,(OTU194056:0.01593,OTU193775:0.02299)0.840:0.00574)0.624:0.00121,OTU176578:0.01647)0.741:0.00267)0.780:0.0026,(((((OTU158351:0.01141,OTU175110:0.02664)0.771:0.00822,(((OTU167339:0.01862,(OTU204125:0.02737,(OTU196182:0.02087,OTU196764:0.02934)0.468:0.00388)0.904:0.00014)0.605:0.00262,((OTU196727:0.02444,(OTU198710:0.02421,(OTU182036:0.01623,((OTU205725:0.01398,OTU205559:0.02519)0.889:0.00015,OTU196744:0.01523)0.848:0.00563)0.852:0.00016)0.728:0.00266)0.847:0.00251,(OTU167896:0.05955,OTU204022:0.0365)0.724:0.01189)1.000:0.00015)0.720:0.00014,(OTU193625:0.0222,(OTU193655:0.01923,OTU196725:0.01381)0.726:0.00213)0.856:0.00533)0.978:0.00015)0.996:0.0001,(OTU158665:0.01714,OTU188788:0.03139)0.848:0.00652)0.740:0.00271,(((((((((OTU183325:0.01361,OTU183424:0.01288)0.763:0.00309,((OTU188783:0.01869,(OTU191305:0.02519,(OTU158909:0.01895,OTU196511:0.02777)0.435:0.00527)0.760:0.00279)0.764:0.0034,OTU175528:0.01094)0.774:0.00015)0.816:0.00262,((((OTU183870:0.01356,OTU205595:0.02791)0.747:0.00247,(OTU158305:0.00795,((OTU159833:0.01872,(OTU159851:0.01542,OTU175383:0.02448)0.689:0.00627)0.854:0.00015,(OTU158566:0.01332,OTU196669:0.02174)0.740:0.00264)0.874:0.00529)0.775:0.00263)0.852:0.00015,(OTU167245:0.01614,OTU176107:0.01924)0.847:0.00531)0.769:0.00271,OTU168750:0.01348)0.790:0.00253)0.500:0.00015,(((OTU175731:0.01879,OTU176581:0.01868)0.756:0.00527,(OTU158296:0.01841,OTU168904:0.01841)0.736:0.00326)0.841:0.00015,(OTU183278:0.01893,(OTU194031:0.01619,OTU206828:0.04198)0.830:0.00515)0.919:0.00015)0.618:0.00015)0.911:0.00263,((OTU158572:0.02961,(((OTU159725:0.01862,(OTU204029:0.02421,((OTU175276:0.0135,OTU176443:0.02164)0.765:0.00313,(OTU159474:0.02053,OTU183072:0.02457)0.911:0.00937)1.000:0.00016)0.860:0.00211)0.949:0.00014,(OTU193660:0.02158,(((OTU203979:0.01009,OTU204066:0.01965)0.851:0.00597,((OTU204073:0.01578,OTU204070:0.02217)0.747:0.00352,OTU198784:0.01896)0.763:0.00249)0.777:0.00015,(OTU193727:0.02376,OTU198813:0.01791)0.744:0.00416)0.850:0.00264)1.000:0.00015)0.936:0.00262,(OTU167146:0.01053,(OTU176397:0.01595,((((OTU148044:0.02742,OTU167901:0.01973)0.645:0.00343,(OTU167990:0.01558,OTU205344:0.01866)0.786:0.00461)0.795:0.00422,OTU203929:0.01904)0.853:0.00015,(OTU158771:0.00799,OTU203934:0.02206)0.758:0.00257)0.847:0.0028)0.417:0.00014)0.765:0.00014)0.861:0.00014)0.847:0.00261,((OTU203936:0.0222,(OTU199190:0.01355,OTU199197:0.01339)0.862:0.00566)0.717:0.00243,OTU175616:0.01599)0.788:0.00268)1.000:0.00015)0.586:0.00016,(OTU175822:0.03045,(OTU166873:0.01878,(OTU175113:0.01326,OTU193746:0.01598)0.563:0.00016)0.392:0.00259)0.738:0.00265)0.853:0.00136,(OTU175252:0.00992,OTU191490:0.03306)0.765:0.0032)0.853:0.00137,(OTU199213:0.01382,OTU201959:0.02184)0.807:0.00506)0.776:0.00016,(OTU194037:0.01339,OTU193993:0.01363)0.730:0.00252)0.799:0.00264)1.000:0.00067,((OTU196710:0.01886,OTU203900:0.02207)0.724:0.00516,(OTU159645:0.01818,OTU196743:0.02614)0.131:0.00192)0.808:0.00396)0.000:0.00016)1.000:0.00195,((OTU198814:0.02189,(OTU198725:0.0159,OTU103219:0.03696)0.834:0.00015)0.846:0.00258,(OTU159493:0.01903,OTU193987:0.02454)0.726:0.00236)0.777:0.00253)0.582:0.00014)0.839:0.00248,((((OTU199147:0.01868,(OTU168172:0.0129,OTU203875:0.0132)0.750:0.00352)0.438:0.00016,OTU97924:0.01009)0.916:0.00258,OTU167818:0.02442)0.255:0.00016,OTU188724:0.04196)0.787:0.00238)0.753:0.00015,OTU158917:0.01857)1.000:0.00015)0.811:0.00237)1.000:0.00016,(((OTU132629:0.02048,OTU89587:0.01783)0.746:0.00242,((OTU114635:0.01592,OTU175318:0.02433)0.742:0.00257,OTU114736:0.02146)0.837:0.00014)0.864:0.00248,(((OTU114295:0.01335,OTU168908:0.01619)0.858:0.00529,(OTU102797:0.0208,OTU114054:0.02991)0.586:0.00739)0.881:0.00015,(OTU132683:0.02037,(OTU196571:0.01847,OTU182556:0.02467)0.186:0.00293)0.978:0.00016)0.872:0.00249)0.550:0.00016)0.697:0.00016)0.794:0.00014,(((((OTU132307:0.02636,OTU132311:0.01883)0.527:0.00322,(OTU114606:0.01893,OTU125293:0.00828)1.000:0.00016)0.749:0.00142,((((OTU167568:0.02402,(OTU141939:0.02011,OTU188893:0.02145)0.764:0.00344)0.477:0.00014,(OTU159764:0.00526,OTU188745:0.03636)0.856:0.00523)0.778:0.00015,((OTU158363:0.03671,OTU175098:0.04248)0.750:0.00434,(OTU168419:0.02429,(OTU199101:0.01848,(OTU158242:0.02408,OTU90016:0.00541)0.719:0.00257)0.769:0.00528)0.852:0.0053)0.816:0.00015)1.000:0.00014,(OTU148161:0.02041,OTU201472:0.02454)0.785:0.00594)0.623:0.00184)0.758:0.00121,(OTU158240:0.01522,(OTU159757:0.0113,(OTU176509:0.01945,OTU198906:0.03354)0.847:0.0052)0.781:0.00465)0.755:0.00301)0.680:0.00255,(((((OTU140578:0.01485,OTU188687:0.02717)0.429:0.00591,((OTU147523:0.02079,OTU97597:0.0181)0.837:0.00495,(OTU167906:0.01877,(OTU158269:0.01297,OTU203779:0.02211)0.690:0.00303)0.922:0.00015)0.991:0.00016)0.932:0.00242,(OTU125476:0.02836,OTU148021:0.02329)0.730:0.00279)0.704:0.00011,OTU176314:0.01868)0.802:0.00125,(OTU125139:0.01929,(OTU159611:0.02405,OTU176459:0.01862)0.773:0.00447)0.765:0.00097)0.866:0.00465)0.878:0.00016)0.846:0.00015)0.392:0.00014)1.000:0.00011)1.000:0.00135)0.184:0.00015)0.511:0.0001)0.522:0.00011,(OTU123836:0.01856,(OTU132745:0.01311,(OTU112646:0.00817,OTU123125:0.01635)0.219:0.00494)0.858:0.00015)0.826:0.00262)1.000:0.00125,((OTU159816:0.0259,(OTU205618:0.01034,OTU207661:0.02658)0.425:0.00502)0.870:0.00672,(((OTU175594:0.02137,(OTU141805:0.02133,OTU193833:0.01629)0.028:0.00014)0.800:0.00504,((((OTU132459:0.01495,(OTU176404:0.01392,OTU133716:0.01537)0.161:0.004)0.795:0.00475,((OTU132247:0.01867,OTU175274:0.01872)0.855:0.00161,(OTU133633:0.01847,(OTU159501:0.01282,OTU182065:0.02684)0.553:0.00622)0.878:0.00193)0.915:0.00167)0.000:0.00014,((((OTU124684:0.01868,OTU168967:0.01343)0.753:0.0052,(((OTU114352:0.02399,OTU132931:0.03555)0.839:0.00588,((OTU124056:0.0026,((OTU112767:0.01279,OTU112689:0.02109)0.756:0.00331,(OTU175243:0.02466,OTU153234:0.03009)0.761:0.00214)0.497:0.00014)0.749:0.00015,(OTU114732:0.01605,OTU141144:0.01875)0.748:0.00257)0.998:0.00015)0.940:0.00101,OTU114377:0.02133)0.933:0.00154)1.000:0.00014,(OTU159529:0.02415,(OTU113325:0.0299,(OTU112898:0.01607,OTU147373:0.01882)0.784:0.00261)0.753:0.00246)0.748:0.00253)0.000:0.00016,(OTU125444:0.01319,((((OTU102949:0.01474,OTU112641:0.02158)0.821:0.00562,OTU167199:0.02127)0.902:0.00015,(OTU158338:0.02173,OTU97527:0.02014)0.827:0.00548)0.116:0.00016,((OTU113335:0.02144,(OTU125305:0.03313,OTU125411:0.00826)0.875:0.00679)0.484:0.00015,(OTU112900:0.01973,OTU132898:0.01825)0.869:0.00517)0.781:0.00343)0.120:0.00016)0.834:0.00294)0.425:0.00015)0.538:0.00016,((OTU132437:0.01864,OTU189117:0.01345)0.770:0.00254,OTU176144:0.02968)0.000:0.00014)0.522:0.00014)0.792:0.00015,(OTU176463:0.02134,(OTU124901:0.01602,OTU102654:0.01544)0.185:0.00243)0.563:0.00014)0.276:0.00015)0.821:0.00252)1.000:0.00015,(OTU141302:0.01423,(OTU198790:0.02356,OTU207200:0.01606)0.438:0.00717)0.778:0.00447)0.270:0.00015,((OTU114432:0.02977,(OTU175137:0.02718,OTU176564:0.00706)0.745:0.00652)0.860:0.00277,(OTU102693:0.01026,OTU133413:0.02979)0.123:0.00744)0.995:0.00012)0.919:0.00016)0.902:0.00015)0.976:0.00015,((((((OTU112943:0.02131,((((OTU1893:0.00261,(OTU159748:0.02114,OTU193728:0.04202)0.843:0.00585)0.783:0.0026,(((((((OTU102786:0.02569,(OTU153736:0.0314,OTU102908:0.02039)0.375:0.00249)0.914:0.00015,((OTU132695:0.02044,(OTU175232:0.02365,OTU97921:0.0153)0.851:0.00505)0.772:0.00245,(OTU147346:0.02313,(OTU153846:0.02317,(OTU102750:0.02879,OTU133873:0.02327)0.739:0.00232)0.792:0.00248)0.220:0.00016)0.655:0.00014)0.960:0.00015,OTU147333:0.02565)0.826:0.00284,(((OTU204062:0.01916,OTU96401:0.01548)0.841:0.00014,OTU152759:0.02693)0.764:0.00257,OTU205797:0.02209)0.780:0.00256)0.929:0.00015,((OTU112979:0.02976,OTU175105:0.02402)0.740:0.00295,((OTU102806:0.01696,OTU102882:0.01871)0.759:0.00268,(OTU152927:0.02,OTU175155:0.05741)0.868:0.00749)0.843:0.00016)0.870:0.00327)0.870:0.0001,OTU114650:0.02682)0.000:0.00015,OTU203982:0.02451)0.000:0.0001)0.623:0.00048,((OTU167841:0.0262,OTU167844:0.02733)0.844:0.0053,(OTU168224:0.02405,(OTU124320:0.01327,OTU132318:0.03273)0.843:0.00531)0.785:0.00256)0.777:0.00273)0.000:0.00015,((OTU123422:0.02937,OTU183762:0.0324)0.734:0.00356,((OTU132663:0.04134,OTU133985:0.01365)0.600:0.0078,OTU158379:0.05177)0.749:0.00258)0.791:0.00267)0.548:0.00027)0.996:0.00087,(OTU132591:0.02668,((OTU132275:0.02665,OTU90526:0.02547)0.746:0.00352,(OTU132474:0.02327,OTU204031:0.02199)0.395:0.00243)0.873:0.00015)0.841:0.00253)0.929:0.00181,((OTU132542:0.03399,OTU182394:0.0133)0.860:0.00546,((((OTU114314:0.0149,OTU147350:0.02622)0.361:0.0042,(OTU183069:0.02395,(OTU132407:0.02137,OTU89577:0.01001)0.236:0.00247)0.832:0.00016)0.716:0.00016,((((OTU132436:0.0159,(((OTU188767:0.02408,(OTU113216:0.01876,OTU182372:0.02169)0.767:0.00244)0.769:0.00263,(OTU125201:0.02399,(((((OTU113078:0.01991,OTU147338:0.02543)0.807:0.00412,(OTU114445:0.00796,OTU182307:0.02159)0.849:0.00525)0.310:0.00016,OTU98079:0.01997)0.765:0.00014,((OTU147327:0.02117,((OTU112995:0.01596,OTU147368:0.01058)0.870:0.00528,OTU191465:0.01621)0.733:0.00252)0.779:0.00261,(OTU147345:0.0187,OTU133601:0.0213)0.483:0.00015)0.861:0.00257)0.869:0.00255,((((OTU89375:0.02291,(OTU113338:0.00787,(OTU112883:0.01593,OTU147668:0.01471)0.734:0.00292)0.787:0.00285)0.870:0.00014,(OTU96818:0.0104,OTU97134:0.01246)0.751:0.00255)0.770:0.00015,(OTU102789:0.0207,((OTU89342:0.02336,OTU112904:0.01327)0.397:0.00249,(OTU158192:0.01439,OTU96691:0.02555)0.774:0.00377)0.096:0.00015)0.840:0.00253)0.173:0.00014,OTU90608:0.01555)0.881:0.00441)0.421:0.00014)0.068:0.00015)0.444:0.00016,(OTU132404:0.01589,OTU132480:0.04148)0.896:0.00812)0.467:0.00014)0.000:0.00014,OTU114398:0.01587)0.408:0.00015,(OTU123462:0.02399,(OTU113094:0.01586,(OTU112913:0.01328,OTU176004:0.02147)0.731:0.00254)0.677:0.00015)0.850:0.0026)0.813:0.00013,((OTU102681:0.01022,OTU203935:0.02784)0.864:0.00492,OTU175465:0.01321)0.773:0.0025)0.431:0.00014)0.637:0.00014,((OTU112837:0.01859,OTU89724:0.00998)0.875:0.00014,((OTU113248:0.04079,OTU183041:0.02418)0.580:0.00581,OTU132401:0.05254)0.781:0.00344)0.828:0.00249)1.000:0.00015)0.925:0.00159)0.929:0.00165,((((OTU114462:0.01857,((OTU103276:0.01547,OTU89411:0.01814)0.725:0.00237,(((OTU97393:0.01834,(OTU89933:0.02063,OTU199168:0.02524)0.745:0.00264)0.844:0.00493,(OTU159690:0.01243,OTU188668:0.01831)0.750:0.00433)0.578:0.00259,(OTU147414:0.02395,(OTU114329:0.01618,OTU89479:0.037)0.279:0.00528)0.564:0.00015)0.834:0.00015)0.784:0.00253)0.451:0.00015,OTU189140:0.0247)0.927:0.00164,((OTU133884:0.02299,(OTU114363:0.02109,OTU141322:0.02842)0.471:0.00563)0.914:0.00015,(((OTU203827:0.03059,(OTU206815:0.02224,OTU204130:0.02202)0.743:0.00276)0.746:0.00166,(OTU196256:0.02276,OTU90717:0.01865)0.667:0.00084)0.900:0.00189,(((OTU193974:0.0309,OTU203757:0.02052)0.696:0.00384,OTU98010:0.01068)0.274:0.00256,OTU147393:0.02065)0.713:0.00314)0.995:0.00015)0.929:0.00166)0.929:0.00166,((OTU113676:0.02451,OTU133730:0.01564)0.818:0.00463,((OTU132362:0.01586,(((OTU175587:0.01922,OTU193635:0.01634)0.738:0.00242,((((OTU98018:0.01571,OTU133801:0.01837)0.860:0.00012,(OTU133260:0.01527,OTU90358:0.02123)0.859:0.00519)0.695:0.00156,(OTU141754:0.0156,OTU90549:0.01821)0.753:0.0026)0.642:0.00257,((OTU102678:0.02789,OTU198719:0.02124)0.745:0.00316,((OTU114647:0.02128,OTU141193:0.02556)0.753:0.00307,(OTU113930:0.01868,OTU148074:0.02248)0.713:0.00272)0.794:0.00285)0.836:0.00016)0.471:0.00014)0.484:0.00014,((OTU114573:0.01558,OTU147376:0.01557)0.731:0.00328,(OTU176556:0.01322,(OTU112695:0.0299,OTU176416:0.01084)0.758:0.00236)0.849:0.00014)0.842:0.00261)0.406:0.00014)0.804:0.00012,((OTU124117:0.03857,OTU168076:0.03319)0.350:0.00756,((OTU183941:0.01848,(OTU158541:0.01602,OTU175122:0.01339)0.930:0.00149)0.937:0.00114,(OTU114310:0.02721,OTU132548:0.03737)0.751:0.00223)1.000:0.00014)0.923:0.0024)0.808:0.00015)0.794:0.00015)0.659:0.00249)0.890:0.00014,(((OTU132364:0.02397,(OTU125431:0.01879,OTU193738:0.01336)0.769:0.00266)0.762:0.0026,(OTU201779:0.01916,OTU152860:0.01276)0.720:0.00243)0.778:0.00248,((((OTU167181:0.0106,(((((OTU153721:0.02445,OTU96836:0.01787)0.749:0.00293,(OTU183787:0.02203,(OTU124921:0.02159,OTU167851:0.0135)0.869:0.00135)0.586:0.0011)0.832:0.00255,((((((OTU201963:0.02991,(OTU153769:0.02279,OTU167465:0.03232)0.755:0.00334)0.000:0.00016,((((OTU140663:0.03155,OTU96950:0.01559)0.748:0.00226,((OTU124504:0.01335,(OTU96771:0.01303,OTU98102:0.01831)0.743:0.00233)0.786:0.00258,((OTU125391:0.01606,OTU153382:0.02345)0.767:0.00497,OTU125167:0.02694)0.200:0.00014)0.829:0.00247)1.000:0.00015,(OTU141813:0.02107,(OTU141943:0.01854,OTU97608:0.01554)0.427:0.00244)0.771:0.00274)0.548:0.00012,(OTU124380:0.0159,OTU153100:0.02318)0.747:0.00249)0.919:0.00136)0.118:0.0002,OTU168906:0.01317)0.000:0.00016,OTU125377:0.01316)0.150:0.00033,((OTU141677:0.01858,OTU183807:0.0255)0.651:0.00186,((((OTU183828:0.01342,(OTU167621:0.02169,(OTU196307:0.01355,(OTU205713:0.0276,((OTU123767:0.00545,OTU166864:0.01883)0.777:0.00397,(OTU167860:0.02653,OTU183343:0.01326)0.760:0.00363)0.814:0.00381)0.856:0.00014)0.461:0.00271)0.846:0.00109)0.726:0.00091,OTU201561:0.01409)0.760:0.00245,((OTU168242:0.01639,OTU182531:0.0139)0.804:0.00458,(OTU182343:0.02829,OTU184069:0.02202)0.499:0.00016)0.775:0.00284)0.780:0.00466,OTU183868:0.0199)0.657:0.00161)0.839:0.00267)1.000:0.00038,((OTU153562:0.01263,(OTU97730:0.01557,OTU205751:0.01903)0.403:0.00014)0.769:0.00255,OTU168842:0.0353)0.785:0.00259)0.664:0.00014)0.773:0.00255,(OTU97063:0.0076,(OTU182658:0.02436,OTU182750:0.01644)0.802:0.00588)0.765:0.00253)0.787:0.00251,(OTU124020:0.02439,OTU141720:0.01534)0.757:0.00246)0.220:0.00014)0.904:0.00497,(((OTU188866:0.02105,(OTU102858:0.03497,OTU132346:0.03656)0.881:0.00911)0.740:0.00012,(((OTU112674:0.01589,(OTU158316:0.02431,OTU188685:0.03961)0.678:0.00543)0.857:0.00014,(OTU158477:0.018,(OTU176596:0.02919,OTU175699:0.01294)0.988:0.00014)0.845:0.00552)1.000:0.00014,(OTU102616:0.03398,OTU89404:0.01365)0.804:0.00752)0.872:0.00155)0.929:0.00162,OTU167903:0.02682)0.972:0.00015)0.997:0.00015,((OTU176661:0.02219,(((OTU175925:0.0274,(OTU201887:0.01855,(OTU132279:0.01932,(OTU158416:0.03795,(OTU112593:0.04315,(OTU89703:0.01601,(OTU175228:0.00729,((OTU175794:0.03852,(OTU159304:0.02529,OTU207541:0.01151)0.720:0.00387)0.891:0.01083,(OTU183690:0.01905,OTU204113:0.02253)0.608:0.00277)0.932:0.00935)0.768:0.00015)0.882:0.01021)0.350:0.00445)0.783:0.00527)0.881:0.00857)0.744:0.00343)0.850:0.00015,OTU90705:0.02579)0.806:0.00464,OTU158564:0.01539)0.767:0.00478)0.060:0.0031,OTU188876:0.01838)0.884:0.00689)0.773:0.0013,(OTU193765:0.0285,(OTU168765:0.0145,OTU176271:0.0747)0.503:0.0085)0.889:0.00943)0.843:0.00132)0.798:0.00014)1.000:0.00015,((((((OTU182409:0.01339,OTU182480:0.0243)0.853:0.00508,OTU175283:0.02134)0.375:0.00014,((OTU166879:0.02104,OTU188697:0.01277)0.773:0.00342,OTU153262:0.02318)0.751:0.00249)0.864:0.00251,((((OTU147645:0.01778,OTU147963:0.02695)0.892:0.0103,OTU147677:0.02289)0.740:0.00287,(OTU188620:0.0214,(((OTU175853:0.01861,OTU198957:0.02434)0.743:0.00319,(OTU147993:0.02432,(OTU147485:0.0265,OTU158184:0.0164)0.762:0.00256)0.795:0.00429)0.800:0.00271,(OTU148057:0.0163,OTU175464:0.02414)0.906:0.01019)0.794:0.00016)0.933:0.00014)0.812:0.00245,((((OTU147612:0.0231,OTU188713:0.01905)0.742:0.0024,(OTU176160:0.01867,(OTU147405:0.03115,OTU205450:0.01109)0.754:0.0025)0.738:0.00277)0.764:0.00284,(OTU182117:0.04081,((OTU198888:0.01868,((OTU159823:0.02597,OTU203916:0.01084)0.865:0.00564,(OTU203794:0.01659,(OTU199150:0.01769,OTU203813:0.02669)0.845:0.00766)0.821:0.00488)0.939:0.00015)0.826:0.0027,OTU206818:0.02463)0.883:0.00293)0.097:0.00015)0.872:0.00015,(((OTU205676:0.0193,(OTU176474:0.01855,OTU201647:0.025)0.698:0.00289)0.596:0.00248,(OTU183204:0.03162,OTU188716:0.04012)0.745:0.00341)0.931:0.00015,(OTU158806:0.04121,OTU198795:0.01729)0.861:0.00737)0.934:0.00016)0.727:0.00302)0.751:0.00015)0.471:0.00014,OTU158700:0.01271)0.811:0.00264,((((((OTU89539:0.01302,OTU90351:0.01591)0.862:0.00728,(OTU102758:0.01591,OTU159585:0.01379)0.833:0.00445)0.889:0.00014,(OTU97982:0.01577,OTU98072:0.02629)0.745:0.00198)0.844:0.00251,((OTU158268:0.0241,OTU89614:0.01792)0.740:0.00242,(((OTU112681:0.01502,OTU114474:0.01443)0.738:0.00264,(OTU167423:0.0146,OTU114548:0.02337)0.722:0.00234)0.750:0.00245,((OTU125504:0.02135,OTU90523:0.01535)0.747:0.00242,((OTU90602:0.01008,(OTU102773:0.02333,OTU123974:0.01583)0.932:0.00016)0.834:0.00251,((OTU132234:0.01556,((OTU114708:0.02886,(OTU102679:0.01444,OTU159437:0.0229)0.396:0.00248)0.886:0.00016,(OTU89373:0.0133,OTU97115:0.01852)0.127:0.00705)0.781:0.00546)0.609:0.00039,((OTU123106:0.01891,OTU196430:0.03485)0.854:0.00618,(OTU175240:0.01694,OTU97738:0.02152)0.764:0.0036)0.778:0.00311)0.999:0.00015)0.771:0.00014)0.890:0.00234)1.000:0.00011)1.000:0.00015)0.736:0.00015,(OTU175642:0.01356,(OTU132497:0.0175,OTU140376:0.01762)0.753:0.00303)0.392:0.00249)0.912:0.00015,((OTU140293:0.01834,(OTU102690:0.02614,OTU175256:0.02912)0.433:0.00295)0.841:0.00525,(OTU141885:0.01786,OTU159387:0.02146)0.819:0.00198)0.283:0.00099)0.867:0.00234)0.650:0.00015)0.985:0.00015)0.916:0.00015)0.834:0.00248,(((OTU132245:0.016,OTU89734:0.03457)0.764:0.00263,(OTU175553:0.02483,OTU193786:0.01609)0.732:0.00258)0.797:0.00253,(OTU159486:0.02125,((OTU132283:0.0214,(OTU176545:0.02698,OTU188636:0.01958)0.251:0.00243)0.788:0.00284,(((OTU112703:0.02327,OTU175277:0.03184)0.529:0.00694,(OTU132870:0.03145,OTU183718:0.01615)0.471:0.00535)0.803:0.00015,(OTU147674:0.01798,(OTU147374:0.00925,(OTU123561:0.01614,OTU176828:0.03017)0.710:0.00235)0.638:0.00606)0.867:0.00015)0.432:0.00015)0.476:0.00014)0.813:0.00015)0.919:0.00015)0.442:0.00248)0.873:0.00015,(OTU189137:0.0365,OTU97996:0.0105)0.812:0.00463)0.823:0.00248,(((OTU123065:0.01056,OTU89495:0.01271)0.864:0.00016,OTU89678:0.01015)0.810:0.0025,(OTU175994:0.01084,OTU198827:0.01365)0.720:0.0024)0.535:0.00015)0.845:0.00249)0.151:0.00015)0.815:0.00264,((((OTU178733:0.01602,(((((OTU166119:0.00852,(OTU120113:0.00846,OTU166746:0.02089)0.787:0.00806)0.907:0.00992,(OTU166655:0.01734,(OTU174370:0.00951,(OTU206823:0.02843,(OTU203085:0.02361,OTU201133:0.01815)0.306:0.00288)0.782:0.00478)0.216:0.00238)0.816:0.00441)0.854:0.00016,(((OTU92441:0.02622,OTU90086:0.00684)0.829:0.00601,((OTU114810:0.00792,(OTU100838:0.01675,OTU147252:0.00529)0.870:0.00543)0.863:0.00642,(OTU188150:0.01551,OTU198996:0.00908)0.127:0.00268)0.891:0.00729)0.422:0.00014,OTU203949:0.02772)0.160:0.00014)0.806:0.00014,(OTU204527:0.02787,(OTU175989:0.01359,(OTU187038:0.01363,(OTU123021:0.02913,OTU148272:0.04814)0.829:0.00652)0.825:0.00509)0.740:0.0027)0.757:0.00262)0.847:0.00016,(OTU161556:0.02386,OTU93562:0.00677)0.771:0.00354)0.770:0.00252)0.755:0.00252,(OTU170474:0.00788,(((OTU121795:0.00522,OTU157662:0.03114)0.772:0.00014,((OTU181391:0.01343,((OTU203417:0.01376,(OTU122653:0.02179,OTU187957:0.01067)0.831:0.00531)0.830:0.00525,(((OTU122453:0.01326,((OTU146607:0.00872,(((((((OTU149109:0.02395,OTU157591:0.01323)0.693:0.00196,(((((((OTU152619:0.02455,((OTU131632:0.02302,OTU152148:0.01498)0.674:0.00074,OTU95733:0.02405)0.616:0.00348)0.682:0.00133,(((OTU102105:0.0206,OTU166095:0.01638)0.752:0.00262,(OTU96254:0.02652,(OTU107079:0.01075,(OTU139239:0.01524,OTU203490:0.01651)0.905:0.00015)0.776:0.00289)0.746:0.00197)0.830:0.00015,(OTU201128:0.02831,(OTU206790:0.01757,(OTU193312:0.01883,OTU205137:0.02807)0.747:0.00388)0.696:0.00292)0.719:0.00308)0.856:0.00274)0.999:0.00014,(OTU140217:0.01603,OTU151835:0.02074)0.744:0.00243)0.794:0.00015,((OTU95515:0.0126,OTU122756:0.01051)0.255:0.00016,OTU107387:0.00764)0.467:0.00015)0.928:0.00014,(OTU112327:0.01965,OTU165729:0.03589)0.808:0.0063)0.846:0.00247,((((OTU166334:0.01602,((((OTU102020:0.02583,OTU131222:0.01583)0.784:0.00015,(OTU166718:0.02698,(OTU121964:0.01063,OTU121565:0.01598)0.813:0.00014)0.788:0.00249)0.341:0.00015,(OTU122159:0.01841,OTU131556:0.01564)0.751:0.00321)0.792:0.00016,(OTU101992:0.01278,OTU146844:0.01612)0.883:0.00507)1.000:0.00014)0.948:0.00232,(OTU107175:0.01472,OTU188088:0.03604)0.402:0.00594)1.000:0.00015,(OTU95817:0.01516,((OTU131210:0.01588,OTU121505:0.00522)0.122:0.00015,OTU188239:0.0218)0.817:0.0026)0.711:0.00012)0.756:0.00016,(OTU165736:0.01319,(OTU152249:0.00014,OTU174251:0.01318)0.822:0.00248)0.949:0.00014)0.000:0.00014)0.673:0.00014,(OTU188583:0.01863,(((OTU203525:0.05926,OTU205243:0.04235)0.809:0.00597,(((((OTU147206:0.01335,OTU152071:0.02574)0.443:0.00233,(OTU165698:0.02181,OTU181644:0.0164)0.870:0.00016)0.877:0.00461,(((((OTU152113:0.02055,OTU174111:0.01056)0.738:0.00258,(OTU139602:0.02342,OTU203566:0.02481)0.793:0.00531)0.747:0.00257,OTU95443:0.01537)0.760:0.00242,((((OTU121634:0.01234,OTU152230:0.05245)0.760:0.00436,(OTU166435:0.04153,(OTU106289:0.04619,OTU95632:0.01474)0.869:0.01129)0.747:0.0036)0.793:0.00329,(((OTU203444:0.05048,OTU135107:0.01521)0.146:0.00295,OTU157765:0.02597)0.880:0.00818,(((OTU205151:0.01404,(OTU108390:0.0152,OTU147031:0.02769)0.885:0.00014)0.909:0.00598,(((OTU95208:0.01309,(OTU139475:0.02806,OTU139969:0.01641)0.873:0.00016)0.202:0.00257,(((OTU166154:0.02803,((OTU146828:0.00814,((OTU179470:0.02403,OTU131269:0.0269)0.739:0.00512,((OTU152180:0.02394,(OTU107550:0.02355,OTU174594:0.01375)0.041:0.00278)0.893:0.00014,(OTU162981:0.01643,(OTU174398:0.01251,OTU174428:0.01657)0.756:0.00293)0.794:0.00302)0.000:0.00015)0.465:0.00015)0.343:0.00016,OTU139609:0.01636)0.183:0.00012)0.173:0.00016,((OTU165833:0.0177,OTU166647:0.01649)0.938:0.0016,OTU146602:0.02479)0.799:0.00122)0.789:0.00015,((OTU112212:0.01178,OTU146808:0.01331)0.764:0.00286,((OTU102203:0.017,OTU181488:0.02154)0.877:0.00711,OTU107085:0.02509)0.801:0.00015)0.819:0.00305)0.994:0.00014)0.845:0.00381,((OTU122072:0.00685,OTU205277:0.0197)0.535:0.00015,OTU85534:0.0131)0.829:0.00321)0.875:0.00014)0.111:0.00015,(OTU165782:0.02808,OTU122271:0.01653)0.756:0.00277)0.328:0.00015)0.230:0.00015)0.939:0.01531,((OTU152481:0.02051,OTU122657:0.02731)0.683:0.0028,((OTU146824:0.01115,OTU205265:0.01905)0.743:0.00272,OTU201003:0.01934)0.693:0.00193)0.804:0.0027)0.939:0.00015)0.849:0.00014,((OTU203701:0.01903,(((OTU139903:0.01754,OTU198565:0.02448)0.826:0.00563,((OTU121370:0.01325,OTU165526:0.01058)0.748:0.00258,(OTU95619:0.01756,(OTU188105:0.03916,(OTU139304:0.01858,OTU121840:0.01319)0.718:0.00015)0.818:0.00258)0.266:0.00015)0.874:0.00289)0.475:0.00015,(OTU131228:0.02426,((((OTU174086:0.01324,OTU131243:0.01323)0.847:0.00014,(OTU122197:0.02434,OTU121838:0.01091)0.009:0.005)0.424:0.0052,(OTU121570:0.01885,OTU131302:0.00805)0.904:0.00507)0.906:0.00014,((OTU200966:0.01874,(OTU164104:0.01659,OTU89134:0.00879)0.867:0.0057)0.770:0.00285,OTU122588:0.0159)0.440:0.00015)0.616:0.00014)0.828:0.00286)0.627:0.00014)0.476:0.00014,OTU174577:0.0212)0.767:0.00015)0.825:0.00252)1.000:0.00016,(OTU102290:0.02349,OTU181449:0.01339)0.868:0.00499)1.000:0.0001,OTU121834:0.0409)0.161:0.00087)0.195:0.00018,(((((OTU196062:0.01646,(OTU174182:0.01904,OTU203478:0.02478)0.739:0.00324)0.830:0.00462,OTU165799:0.0131)0.585:0.00016,OTU205217:0.0135)0.384:0.00014,(OTU205336:0.01902,(OTU198630:0.02071,(OTU193364:0.03013,OTU203498:0.01897)0.574:0.00015)0.585:0.00015)0.835:0.0029)0.786:0.00014,(((OTU181622:0.0246,((OTU205086:0.02485,(OTU146750:0.03714,(OTU121318:0.0223,(OTU122105:0.02428,OTU147231:0.01892)0.744:0.02022)0.719:0.00781)0.969:0.02044)0.968:0.01503,OTU203455:0.03431)0.710:0.00254)0.765:0.00301,(OTU147139:0.0177,OTU205180:0.02284)0.839:0.00601)0.850:0.00015,((OTU165882:0.01589,(OTU166666:0.02075,(OTU179702:0.03437,OTU201207:0.02187)0.822:0.0065)0.824:0.00014)0.434:0.00016,OTU207901:0.00277)0.755:0.00015)0.725:0.00293)0.805:0.00366)0.586:0.00116)1.000:0.0001)0.844:0.00251)0.797:0.00014,((OTU95399:0.0133,OTU95497:0.01332)0.804:0.00444,(OTU112117:0.02039,(OTU146614:0.01572,(OTU96024:0.02316,(OTU146548:0.01995,OTU107108:0.01747)0.856:0.00014)0.825:0.00015)0.241:0.00272)0.441:0.00016)0.708:0.00014)0.878:0.00679,OTU112138:0.02052)0.783:0.00578,OTU95593:0.00338)0.787:0.00347,OTU165867:0.02604)0.846:0.00015,((OTU101930:0.01252,OTU181085:0.01024)0.915:0.00926,(OTU160613:0.01788,OTU201006:0.02417)0.686:0.00223)0.779:0.00312)0.880:0.00588)0.776:0.00266,OTU164490:0.01899)0.758:0.00362)0.668:0.0094,(OTU152102:0.01377,OTU193354:0.01873)0.796:0.00516)0.778:0.00592,(OTU187936:0.01848,(OTU181282:0.00875,OTU166899:0.01803)0.815:0.00754)0.782:0.00392)0.750:0.00225)0.764:0.00275)0.758:0.00258,(OTU166231:0.01783,OTU203603:0.01355)0.927:0.00014)0.901:0.00518)0.961:0.01047,(OTU203818:0.00544,(OTU131042:0.01589,OTU132076:0.00014)0.797:0.00266)0.790:0.00258)0.623:0.00015)0.780:0.00015)0.774:0.00145,((((((((OTU127738:0.00014,OTU181431:0.01646)0.910:0.00524,(OTU144637:0.00392,OTU180421:0.01862)0.100:0.00014)0.509:0.00014,((OTU165187:0.02153,(OTU164088:0.0108,OTU165930:0.01075)0.904:0.0113)0.727:0.00285,(((OTU39716:0.01187,(OTU112427:0.01241,OTU96521:0.00682)0.780:0.00514)0.804:0.00279,(OTU98240:0.01958,(OTU146297:0.01106,OTU186836:0.01329)0.752:0.00375)0.523:0.00554)0.707:0.00015,OTU127871:0.00015)0.985:0.00015)0.870:0.00281)0.485:0.00015,((OTU160834:0.00403,OTU186758:0.0239)0.752:0.00401,(OTU181107:0.01323,(OTU169963:0.01623,((OTU169360:0.03864,OTU173077:0.01334)0.477:0.00016,(OTU156553:0.02518,(OTU86903:0.01456,(OTU126552:0.00814,OTU169458:0.02446)0.733:0.00247)0.917:0.00015)0.774:0.00259)0.952:0.00563)0.933:0.00016)0.310:0.00277)0.671:0.00278)0.780:0.004,((OTU126632:0.00787,(OTU172747:0.0187,OTU94597:0.01992)0.959:0.00015)0.878:0.0028,(OTU128808:0.01318,OTU145080:0.01059)0.858:0.00016)0.837:0.00279)0.875:0.00013,((OTU94301:0.02299,(OTU93571:0.00751,((OTU111952:0.02042,(OTU126231:0.00787,OTU173710:0.00788)0.853:0.00015)0.823:0.0025,(OTU111757:0.00497,(OTU170480:0.00525,OTU173342:0.00016)0.917:0.00526)0.886:0.00015)0.918:0.00014)0.857:0.0025)0.961:0.00014,((((OTU120009:0.00787,(OTU101098:0.00014,((((OTU120169:0.01065,(OTU101675:0.00517,OTU95031:0.02069)0.864:0.00498)0.735:0.00256,(OTU173842:0.00262,(OTU151375:0.0217,OTU95025:0.01425)0.921:0.00874)0.744:0.00277)0.835:0.00498,OTU145842:0.00782)0.013:0.00014,OTU173787:0.00792)0.859:0.00501)0.766:0.00015)0.843:0.00015,OTU145653:0.02581)0.710:0.00264,(OTU100536:0.00521,((OTU164369:0.01606,OTU137162:0.01067)0.862:0.00513,(OTU165093:0.01052,((OTU185568:0.01067,OTU206480:0.00547)0.896:0.0015,OTU186872:0.02137)0.922:0.00111)0.846:0.00014)0.792:0.00267)0.796:0.00251)0.772:0.00231,((((OTU121996:0.01588,(OTU173280:0.01893,OTU171431:0.02405)0.516:0.00015)0.802:0.0026,(((OTU122659:0.0133,(OTU198180:0.01611,OTU204890:0.00812)0.925:0.00014)0.357:0.00263,(((OTU169564:0.01861,OTU195584:0.00706)0.742:0.0067,OTU94339:0.01518)0.963:0.00015,(OTU108858:0.01534,OTU145510:0.01424)0.780:0.00926)0.416:0.00512)0.885:0.00536,(OTU112059:0.01062,((OTU181655:0.02209,OTU98494:0.01101)0.904:0.0087,OTU139715:0.02472)0.733:0.00282)0.728:0.00204)0.817:0.00247)0.753:0.00016,(OTU195449:0.02425,((OTU129670:0.01056,(((((OTU165105:0.00959,OTU190121:0.00014)0.909:0.00632,(OTU183116:0.01954,OTU202835:0.00537)0.904:0.00792)0.910:0.00016,OTU171494:0.01334)0.893:0.00015,OTU180113:0.0079)0.899:0.00786,(((OTU187738:0.02138,OTU185886:0.01527)0.371:0.00906,(OTU135211:0.02169,OTU181926:0.02225)0.072:0.00016)0.839:0.00796,OTU191155:0.01084)0.545:0.0051)0.920:0.00014)0.905:0.0053,((((OTU101763:0.01201,OTU173052:0.00015)0.833:0.00467,((OTU129497:0.01081,OTU201088:0.01351)0.874:0.00651,(OTU198109:0.01944,OTU202558:0.00141)0.511:0.00647)0.660:0.00534)0.652:0.00109,(OTU138175:0.00274,OTU137968:0.02316)0.760:0.00256)0.789:0.00257,(((((OTU165797:0.01953,(OTU95417:0.01239,(OTU111375:0.01278,OTU94486:0.00511)0.744:0.00319)0.722:0.00186)0.900:0.00571,(OTU200480:0.01883,((OTU172730:0.02713,(OTU100912:0.01452,OTU99477:0.00366)0.707:0.00747)0.765:0.00406,(OTU142857:0.00608,(OTU111395:0.01552,OTU155337:0.01655)0.847:0.00639)0.718:0.00206)0.838:0.00355)0.848:0.00014)0.740:0.00522,(((OTU170133:0.01881,OTU187327:0.02186)0.746:0.00306,((OTU203549:0.01904,(OTU196094:0.02758,OTU166787:0.0085)0.587:0.00191)1.000:0.0001,((((OTU173595:0.01882,OTU198150:0.0214)0.422:0.00014,OTU186150:0.01591)0.834:0.00262,((OTU187402:0.01928,OTU195442:0.01897)0.867:0.00519,OTU203196:0.01904)0.785:0.0026)0.885:0.00015,(((((((OTU166681:0.02319,(OTU171968:0.03669,OTU94933:0.01455)0.616:0.00464)0.877:0.00684,(OTU204902:0.01653,(OTU195396:0.03001,(OTU187261:0.02141,(OTU203049:0.02411,(OTU187115:0.01919,OTU174810:0.01066)0.417:0.00261)0.762:0.00016)0.793:0.00014)0.264:0.00251)0.756:0.00272)0.344:0.00012,(OTU164755:0.02431,OTU167378:0.0106)0.740:0.00258)1.000:0.00014,(OTU178092:0.02755,OTU204847:0.01613)0.390:0.00322)0.811:0.00184,(((OTU197647:0.01644,(OTU167950:0.01548,OTU187325:0.01578)0.753:0.00422)0.730:0.00229,(((((OTU180854:0.02984,(OTU187267:0.01876,(OTU199970:0.03367,OTU206318:0.02289)0.373:0.00455)0.532:0.00014)0.855:0.00127,OTU198671:0.01318)0.851:0.00135,OTU185180:0.01594)0.887:0.00014,((OTU187700:0.02388,OTU201131:0.02258)0.602:0.00257,OTU202076:0.01311)0.785:0.00309)0.809:0.00157,(((OTU122652:0.01864,OTU140200:0.01594)0.764:0.00252,((OTU124036:0.01316,(OTU205049:0.02721,OTU140009:0.01317)0.028:0.00015)0.828:0.0026,(((((OTU119935:0.01839,OTU186361:0.01591)0.711:0.00331,(((OTU164229:0.02096,OTU184743:0.02172)0.772:0.0037,((OTU101497:0.01941,OTU171583:0.02977)0.350:0.00537,(OTU119860:0.01063,OTU170667:0.02432)0.835:0.00251)0.226:0.00015)0.794:0.00263,(OTU152529:0.02148,(OTU130575:0.01054,(OTU125962:0.02143,(OTU120060:0.01054,(OTU121569:0.00802,OTU96166:0.02203)0.738:0.00254)0.660:0.00015)0.823:0.00269)1.000:0.00063)0.913:0.002)0.855:0.00015)0.858:0.00329,(((((OTU131044:0.02719,OTU95852:0.0076)0.853:0.00503,(((((((((OTU166678:0.01623,OTU186795:0.01608)0.825:0.0053,(OTU171404:0.01874,((OTU106244:0.01286,(OTU121183:0.02153,OTU145482:0.01571)0.749:0.00244)0.750:0.00239,(OTU165387:0.01329,(OTU106146:0.01015,(OTU126203:0.02139,(OTU202906:0.01641,OTU151329:0.02595)0.730:0.00242)0.775:0.00276)0.795:0.00251)0.586:0.00014)0.874:0.00492)0.548:0.00015)0.857:0.00015,((OTU145210:0.01812,OTU96984:0.01556)0.731:0.0023,((((OTU166752:0.04428,OTU202873:0.02448)0.854:0.00015,(OTU107609:0.03197,OTU138009:0.02908)0.236:0.00484)0.636:0.00014,(OTU173013:0.02409,OTU169310:0.01845)0.771:0.00308)0.866:0.00267,OTU110159:0.02837)1.000:0.00013)0.454:0.00015)0.907:0.00126,OTU107745:0.02044)0.905:0.00131,((((OTU119829:0.01354,OTU129428:0.01893)0.742:0.00231,(OTU164266:0.01069,(OTU140741:0.01772,OTU137862:0.03281)0.741:0.00248)0.771:0.00266)0.225:0.00281,OTU169694:0.02713)0.933:0.00014,((((((OTU128890:0.01359,OTU94318:0.01478)0.743:0.00295,(OTU129861:0.0219,OTU146715:0.0299)0.745:0.00235)0.846:0.00015,OTU107582:0.01564)0.799:0.0026,(OTU173434:0.022,OTU196078:0.02193)0.781:0.00254)0.759:0.00222,OTU203465:0.03047)0.615:0.00015,((OTU132129:0.02951,(((OTU129732:0.01327,(OTU106864:0.0189,OTU145199:0.02971)0.751:0.00287)0.756:0.0031,(OTU127762:0.01319,(OTU120462:0.02677,OTU137797:0.01604)0.339:0.00016)0.766:0.00265)0.820:0.00302,(OTU202321:0.02041,(OTU166252:0.00689,OTU204858:0.02942)0.901:0.01078)0.446:0.00397)0.631:0.00014)0.875:0.00015,((OTU144557:0.02127,(OTU165507:0.02377,OTU185433:0.02221)0.738:0.00252)0.031:0.00015,OTU99149:0.05107)0.851:0.0026)0.824:0.00014)0.921:0.00254)0.455:0.00015)0.402:0.00016,((OTU139654:0.03305,OTU151327:0.01823)0.821:0.00499,(OTU125864:0.01859,OTU166708:0.0186)0.894:0.00016)0.832:0.0025)0.789:0.00015,(((OTU169865:0.04711,OTU94331:0.00939)0.332:0.0059,((OTU145309:0.02148,OTU94899:0.02067)0.755:0.00231,(OTU121512:0.0132,(OTU111773:0.01807,OTU174038:0.01881)0.744:0.00239)0.177:0.00015)1.000:0.00014)0.870:0.00247,((((OTU144677:0.03395,(OTU164427:0.02419,OTU96118:0.02056)0.743:0.00254)0.769:0.00251,(OTU84994:0.00016,(OTU180014:0.01886,(OTU156764:0.01289,OTU94320:0.02092)0.731:0.00235)0.775:0.00257)0.791:0.00241)0.996:0.00015,(OTU95943:0.01004,(OTU94577:0.02314,OTU96597:0.02303)0.865:0.00014)0.830:0.00249)0.798:0.00252,(OTU187895:0.01603,(OTU205242:0.01897,(OTU126515:0.01647,OTU128805:0.01845)0.718:0.00519)0.755:0.00283)0.860:0.00524)0.876:0.00014)0.918:0.00014)0.892:0.00015,(((((OTU137765:0.02991,(OTU192985:0.02364,OTU144515:0.01766)0.538:0.00083)0.743:0.00291,OTU169730:0.01582)0.894:0.00014,(((OTU204900:0.01592,OTU206467:0.02669)0.274:0.00673,((((OTU186049:0.02449,OTU174570:0.01872)0.827:0.00016,(OTU203252:0.01602,((OTU130784:0.01326,(OTU184466:0.01628,OTU200423:0.01657)0.765:0.00252)0.873:0.00526,(((((OTU144847:0.01827,OTU137904:0.02779)0.764:0.00331,(OTU186095:0.01597,(OTU142289:0.02153,OTU191007:0.01626)0.778:0.00255)0.777:0.00261)0.654:0.00016,OTU171226:0.01855)0.823:0.0027,OTU172676:0.0132)0.231:0.00014,(((OTU166514:0.02131,((OTU169144:0.01695,OTU200856:0.01922)0.746:0.00264,(OTU174645:0.01425,OTU204596:0.01934)0.763:0.00253)0.982:0.00052)0.238:0.00014,OTU179911:0.01865)0.922:0.00123,(OTU164708:0.01286,OTU196030:0.01854)0.717:0.00342)1.000:0.00014)0.850:0.0027)0.140:0.00016)0.257:0.00015)0.696:0.00014,(OTU94256:0.01308,OTU96358:0.01537)0.739:0.0024)0.397:0.00014,(OTU173550:0.01586,(OTU172260:0.02401,(OTU139808:0.01341,OTU172042:0.01611)0.610:0.00507)0.861:0.00015)0.777:0.00261)1.000:0.00015)0.729:0.00252,((((OTU164254:0.02704,OTU203047:0.01876)0.731:0.00317,(((OTU185327:0.01824,OTU204839:0.01637)0.384:0.00014,OTU181739:0.0302)0.777:0.00298,(((OTU201068:0.01668,((OTU186296:0.01823,OTU186671:0.01375)0.000:0.00285,(OTU184184:0.01668,OTU202947:0.02764)0.020:0.00015)0.805:0.00512)0.764:0.00296,(((OTU164274:0.00857,OTU203588:0.01851)0.306:0.00258,(OTU201104:0.01877,(OTU200406:0.02204,OTU206445:0.03107)0.829:0.00014)0.849:0.00421)0.808:0.00313,(OTU187057:0.02158,OTU201008:0.01352)0.827:0.00497)0.797:0.00015)0.835:0.00285,((((OTU205187:0.01328,(OTU204867:0.01636,OTU207175:0.02491)0.872:0.00015)0.426:0.00261,((OTU202261:0.02967,OTU207802:0.02001)0.592:0.00614,(OTU196957:0.02434,(OTU191101:0.02548,OTU200534:0.01426)0.989:0.00015)0.857:0.00647)0.773:0.00341)0.880:0.00259,(OTU185351:0.01255,OTU185916:0.03291)0.716:0.00633)1.000:0.00016,((OTU173087:0.01907,OTU173207:0.03616)0.813:0.00497,(OTU182032:0.01587,(((((OTU205241:0.01377,OTU206242:0.01873)0.867:0.00712,(((OTU198200:0.02429,(OTU186217:0.01898,(((OTU165396:0.01332,(OTU173576:0.01598,((((OTU164253:0.02145,OTU181512:0.01902)0.754:0.00014,(OTU166792:0.03638,OTU172799:0.01151)0.793:0.00444)0.836:0.00263,OTU164195:0.01057)0.850:0.00015,OTU198112:0.01601)0.466:0.00261)0.214:0.00014)0.356:0.00016,OTU195999:0.01596)0.728:0.00012,OTU205197:0.01628)0.000:0.00065)0.722:0.00192)0.754:0.00148,((OTU172711:0.01066,OTU202480:0.01364)0.750:0.00266,(OTU171899:0.01368,OTU207437:0.0256)0.749:0.00234)0.784:0.0014)0.815:0.00398,OTU160743:0.02261)0.284:0.00281)0.687:0.00297,(OTU164461:0.02225,(OTU152611:0.01428,OTU199430:0.02709)0.561:0.00272)0.683:0.00332)0.819:0.00393,(((OTU204851:0.01584,OTU205253:0.0263)0.219:0.00543,OTU205098:0.01341)0.661:0.00284,(OTU166173:0.02227,OTU200689:0.02193)0.723:0.00227)0.867:0.0056)0.376:0.00015,OTU206531:0.01909)0.188:0.00016)0.809:0.00262)0.987:0.00015)0.841:0.00262)0.917:0.00015)0.587:0.00406)0.939:0.00015,(((OTU196033:0.02392,OTU203307:0.02811)0.367:0.00567,OTU172819:0.01625)0.635:0.00015,OTU173944:0.01601)0.792:0.00267)0.874:0.0016,(OTU187056:0.02811,OTU196879:0.02704)0.832:0.00553)0.933:0.002)0.539:0.00014)0.919:0.00015,OTU140133:0.01522)0.826:0.00249,(OTU197463:0.02985,(((OTU173844:0.04404,(OTU122419:0.01344,OTU145387:0.02851)0.719:0.00248)0.787:0.00282,((OTU127459:0.0215,OTU187482:0.01876)0.832:0.00015,(OTU100219:0.04104,OTU106622:0.03602)0.480:0.01169)0.790:0.00265)0.800:0.00288,((OTU99503:0.02498,(OTU181553:0.03828,(((OTU111681:0.03114,OTU98737:0.02128)0.918:0.01,(OTU103347:0.01794,(OTU158309:0.01333,OTU198419:0.02503)0.922:0.01442)0.828:0.01084)0.802:0.00737,OTU143811:0.02035)0.954:0.01599)0.891:0.0107)0.935:0.0195,((OTU120254:0.00946,OTU192943:0.03125)0.922:0.01086,OTU130106:0.02051)0.768:0.00371)0.788:0.0026)0.475:0.00016)0.753:0.00015)0.692:0.00015)0.929:0.00164,((((OTU120257:0.01859,(OTU122816:0.01853,(OTU111960:0.02067,(OTU172311:0.02447,OTU179844:0.01665)0.852:0.0055)0.170:0.00249)0.862:0.00015)0.804:0.00254,((OTU138074:0.02693,OTU191880:0.01902)0.876:0.00528,(((OTU165087:0.00831,OTU181694:0.01911)0.789:0.00475,(OTU94363:0.02287,(OTU167615:0.01584,OTU180907:0.02486)0.585:0.00015)0.231:0.0028)0.767:0.00296,(((OTU122587:0.00713,OTU157019:0.01559)0.778:0.00373,OTU122680:0.01594)0.795:0.0026,((OTU94351:0.0125,(OTU100794:0.01597,(OTU171288:0.03847,OTU195374:0.00879)0.758:0.00497)0.771:0.00261)0.824:0.0053,((OTU121290:0.01597,OTU130410:0.01597)0.760:0.00264,((OTU131851:0.02157,OTU179818:0.01355)0.351:0.00517,(OTU122780:0.01586,(OTU181936:0.016,OTU96115:0.01313)0.869:0.00014)1.000:0.00015)0.777:0.00241)0.091:0.00261)0.873:0.00015)0.988:0.0007)0.250:0.00043)1.000:0.0007)0.023:0.00015,((OTU122661:0.01052,((OTU154220:0.03147,(OTU166799:0.02712,OTU129807:0.01329)0.323:0.00252)0.829:0.00015,(OTU119864:0.03519,(OTU164542:0.02679,OTU190508:0.02482)0.734:0.00321)0.428:0.00263)0.427:0.00016)0.713:0.00014,(OTU125073:0.02131,(OTU111565:0.0151,OTU121836:0.0108)0.387:0.00252)0.797:0.0027)0.851:0.00252)0.998:0.00016,(OTU130657:0.02699,(OTU207168:0.01662,(OTU119887:0.01365,OTU151085:0.01526)0.734:0.00237)0.265:0.00257)0.585:0.00273)0.929:0.00167)0.928:0.00167)0.997:0.00015,(OTU205834:0.03615,(OTU138999:0.01573,OTU181012:0.04814)0.869:0.00759)0.766:0.00249)1.000:0.00024,(OTU144267:0.01277,OTU205101:0.03892)0.765:0.0032)0.000:0.0001,((((OTU169653:0.01569,(OTU165378:0.01376,OTU175092:0.03515)0.677:0.00524)0.778:0.00561,(((OTU122987:0.01847,(OTU164645:0.0132,(((OTU164115:0.02503,OTU193124:0.04477)0.735:0.00202,OTU169553:0.02442)0.657:0.00535,OTU169315:0.01611)0.724:0.00249)0.918:0.0017)0.934:0.00103,(OTU122784:0.01318,((OTU166764:0.01853,(OTU154444:0.0189,OTU170142:0.01889)0.929:0.00085)0.931:0.00147,OTU128497:0.02138)0.417:0.00264)0.855:0.00016)0.276:0.00015,((OTU154000:0.00998,OTU186996:0.01039)0.773:0.00369,(OTU120167:0.01888,OTU122894:0.01334)0.195:0.00254)0.746:0.00014)1.000:0.00015)0.881:0.00254,OTU130969:0.01858)0.995:0.00015,(OTU164271:0.02672,(OTU168062:0.00995,OTU171842:0.02667)0.408:0.00343)0.489:0.00014)0.897:0.00261)0.360:0.00093)0.266:0.00076,(OTU175052:0.01055,(OTU120133:0.02992,OTU187157:0.0053)0.722:0.00259)0.807:0.0026)0.044:0.0001,OTU173288:0.0105)0.193:0.0001)0.000:0.00013)1.000:0.00016,(((((OTU109874:0.02577,OTU112454:0.03132)0.852:0.00577,(OTU142504:0.02323,OTU95875:0.01538)0.713:0.00247)0.781:0.00251,((OTU94338:0.01798,(OTU120425:0.01597,OTU187160:0.02742)0.889:0.00015)0.912:0.00464,(((OTU184699:0.02453,OTU96140:0.0254)0.844:0.00604,(OTU122732:0.00791,(OTU102005:0.0155,OTU172997:0.01919)0.752:0.00265)0.757:0.00138)0.716:0.00146,((OTU120202:0.03232,(((((OTU119901:0.02124,OTU166469:0.02116)0.733:0.00315,((((((OTU181976:0.02477,(OTU111592:0.02562,(OTU153869:0.02433,OTU145795:0.01888)0.114:0.00231)0.900:0.00014)0.841:0.00265,(OTU98673:0.00015,OTU129085:0.02678)0.815:0.00333)0.795:0.00015,(OTU157085:0.02285,(OTU122730:0.00795,OTU190534:0.0189)0.730:0.00261)0.758:0.00274)0.498:0.00014,OTU173105:0.02984)0.466:0.00016,OTU139708:0.02397)0.449:0.00016,OTU145671:0.02391)0.182:0.00014)0.000:0.00011,(OTU166266:0.02127,OTU143987:0.01564)0.744:0.00314)0.000:0.00016,(OTU120182:0.02419,OTU128699:0.01868)0.874:0.00526)0.000:0.00015,((OTU121090:0.00532,OTU206425:0.0278)0.849:0.00532,(OTU180551:0.01895,(OTU180379:0.01885,OTU205256:0.01911)0.736:0.00254)0.709:0.0025)0.754:0.00259)0.407:0.00014)0.319:0.00011,(OTU172683:0.02432,OTU143545:0.01324)0.758:0.00262)0.764:0.00015)0.831:0.00207)0.816:0.0011)0.172:0.00013,((((((OTU164459:0.01076,OTU198347:0.02198)0.756:0.00264,(OTU181809:0.02765,(((OTU166457:0.0331,OTU179954:0.01436)0.731:0.00216,OTU186243:0.04238)0.721:0.00288,OTU196048:0.01338)0.833:0.00177)0.998:0.0007)0.780:0.00279,((((OTU181606:0.01083,OTU181871:0.03305)0.761:0.00782,((OTU151317:0.02011,(OTU179933:0.01847,OTU207162:0.02193)0.766:0.00323)0.787:0.00321,((OTU181695:0.0299,OTU188137:0.01799)0.835:0.00585,(OTU184873:0.01069,OTU201129:0.03298)0.741:0.00299)0.401:0.00263)0.717:0.00221)0.996:0.00015,(OTU106841:0.02761,(OTU145993:0.03932,OTU120027:0.01598)0.003:0.00197)0.789:0.00364)0.783:0.00016,(OTU195913:0.02141,(OTU122266:0.01856,OTU180114:0.01096)0.399:0.00252)0.787:0.0028)0.000:0.00016)0.436:0.00015,OTU166568:0.01315)0.185:0.00015,OTU166464:0.01851)0.526:0.00014,(((OTU91639:0.0312,(((OTU94247:0.01451,OTU94376:0.01384)0.107:0.00377,(OTU107257:0.01682,OTU96070:0.01681)0.221:0.0036)0.793:0.0053,(OTU95974:0.01016,(OTU130450:0.01829,OTU95363:0.02036)0.844:0.00588)0.284:0.00014)0.801:0.00201)1.000:0.00016,(OTU111599:0.02007,(OTU139118:0.03219,OTU94380:0.02634)0.759:0.00496)0.748:0.003)0.113:0.00015,OTU140182:0.02594)0.809:0.00268)0.821:0.00015)0.912:0.0025,(OTU183539:0.01581,(((((OTU202470:0.02134,(OTU157473:0.02314,(OTU187178:0.02161,OTU200424:0.01064)0.745:0.00284)0.452:0.00016)0.740:0.00307,OTU191531:0.01645)0.770:0.00156,((OTU180864:0.0196,OTU201160:0.02722)0.734:0.00536,((((((OTU181571:0.01609,OTU205882:0.02776)0.740:0.00261,(OTU151304:0.02377,OTU206603:0.02549)0.741:0.002)0.892:0.00014,(OTU152389:0.01557,OTU170668:0.0232)0.769:0.00319)0.912:0.00484,OTU185522:0.01594)0.503:0.00015,((OTU151190:0.01027,OTU94703:0.02617)0.853:0.0049,(OTU180874:0.01322,(OTU206235:0.0248,(OTU120957:0.02714,OTU137959:0.01552)0.748:0.00248)0.755:0.00263)0.759:0.0025)0.789:0.00249)0.263:0.00016,(OTU179863:0.01602,OTU206438:0.02199)0.751:0.00258)1.000:0.00015)0.757:0.00131)0.929:0.00177,(OTU152590:0.01016,OTU206728:0.01641)0.741:0.0024)0.856:0.00014,(OTU205868:0.0191,(OTU138081:0.02405,OTU193481:0.00266)0.372:0.00269)0.776:0.00257)0.891:0.00129)0.891:0.00131)0.999:0.00014)0.858:0.00474)0.795:0.00132)0.967:0.00014,OTU181852:0.0242)0.929:0.00172)0.845:0.00154,(OTU203327:0.02436,(((OTU186927:0.02709,(OTU181247:0.01924,OTU205578:0.01405)0.741:0.00498)0.750:0.00016,((OTU192392:0.02023,(OTU144853:0.01608,(OTU137990:0.02171,OTU165589:0.01622)0.850:0.00531)0.779:0.00418)0.296:0.00267,OTU198086:0.02598)0.777:0.00373)0.783:0.00268,(OTU187137:0.02494,OTU198616:0.01347)0.858:0.00529)0.592:0.00014)0.739:0.00261)0.715:0.00154,(OTU139909:0.01879,OTU205226:0.03951)0.815:0.00834)0.820:0.00123)0.344:0.00015)0.785:0.00261)0.845:0.005,((OTU179917:0.03296,(OTU152441:0.01693,OTU94442:0.01875)0.474:0.00429)0.778:0.00015,((OTU151088:0.00769,OTU152715:0.0371)0.815:0.0049,((OTU101178:0.0076,(OTU101434:0.00754,OTU145920:0.01047)0.926:0.01031)0.776:0.00249,(((OTU121839:0.01317,((OTU181316:0.01914,OTU164762:0.02125)0.103:0.00285,OTU145372:0.01584)0.879:0.00014)0.261:0.00015,OTU186315:0.02452)0.345:0.0026,OTU129800:0.01335)0.829:0.00015)0.862:0.00252)0.604:0.00015)0.624:0.00016)0.792:0.00445)0.621:0.00015,(OTU173300:0.01125,(OTU169942:0.00788,OTU204837:0.00848)0.912:0.00835)0.794:0.00477)0.280:0.00015,OTU139991:0.01585)0.809:0.00016)0.831:0.00271)0.116:0.00012)0.774:0.00014)0.777:0.00014,(OTU151432:0.00755,OTU94333:0.01798)0.759:0.00252)0.832:0.00248)0.976:0.00014)0.897:0.00249)0.251:0.00015,((((OTU109987:0.02772,OTU94701:0.00313)0.192:0.00299,OTU155820:0.02065)0.535:0.00697,(OTU165263:0.01284,OTU99747:0.00804)0.175:0.00016)0.813:0.00244,OTU99948:0.01847)0.922:0.00707)0.248:0.00248,OTU202195:0.01889)0.844:0.00468)0.775:0.00136,((OTU133649:0.01588,(OTU199218:0.01335,(OTU107675:0.0102,OTU168861:0.02154)0.754:0.00239)0.146:0.00015)0.841:0.00244,(((OTU204771:0.02802,(((((OTU93729:0.01007,(((OTU120737:0.01111,(OTU107311:0.01117,OTU87288:0.01747)0.426:0.0025)0.901:0.0087,((OTU193168:0.02223,(OTU191895:0.01032,OTU98749:0.01267)0.712:0.00015)0.877:0.0069,OTU98442:0.01078)0.201:0.0039)0.717:0.00203,OTU130460:0.00527)0.884:0.00504)0.727:0.00014,((OTU126491:0.01284,OTU142668:0.00561)0.751:0.00532,(OTU160601:0.02086,(OTU142605:0.00955,OTU99630:0.02134)0.549:0.0051)0.756:0.00379)0.824:0.00972)0.825:0.00313,(OTU102015:0.02223,(OTU128247:0.00821,((OTU107938:0.0245,(((OTU148151:0.01875,OTU154682:0.01347)0.748:0.00269,(OTU96859:0.01406,(OTU182701:0.03094,(OTU196314:0.01574,OTU205437:0.01648)0.765:0.00313)0.923:0.00015)0.918:0.00957)0.699:0.00133,(OTU113183:0.01875,(OTU167598:0.01071,OTU176504:0.01925)0.819:0.00015)0.796:0.00282)0.870:0.00564)0.849:0.00527,OTU86221:0.02302)0.738:0.00276)0.686:0.0014)0.919:0.00889)0.741:0.00031,(OTU154757:0.01674,(OTU79967:0.02005,OTU172617:0.00879)0.673:0.00107)0.946:0.00879)0.873:0.00653,(((OTU101696:0.00486,(OTU103373:0.02124,OTU92927:0.02005)0.870:0.0088)0.904:0.00015,(OTU98856:0.02064,(OTU169955:0.02146,(OTU131644:0.01312,(OTU110697:0.01923,OTU125777:0.01638)0.313:0.00776)0.947:0.00014)0.891:0.00015)0.695:0.01017)0.896:0.00508,(OTU149340:0.01291,(OTU150812:0.02882,OTU91194:0.0065)0.406:0.00376)0.923:0.00015)0.795:0.00252)0.783:0.0025)0.744:0.00294,((((OTU107388:0.02065,((OTU160843:0.01616,OTU99373:0.01484)0.256:0.00592,OTU181954:0.03301)0.523:0.00015)0.789:0.00242,(OTU164283:0.01337,(((OTU99520:0.01779,(((((((OTU199544:0.02188,(((((OTU130910:0.00546,(OTU207144:0.01947,OTU207611:0.01949)0.795:0.00606)0.766:0.00267,((((((OTU184235:0.02192,OTU206086:0.01944)0.843:0.00539,(((OTU165255:0.01303,OTU167289:0.01867)0.722:0.00305,(OTU136890:0.01442,OTU166591:0.01367)0.773:0.00848)0.755:0.00015,OTU203699:0.01635)0.732:0.0027)0.782:0.00312,(OTU165539:0.02139,((OTU169576:0.01567,(OTU163335:0.02187,OTU169920:0.0205)0.864:0.00649)0.720:0.00276,(OTU180393:0.01889,OTU163339:0.01391)0.750:0.00234)0.829:0.00295)0.751:0.00014)0.900:0.00197,(OTU188435:0.01896,(((OTU188316:0.01863,(OTU166259:0.01855,((OTU197088:0.02368,OTU206737:0.013)0.735:0.00384,OTU177751:0.02174)0.821:0.00015)0.691:0.00014)0.443:0.00261,((OTU196920:0.03886,OTU202498:0.01585)0.928:0.01453,(OTU180705:0.01056,OTU197036:0.01885)0.297:0.0053)0.931:0.00015)0.961:0.00016,((OTU177895:0.02228,OTU197650:0.01635)0.662:0.00238,((OTU161229:0.01083,OTU194515:0.02152)0.439:0.00256,(OTU196155:0.01602,OTU180990:0.02463)0.690:0.00014)0.846:0.00142)0.728:0.00136)1.000:0.00146)0.013:0.00016)0.817:0.00179,((OTU151829:0.02093,OTU188481:0.02127)0.730:0.00403,(((((OTU169877:0.0218,OTU180642:0.02502)0.748:0.00229,((OTU176891:0.02437,(OTU198597:0.02138,OTU206631:0.0195)0.818:0.00615)0.950:0.00016,OTU167846:0.02987)0.357:0.00014)0.848:0.00263,(((OTU197854:0.01864,((OTU199358:0.02049,OTU205970:0.02962)0.238:0.0053,OTU184144:0.02366)0.252:0.00318)0.764:0.00283,((OTU166473:0.02144,OTU197683:0.0134)0.759:0.00257,(OTU191434:0.03886,(OTU144387:0.0149,OTU168519:0.01344)0.667:0.00566)0.926:0.00015)0.061:0.00015)0.805:0.00288,(OTU163151:0.01616,OTU180830:0.01916)0.749:0.00256)0.764:0.00301)0.951:0.00014,((((OTU193589:0.0215,((((OTU177705:0.01591,(OTU202317:0.01077,(OTU200733:0.01849,OTU201201:0.02403)0.828:0.00018)0.770:0.00275)0.997:0.00015,(OTU188501:0.01929,OTU191181:0.01089)0.732:0.00256)0.901:0.00262,(OTU163023:0.0026,OTU207367:0.01938)0.887:0.00528)0.650:0.00015,((OTU164634:0.01319,((OTU164934:0.01548,OTU178469:0.01623)0.894:0.00015,OTU195736:0.01912)0.370:0.00306)0.804:0.00015,(OTU206488:0.02258,OTU206932:0.01701)0.682:0.00198)0.760:0.00016)0.805:0.00262)0.770:0.00015,(OTU174696:0.01065,OTU188508:0.01911)0.732:0.00254)0.999:0.00016,(OTU158019:0.0272,((OTU200572:0.0112,OTU205878:0.01946)0.726:0.00123,(OTU205298:0.02,(OTU199541:0.01064,OTU200215:0.01998)0.774:0.0044)0.706:0.00225)0.749:0.00151)0.403:0.00276)1.000:0.00088,OTU176910:0.03013)1.000:0.00155)0.798:0.00263,((OTU191851:0.0218,(OTU161821:0.02196,OTU202116:0.01648)0.396:0.00378)0.968:0.00016,(OTU178836:0.01369,OTU200241:0.0219)0.209:0.00531)0.840:0.00374)0.799:0.00265)0.733:0.00015)0.799:0.0026,(((OTU162979:0.01848,OTU172059:0.02676)0.539:0.00602,OTU200807:0.01898)0.825:0.00015,(OTU167441:0.01066,(OTU165002:0.02446,OTU206586:0.01908)0.861:0.00015)0.924:0.00531)1.000:0.00015)0.360:0.00512)0.943:0.01078,(((((OTU117762:0.01312,((OTU177629:0.01094,OTU194465:0.0124)0.887:0.00901,OTU160330:0.02702)0.836:0.00015)0.852:0.00016,(OTU205058:0.03609,(OTU122016:0.01611,OTU166024:0.05452)0.699:0.01098)0.498:0.00014)0.920:0.00523,(((OTU169238:0.01634,OTU189874:0.01632)0.818:0.00496,(((OTU193477:0.02188,(OTU110780:0.06266,OTU188346:0.01827)0.838:0.00014)0.882:0.00542,(((OTU101231:0.02057,OTU139796:0.01819)0.311:0.00506,(OTU142462:0.02699,(OTU121677:0.02443,OTU129513:0.00558)0.833:0.00483)0.813:0.00262)0.740:0.00015,(((((((((OTU99827:0.00762,(OTU185575:0.02466,OTU94182:0.02639)0.727:0.00212)0.919:0.00014,(OTU167458:0.03422,(OTU193521:0.01944,(OTU201143:0.02544,OTU205064:0.01464)0.662:0.00162)0.800:0.00571)0.932:0.00838)0.750:0.00256,(OTU91696:0.00769,((OTU181169:0.01643,(OTU200919:0.00969,(OTU201164:0.00962,OTU204422:0.01205)0.467:0.00533)0.765:0.00562)0.801:0.00283,(OTU185546:0.00813,((OTU181183:0.01149,OTU206012:0.02267)0.804:0.00481,(OTU182706:0.01083,((((OTU127478:0.0105,(OTU121552:0.01876,(OTU108548:0.01221,(OTU177809:0.01665,OTU199765:0.02506)0.678:0.00227)0.106:0.00016)0.666:0.00301)0.919:0.00014,((OTU92234:0.0123,OTU95518:0.02856)0.833:0.00581,(((OTU161536:0.01074,(OTU117034:0.01289,OTU128764:0.01004)0.770:0.00358)0.388:0.00263,(((((((OTU202618:0.00901,OTU161916:0.02764)0.227:0.00255,(OTU202055:0.01649,(OTU165754:0.01107,OTU194384:0.01636)0.759:0.00332)0.774:0.00458)0.287:0.00014,OTU195800:0.02264)0.746:0.00179,(OTU169853:0.01874,OTU182196:0.02818)0.813:0.00494)0.759:0.00233,(OTU177523:0.01352,OTU191877:0.02177)0.768:0.00266)0.448:0.00016,OTU127024:0.01318)0.000:0.00014,((OTU116779:0.01342,OTU202113:0.0362)0.866:0.00511,OTU154598:0.02295)0.000:0.00016)1.000:0.00016)0.971:0.00186,(((((OTU181541:0.01363,OTU116112:0.00793)0.769:0.00259,(OTU103989:0.00638,OTU130976:0.01596)0.775:0.00311)0.771:0.00314,(((OTU163145:0.01061,(OTU195980:0.01885,OTU202311:0.01633)0.764:0.00255)0.731:0.00015,((((OTU202790:0.00807,OTU203605:0.01077)0.730:0.0025,((OTU166532:0.01329,OTU195146:0.02703)0.763:0.00264,(OTU170755:0.01084,OTU179556:0.01106)0.714:0.00232)0.999:0.00015)0.994:0.00014,(OTU188526:0.01628,(OTU163032:0.02432,OTU180331:0.02226)0.765:0.00254)0.776:0.00261)0.759:0.00246,(OTU201522:0.02477,OTU202619:0.01359)0.751:0.00254)0.768:0.00276)1.000:0.00016,(OTU180407:0.01916,OTU193585:0.0139)0.752:0.0025)1.000:0.00239)0.851:0.00015,((OTU128797:0.01328,OTU138116:0.01017)0.861:0.00499,((OTU112040:0.02307,OTU91006:0.01003)0.749:0.00248,(OTU149307:0.01805,OTU99376:0.01275)0.731:0.00238)0.894:0.00509)0.837:0.00014)0.919:0.00015,(OTU172477:0.0191,OTU199767:0.02473)0.728:0.0051)0.798:0.00155)0.929:0.00169)0.883:0.00014)0.776:0.00252,((OTU165076:0.01576,OTU177676:0.02216)0.806:0.00146,OTU187534:0.01331)0.844:0.00157)0.793:0.00255,OTU177224:0.01353)0.771:0.00254)0.768:0.00252)0.795:0.00257)0.793:0.00144)0.819:0.00159)0.813:0.00263)0.978:0.00073,OTU192745:0.02193)0.006:0.00146,OTU178033:0.01329)1.000:0.0001,((OTU116771:0.01618,OTU98871:0.00514)0.806:0.00767,((OTU148803:0.01064,(OTU95125:0.01235,(OTU109824:0.01773,OTU108770:0.01768)0.126:0.00014)0.777:0.00363)0.375:0.00228,(OTU207021:0.01379,(OTU155928:0.01765,(OTU147065:0.02172,OTU98907:0.0146)0.849:0.00571)0.847:0.00014)0.773:0.00015)0.959:0.00015)0.792:0.00252)0.842:0.00015,((((OTU195674:0.01344,OTU92519:0.00502)0.890:0.00508,(OTU126494:0.00786,(OTU194364:0.00835,OTU197029:0.01924)0.135:0.00499)0.928:0.00015)0.878:0.0025,(OTU186611:0.01603,(((OTU181161:0.01285,OTU204367:0.01633)0.766:0.00308,(OTU96832:0.01757,(OTU139960:0.05571,((OTU127485:0.0214,(OTU116091:0.01454,OTU181119:0.01577)0.504:0.00327)0.904:0.00015,(OTU125060:0.00262,(OTU159937:0.02086,(OTU160479:0.01161,OTU187622:0.02152)0.617:0.00778)0.754:0.00408)0.898:0.00524)0.719:0.00016)0.846:0.00281)0.806:0.00014)0.381:0.00015,OTU168721:0.00795)0.919:0.00306)0.850:0.00014)0.908:0.00143,(OTU136397:0.0149,OTU178533:0.01243)0.912:0.0093)0.913:0.00118)0.893:0.00249,((OTU99408:0.01515,(OTU121044:0.01863,(OTU160168:0.01529,OTU161093:0.01276)0.861:0.00664)0.748:0.0029)0.749:0.00278,((OTU112440:0.00631,OTU118563:0.01053)0.879:0.00631,((OTU181533:0.01823,OTU190927:0.01932)0.194:0.00585,(OTU100781:0.01277,((OTU99206:0.01798,((OTU148609:0.02351,((OTU120902:0.02417,OTU98839:0.01521)0.345:0.00014,(OTU186628:0.02305,(OTU199782:0.01012,((OTU107381:0.01079,(OTU205025:0.01361,OTU172470:0.01536)0.742:0.00337)0.761:0.00399,(OTU119793:0.01059,OTU195934:0.02185)0.762:0.00489)0.935:0.01303)0.925:0.01055)0.933:0.01231)0.862:0.00016)0.940:0.00761,(OTU188253:0.01876,OTU197412:0.01041)0.718:0.00312)0.934:0.00015)0.806:0.00251,(OTU138604:0.00975,OTU95757:0.00977)0.766:0.00354)0.785:0.00254)0.816:0.00497)0.806:0.00016)0.914:0.00508)0.316:0.00014)0.856:0.00249,((((OTU123952:0.01597,OTU95238:0.00504)0.871:0.005,((OTU121846:0.03266,OTU90936:0.02326)0.726:0.00236,((OTU95314:0.00584,(OTU162301:0.02513,OTU170103:0.01424)0.752:0.0044)0.763:0.00284,(OTU95232:0.01315,(OTU126985:0.01052,OTU139025:0.02708)0.870:0.00723)0.759:0.00391)0.696:0.00138)1.000:0.00015)0.870:0.00251,(((((OTU93152:0.00856,(OTU116433:0.0354,OTU162195:0.01116)0.859:0.00521)0.676:0.0006,(OTU100662:0.01519,(((OTU100526:0.01016,OTU136717:0.02604)1.000:0.00016,(OTU109724:0.01795,(OTU135196:0.02919,OTU154532:0.04544)0.737:0.00207)0.876:0.00509)0.905:0.00227,(OTU146703:0.01513,OTU99052:0.01517)0.958:0.00014)0.855:0.00015)0.919:0.0017)0.979:0.00157,(OTU102382:0.01562,OTU95322:0.01542)0.804:0.00502)0.996:0.00014,OTU154863:0.01517)0.776:0.00016,(OTU101825:0.01014,(OTU142302:0.01558,OTU160620:0.01897)0.755:0.00228)0.774:0.00252)0.847:0.00249)0.879:0.00014,((((OTU187747:0.01864,(OTU169745:0.02959,(OTU106905:0.02581,OTU134435:0.01873)0.729:0.00264)0.434:0.00014)0.774:0.00015,(OTU138195:0.0205,(OTU146520:0.01323,OTU152090:0.01275)0.756:0.00242)0.741:0.00248)0.857:0.00249,(OTU146007:0.02831,((((OTU122874:0.00788,(OTU143492:0.0133,OTU204322:0.01638)0.865:0.00523)0.777:0.0026,(OTU122749:0.0161,OTU149549:0.02318)0.856:0.00553)0.790:0.00016,(OTU191139:0.01354,((OTU181148:0.0306,OTU185985:0.01624)0.165:0.00016,(OTU115817:0.0187,OTU91727:0.00828)0.281:0.00472)0.776:0.00214)0.789:0.00252)0.386:0.00016,((OTU138851:0.02493,OTU143546:0.01065)0.758:0.0025,(OTU121374:0.01315,(OTU121613:0.00788,(OTU141849:0.02936,OTU99974:0.03761)0.729:0.00179)0.799:0.00251)0.122:0.00016)0.805:0.00249)0.855:0.00248)1.000:0.00015)0.826:0.00014,((((OTU93720:0.02317,(OTU118357:0.00786,OTU149765:0.01795)0.091:0.00247)0.842:0.00015,(OTU151791:0.02604,(OTU120802:0.01886,OTU139837:0.02152)0.627:0.00246)0.927:0.00015)0.823:0.00249,((((OTU89159:0.01274,(OTU152606:0.02159,OTU95772:0.01625)0.806:0.00424)0.889:0.00015,(OTU102292:0.0259,OTU82799:0.00747)0.794:0.00014)0.920:0.0025,(((OTU204714:0.04197,((((OTU165529:0.02445,OTU165820:0.00797)0.737:0.00259,((OTU165890:0.01606,(((OTU197731:0.03597,OTU202882:0.02464)0.934:0.00014,OTU199381:0.02149)0.795:0.00524,OTU165958:0.01084)0.914:0.00015)0.861:0.00507,OTU180775:0.03028)0.348:0.00015)0.848:0.00264,(OTU162033:0.01934,OTU181229:0.01112)0.698:0.00211)0.865:0.00014,(OTU199952:0.03287,((OTU204204:0.02149,(OTU188410:0.02441,OTU206158:0.02235)0.744:0.00274)0.776:0.00303,((OTU174903:0.02752,OTU194505:0.00964)0.666:0.00372,(OTU151848:0.01543,OTU205136:0.02504)0.795:0.00563)0.760:0.00251)0.755:0.00256)0.747:0.00296)0.609:0.00014)0.597:0.00122,((OTU194205:0.02412,(OTU165562:0.0188,(OTU165452:0.01875,(OTU195841:0.01074,OTU197710:0.01892)0.044:0.00252)0.622:0.00015)0.456:0.00016)0.780:0.00541,OTU200982:0.01644)0.730:0.00145)0.911:0.00468,((OTU134935:0.01064,(OTU120903:0.01625,OTU121177:0.01069)0.743:0.00276)0.760:0.00268,((OTU162356:0.0186,((OTU161762:0.01605,(((OTU181437:0.02458,(OTU119038:0.01863,(OTU203374:0.01913,((OTU196039:0.0355,OTU204956:0.02217)0.882:0.00874,((OTU166506:0.02886,((OTU193462:0.01991,OTU131607:0.01957)0.837:0.00014,OTU181908:0.02187)0.607:0.00014)0.742:0.0028,OTU121828:0.01174)0.695:0.00145)0.915:0.00015)0.797:0.00265)0.870:0.00015)0.379:0.00015,OTU139512:0.01325)0.834:0.00261,(OTU200132:0.01328,OTU96011:0.01745)0.897:0.00014)0.176:0.00016)0.841:0.00287,OTU95351:0.01787)0.885:0.00016)0.450:0.00016,OTU121913:0.01583)0.257:0.00016)0.757:0.00014)0.476:0.00015)0.769:0.00015,((OTU181390:0.01611,((OTU120478:0.01837,(OTU126417:0.02125,OTU192008:0.0138)0.853:0.00539)0.779:0.00285,((((OTU95597:0.01007,(OTU191986:0.01623,(OTU142170:0.01324,((OTU139168:0.02849,OTU145163:0.01903)0.817:0.00514,(OTU143335:0.027,OTU164010:0.01841)0.849:0.00618)0.763:0.00271)0.772:0.00271)0.771:0.00016)0.834:0.00249,(OTU95360:0.01518,(OTU165878:0.01318,(OTU120893:0.01059,OTU200666:0.02188)0.738:0.00256)0.837:0.00015)0.402:0.00249)0.882:0.00015,((((OTU162751:0.01588,(OTU121972:0.02131,(OTU169229:0.02145,OTU95889:0.01489)0.182:0.00016)0.853:0.00292)0.311:0.00015,(OTU136392:0.01856,(OTU162599:0.01054,OTU164954:0.02423)0.357:0.00523)0.862:0.00014)0.896:0.00015,OTU156210:0.01526)0.861:0.00252,(((((OTU205237:0.02805,(OTU170382:0.03543,OTU205934:0.01931)0.761:0.0033)0.043:0.00543,(OTU120511:0.0132,(OTU100401:0.00763,(OTU137386:0.0286,OTU181790:0.02196)0.820:0.00014)0.815:0.00253)1.000:0.00015)0.813:0.0025,(OTU95472:0.02048,(OTU166155:0.01588,(OTU194761:0.02948,OTU202880:0.01888)0.272:0.00335)0.491:0.00014)0.792:0.00015)0.863:0.00253,(((((OTU134144:0.02694,(OTU154249:0.03385,(OTU129454:0.01611,OTU120527:0.03016)0.739:0.00536)0.746:0.0026)0.875:0.00191,OTU203629:0.02986)0.690:0.00085,(((((OTU192765:0.01088,OTU199829:0.0193)0.866:0.00536,(OTU144798:0.01607,OTU188289:0.00794)0.884:0.00527)0.723:0.00014,(OTU126158:0.01327,OTU179244:0.01921)0.745:0.00256)1.000:0.00016,(OTU148486:0.02546,OTU169067:0.01349)0.051:0.00533)0.783:0.00264,((((OTU121765:0.00795,OTU181016:0.01913)0.879:0.00518,(((((OTU195715:0.01621,OTU205047:0.03027)0.750:0.0053,((((OTU163638:0.02703,(OTU180977:0.0302,(OTU207624:0.02231,OTU87346:0.01892)0.466:0.00015)0.712:0.00015)0.834:0.00317,(OTU193262:0.0186,((OTU202934:0.02142,OTU205942:0.01885)0.996:0.00015,(OTU200796:0.00871,OTU205986:0.01887)0.179:0.00541)0.757:0.00456)0.758:0.00396)0.425:0.00016,((OTU190823:0.01362,OTU197069:0.01338)0.731:0.00253,(OTU186423:0.02059,OTU186570:0.03778)0.770:0.00403)0.789:0.00263)0.472:0.00016,(OTU190836:0.04423,OTU201023:0.0188)0.817:0.00589)1.000:0.00014)0.702:0.00299,(((((((OTU165415:0.01883,(OTU200654:0.0219,(OTU195720:0.02729,(OTU138181:0.01091,(OTU172544:0.01896,(OTU186311:0.01394,(OTU165635:0.01319,OTU184174:0.03646)0.824:0.00626)0.718:0.00179)0.738:0.00295)0.772:0.00279)0.630:0.00232)0.942:0.00015)0.765:0.00282,(((OTU178307:0.01909,OTU181153:0.01599)0.770:0.00253,(((OTU162260:0.01099,OTU180162:0.01923)0.737:0.00229,((OTU186487:0.01573,OTU204551:0.0273)0.738:0.00318,(OTU205285:0.00795,OTU205119:0.01085)0.728:0.00269)0.798:0.00255)0.883:0.00015,OTU195727:0.01057)0.723:0.00015)0.881:0.00016,(OTU164594:0.02183,OTU167315:0.01906)0.891:0.00764)0.768:0.00259)0.378:0.00016,OTU165407:0.01058)0.757:0.00266,(((OTU202031:0.01617,((OTU170565:0.02807,OTU194107:0.01999)0.964:0.00015,(OTU202318:0.03141,OTU202155:0.02346)0.420:0.00555)0.696:0.00127)0.783:0.00274,((OTU162819:0.02177,OTU171905:0.00802)0.846:0.00533,(OTU202887:0.02741,(OTU107442:0.01783,OTU200995:0.01635)0.912:0.00015)0.864:0.00535)0.913:0.00016)0.813:0.00015,(OTU186577:0.01092,((OTU187569:0.02102,(OTU165428:0.01494,OTU192726:0.0215)0.158:0.00303)0.863:0.00015,(OTU184446:0.01808,OTU194915:0.01575)0.856:0.00604)0.736:0.00169)0.730:0.00271)0.740:0.0028)0.636:0.00052,OTU200891:0.01898)0.000:0.00015,(OTU172044:0.01906,OTU194217:0.00802)0.866:0.00528)0.000:0.00051,(OTU179553:0.01842,(OTU178393:0.00366,(OTU162944:0.01414,OTU200526:0.01293)0.923:0.01047)0.940:0.01275)0.932:0.00839)0.960:0.00136)0.878:0.00551,(((OTU195819:0.0148,(OTU102499:0.00676,OTU195791:0.02)0.553:0.00497)0.788:0.00378,((OTU142534:0.02364,OTU184687:0.02486)0.476:0.00746,(((((((OTU143207:0.01526,(OTU148589:0.02854,((OTU90922:0.01984,OTU98545:0.01727)0.080:0.00015,(OTU92971:0.01306,(OTU109034:0.01287,OTU143394:0.02336)0.741:0.00269)0.766:0.00105)0.753:0.0014)0.912:0.00015)0.837:0.00254,(((OTU172541:0.0184,(OTU138853:0.01875,OTU93666:0.02897)0.551:0.00494)0.908:0.00015,(OTU154211:0.02417,OTU157710:0.01268)0.845:0.00509)0.919:0.00452,OTU151720:0.02356)0.891:0.00015)0.755:0.00016,OTU138331:0.02042)0.599:0.00011,(((((OTU95563:0.0153,(OTU94210:0.00767,(OTU155992:0.02285,OTU156006:0.02581)0.734:0.004)0.237:0.00251)0.117:0.00016,(OTU110334:0.01579,OTU95220:0.02101)0.828:0.00491)0.762:0.00251,(OTU139394:0.01509,OTU151951:0.02052)0.754:0.00309)0.646:0.00016,(OTU90779:0.013,OTU93018:0.02341)0.712:0.00495)0.861:0.00238,(OTU151427:0.02056,OTU152584:0.01532)0.756:0.00251)1.000:0.00016)0.881:0.00015,OTU98652:0.01775)0.838:0.00248,OTU98504:0.01004)0.339:0.00015,(OTU139385:0.02598,(OTU100221:0.01266,OTU149009:0.01803)0.757:0.00256)0.754:0.00257)1.000:0.00015)0.961:0.00235)0.462:0.00014,((OTU142475:0.01317,(OTU119209:0.01855,OTU180443:0.01597)0.520:0.00016)0.919:0.00014,OTU165803:0.01797)0.851:0.0025)0.987:0.00016)0.877:0.00016,(OTU178612:0.01882,OTU198700:0.0134)0.863:0.00522)0.056:0.00012)0.007:0.00011,OTU122758:0.01589)0.200:0.00022,((OTU200752:0.02681,((OTU205981:0.03209,(OTU165457:0.01745,OTU194927:0.0193)0.621:0.00119)0.668:0.00087,(OTU181465:0.02233,(OTU138966:0.02202,OTU184488:0.02134)0.710:0.00248)0.784:0.00265)0.730:0.00277)0.756:0.00014,(OTU146943:0.02213,(OTU200955:0.03482,(OTU170412:0.01565,(OTU162151:0.01568,OTU171927:0.01437)0.823:0.0052)0.767:0.00338)0.801:0.00496)0.680:0.00233)0.833:0.00279)0.985:0.00057)0.010:0.00016)0.408:0.00051,(((OTU109237:0.01787,(OTU172383:0.01377,OTU205081:0.01917)0.309:0.0024)0.766:0.00302,((OTU201084:0.03524,OTU205888:0.01327)0.836:0.00659,(OTU180363:0.02749,(OTU134797:0.0181,OTU154410:0.02522)0.824:0.00016)0.676:0.00328)0.332:0.00015)0.877:0.00495,((((OTU169098:0.02405,((OTU181008:0.01693,OTU191983:0.02455)0.171:0.00538,(OTU94177:0.01518,(OTU181273:0.01199,OTU205168:0.0194)0.734:0.007)0.564:0.00248)1.000:0.00014)0.464:0.00015,((OTU139053:0.00787,(OTU202241:0.01578,OTU206293:0.02193)0.811:0.00617)0.492:0.00014,(OTU129458:0.01315,(OTU195604:0.0216,OTU202234:0.06065)0.896:0.00801)0.892:0.00014)0.888:0.00015)0.921:0.0025,(((((OTU109059:0.01272,OTU205229:0.01644)0.473:0.00244,OTU188597:0.02418)0.785:0.00015,OTU174065:0.02133)0.911:0.00165,(OTU122801:0.01588,(OTU193238:0.01624,OTU197857:0.0187)0.853:0.00015)0.904:0.00179)0.911:0.00164,((((OTU139727:0.02315,(OTU160690:0.03579,OTU195968:0.02384)0.189:0.00659)0.903:0.00015,(OTU142573:0.01545,OTU154386:0.0209)0.667:0.00515)0.867:0.00014,(OTU145059:0.01261,(OTU206750:0.03621,(OTU128953:0.01894,OTU191929:0.03285)0.757:0.00236)0.899:0.00015)0.868:0.00249)0.838:0.00248,((((((((((OTU117577:0.01586,(OTU127097:0.01051,OTU142815:0.02566)0.007:0.00015)0.858:0.00277,((OTU161968:0.01789,OTU186754:0.01649)0.544:0.00881,(OTU142856:0.02048,(OTU145295:0.0135,OTU98815:0.01863)0.836:0.00016)0.962:0.00016)0.911:0.00392)0.472:0.00014,OTU126570:0.00785)0.471:0.00015,(OTU127948:0.01056,OTU136126:0.01596)0.754:0.00257)0.000:0.00013,(OTU119547:0.00788,OTU127341:0.01593)0.741:0.0026)0.471:0.00014,((OTU154563:0.01278,(OTU128705:0.01924,OTU136015:0.02489)0.729:0.00205)0.174:0.00253,OTU161974:0.02057)0.810:0.00256)0.826:0.00016,(OTU144652:0.01592,OTU91416:0.01788)0.743:0.00245)0.408:0.00015,OTU93134:0.01258)0.756:0.00016,(((((OTU108917:0.02065,OTU126030:0.01614)0.742:0.00231,(((OTU162184:0.03799,(((OTU154445:0.02307,OTU144913:0.01739)0.766:0.00291,(OTU174630:0.01242,OTU202919:0.02989)0.855:0.00608)0.072:0.00296,OTU186430:0.02148)0.731:0.00015)0.201:0.0028,OTU163232:0.01863)0.991:0.00014,((OTU98291:0.02292,(OTU151762:0.01723,OTU178136:0.01917)0.521:0.0059)0.769:0.00264,(OTU117215:0.01269,OTU127235:0.01814)0.362:0.00639)1.000:0.00014)0.773:0.00015)0.727:0.00015,(OTU96207:0.01258,(OTU143031:0.01285,OTU179626:0.02453)0.830:0.00493)0.912:0.00014)0.475:0.00015,OTU127663:0.01055)0.422:0.00248,(OTU136410:0.01601,((OTU117190:0.01355,(OTU184612:0.02125,(OTU128815:0.01341,OTU142669:0.04353)0.738:0.00261)0.752:0.00288)0.749:0.00207,OTU142282:0.02741)0.335:0.00297)0.769:0.00258)0.980:0.00015)0.989:0.00015,((((((OTU114828:0.01049,(OTU139804:0.01611,OTU98640:0.01346)0.801:0.00425)0.605:0.00014,OTU92593:0.0152)0.745:0.00015,(OTU100171:0.01002,((OTU134241:0.02259,(OTU127099:0.01573,OTU142762:0.02623)0.184:0.00271)0.747:0.00322,(OTU143400:0.01582,(OTU100402:0.01803,OTU93382:0.0181)0.741:0.00232)0.968:0.00016)0.836:0.00247)0.376:0.00014)0.782:0.00014,(OTU144579:0.02431,(OTU95346:0.0127,(OTU127618:0.01625,OTU934
[truncated: 6,312,419 more chars]
